# Supplementary material for: The propagation of perturbations in rewired bacterial gene networks
Source: Nat Commun. 2015 Dec 16;6:10105. doi: 10.1038/ncomms10105 (PMC4703840; doi:10.1038/ncomms10105)
Supplement: Supplementary Data 1 — Clusters of processed gene expression microarray data for the 85 rewired gene networks. Data are fold-expression relative to control (Co) of normalised log2-transformed raw data. The data are organised into tabs. Tab 1 contains a key to annotations. Tab 2 contains the full annotated matrix of expression data for 3891 genes × 85 networks, clustered using EPCLUST, using a correlation based measure to cluster similar rows (genes) and columns (rewired networks) together. Tab 3 contains the underlying data for main Figure 3. Tab 4 contains expression data for 125 ribosomal, ATP synthetase and tRNA genes, associated with the ribosome cluster. Tab 4 contains expression data for 50 flagellar and chemotaxis genes. [file ncomms10105-s2.xlsx]

## Sheet: Tab 1 - Key
Supplementary Data 1. Clusters of processed gene expression microarray data for the 85 rewired gene networks. Data are fold-expression relative to control (Co) of normalised log2-transformed raw data. The data are organised into tabs. Tab 1 contains a key to annotations. Tab 2 contains the full annotated matrix of expression data for 3891 genes × 85 networks, clustered using EPCLUST, using a corr…
Key
Each worksheet (tab) contains clustered or ranked gene expression data (fold-expression of normalised log2-transformed data) for the 85 shuffle gene networks relative to Co.
Data have been filtered to retain only fold-expression changes from biological triplicate experiments at 5% significance, using adjusted p-value
Upregulations are marked:	red
Downreguations are marked:	blue
Affymetric E. coli genome 2.0 microarrays were used, hence there are data for columns of 3891 MG1655 E. coli genes with Entrez IDs, as identified by the Bioconductor R package ecoli2.db.
Key to commonly up- or down-regulated gene families:
	e.g	e.g
	Description	Gene
master regulators, sigma factors	cyclic AMP receptor protein	crp
	probable RNA polymerase sigma factor	fecI
ribosomal genes,	30S ribosomal subunit protein S10	rpsJ
tRNA synthetases	cysteine tRNA synthetase	cysS
flagellar, chemotaxis	chemotactic response; CheY protein phophatase; antagonist of CheY as switch regulator	cheZ
	flagellar biosynthesis	fliL
fimbrial	fimbrial morphology	fimG
colanic acid	putative colanic acid biosynthesis glycosyl transferase	wcaL
dehydrogenases	2-oxoglutarate dehydrogenase (decarboxylase component)	sucA
	aldehyde dehydrogenase B (lactaldehyde dehydrogenase)	aldB
regulators	2-component transcriptional regulator	bglJ
ATP synthetases,	membrane-bound ATP synthase, F0 sector, subunit a	atpB
acyl and coA metabolism	3-oxoacyl-(acyl-carrier-protein) reductase	fabG
	acetyl CoA carboxylase, biotin carboxylase subunit	accC
iron, heme, cytochrome metabolism	ATP-binding component of citrate-dependent iron(III) transport protein	fecE
	cytochrome b(561)	cybB
	heme exporter protein C	ccmC
formate metabolism	affects formate dehydrogenase-N	fdhE
nitrate reductase	cryptic nitrate reductase 2 alpha subunit	narZ
phage-derived hypothetical protein	hypothetical protein	ymfN
insertion sequence transposases	IS5 transposase	trs5_5
hydrogenase	hydrogenase 4 Fe-S subunit	hyfA
anaerobic	anaerobic dicarboxylate transport	dcuA
cell division	ATP-binding cell division protein, septation process, complexes with FtsZ, associated with junctions of inner and outer membranes	ftsA
DNA metabolism	DNA helicase IV	helD
ethanolamine metabolism	ethanolamine ammonia-lyase, heavy chain	eutB
citrate metabolism	citrate synthase	gltA
transport and permeases	acetate permease	actP
	ATP-binding component of histidine transport	hisP
	putative transport system permease protein	b0831
arabinose metabolism	ATP-binding component of high-affinity L-arabinose transport system	araG
Asn or Gln metabolism	asparagine synthetase A	asnA
molybdate metabolism	molybdate metabolism regulator, third fragment	molR_3
zinc	zinc-transporting ATPase	zntA
copper	copper amine oxidase (tyramine oxidase)	tynA
carbohydrate metabolism	fructose-1-phosphate kinase	fruK
	galactitol-specific enzyme IIA of phosphotransferase system	gatA
	PTS enzyme IIAB, mannose-specific	manX
LYSR-type regulator	putative transcriptional regulator LYSR-type	yeiE
toxic	small toxic membrane polypeptide	hokE
NADH	NADH dehydrogenase I chain A	nuoA
chaperone, shock proteins	chaperone Hsp70; DNA biosynthesis; autoregulated heat shock proteins	dnaK
	chaperone with DnaK; heat shock protein	dnaJ
unannotated	orf, hypothetical protein	yecN

## Sheet: Tab 2 - Correlation cluster
Log2 tranformed fold differential expression of genes in rewired networks, versus a Co empty plasmid control; mean of 3 replicates
3891 genes x 85 networks, clustered using EPCLUST
Average linkage (average distance, UPGMA) clustering based on Correlation measure based distance (uncentered)										flagellar									ribosomal																ribosomal														crl cluster
Cluster order	No.	GID	probe_id	blattner ID	alt name	Gene Title na30 2009	Description 2005	2009 gene ID	ENTREZ NAME	appY-fliA	rpoE-fliA	flhD-fliA	hypA-fliA	fliA-fliA	rpoD-fliA	araC-araC	lrp-araC	csgD-rpoS	araC-fis	araC-crp	hns-rpoD	pheS-arcA	araC-appY	malT-arcA	arcA-arcA	ihfB-csgD	malT-fnr	rpoH-rpoD	crp-fis	araC-0	flhD-0	pheS-0	rpoE-0	lrp-0	araC-arcA	hns-fnr	araC-ihfAB	ihfB-fhlA	csgD-fhlA	ihfB-lrp	crp-crp	rpsA-ihfAB	rpoH-fis	csgD-rpoN	fecI-rpoE	rpoH-malT	araC-glnG	nlpD-appY	pheS-fis
1	1101	GENE2233X	1760409_s_at	b2725	ECs3581 /// hycA /// hycA	formate hydrogenlyase regulatory protein HycA /// formate hydrogenlyase regulatory protein HycA /// regulator of the transcriptional regulator FhlA	transcriptional repression of hyc and hyp operons	hycA	hycA	0	0	0	3.5378	0	0	0	0	0	0	-0.269657	-0.30155	-0.597793	0	0	-0.273241	0	0	0	0	0	0	0	0	0	0	0	0	0.590363	0.309326	0	0	0	-0.556804	0	0	0	0	0	0
2	399	GENE3601X	1761199_s_at	b4236	cybC /// cybC /// ECs5213	cytochrome b562 /// pseudo /// cytochrome b(562)	cytochrome b(562)	cybC	cybC	0	0	0	0	0	0	0	0	0	0	0	0	0	0	0	0	0	0	0	0	0	0	0	0	0	0	0	0	0	0	0	0	0	0	0	0	0	0	0	0
3	676	GENE2221X	1767134_s_at	b2731	ECs3587 /// fhlA /// fhlA	formate hydrogenlyase transcriptional activator /// formate hydrogenlyase transcriptional activator /// DNA-binding transcriptional activator	formate hydrogen-lyase transcriptional activator for fdhF, hyc and hyp operons	fhlA	fhlA	0	0	0	0	0	0	0	0	0	0	0	0	0	0	0	0	0	0	0	0	0	0	0	0	0	0	0	0	4.30881	4.24493	0	0	0	-0.312435	0	0	0	-0.307302	0	0
4	101	GENE134X	1766543_s_at	b0064	araC /// araC /// ECs0068	DNA-binding transcriptional regulator AraC /// DNA-binding transcriptional dual regulator /// DNA-binding transcriptional regulator AraC	transcriptional regulator for ara operon	araC	araC	0	0	0	0	0	0	8.95673	9.18962	0	0	0	-0.371931	0	0	0	0	0	0	0	0	0	0	0	0	0	0	0	-0.30817	0	0	0	0	0.425181	0	0	0	0	0	0	0
5	662	GENE1921X	1765902_at	b4293	fecI	KpLE2 phage-like element; RNA polymerase, sigma 19 factor	probable RNA polymerase sigma factor	fecI	fecI	0	0	0	0	0	0	0	0	0	0	0	0	0	0	0	0	0	0	0	0	0	0	0	0	0	0	0	0	0	0	0	0	-0.270737	0.351103	0.277493	0	0	0	0	0
6	1643	GENE2864X	1761433_s_at	b3405	ompR /// ompR	osmolarity response regulator /// DNA-binding response regulator in two-component regulatory system with EnvZ	response regulator (sensor, EnvZ) affecting transcription of ompC and ompF: outer membrane protein synthesis	ompR	ompR	0	0	0	0	0	0	0	0	0	0	0.386954	0	0.579036	0	0.353874	0	0	0	0	0	0	0	0	0	0	0	0	-0.342438	0	0	0	0.284296	0	-0.310236	0	0	0	0.274885	0	0
7	2300	GENE3748X	1760377_s_at	b2707	srlR /// srlR	DNA-bindng transcriptional repressor SrlR /// DNA-bindng transcriptional repressor	regulator for gut (srl), glucitol operon	srlR	srlR	0	0	0	0	0	0	0	0	0	0	0	0.290576	0.31515	0	0	0	0	0	0	0	0	0	0	0	0	0	0	0	0	0	0	0	0	0	0.280621	0	0	0	0	0
8	816	GENE3514X	1763446_s_at	b4140	fxsA /// fxsA	FxsA /// inner membrane protein	hypothetical protein	b4140	fxsA	0	0	0	0	0	0	0	0	0	0	0	0	0.47424	0	0	0	0	0	0	0	0	0	0	0	0	0	0	0	0	0	0	0	0	-0.430738	0	0	0	0	0	0
9	3124	GENE1768X	1762531_s_at	b2177	ECs3069 /// yejA /// yejA	hypothetical protein /// hypothetical protein /// predicted oligopeptide transporter subunit	orf, hypothetical protein	yejA	yejA	0	0	0	0	0	0	0	0	0	0	0	0	0	0	0	0	0	0	0	0	0	0	0	0	0	0	0	0	0	0	0	0	0	0	0	0	0	0	0	0
10	720	GENE2309X	1760305_s_at	b1891	ECs2601 /// flhC /// flhC	transcriptional activator FlhC /// transcriptional activator FlhC /// DNA-binding transcriptional dual regulator with FlhD	regulator of flagellar biosynthesis acting on class 2 operons; transcription initiation factor?	flhC	flhC	0	0	0	0	0	0	0	0	0	0	0	0	0.483031	0	0.385357	0	0	0	0	0.32358	0	0	0	0	0	0	0	0	0	0	0	0	-0.302322	0.472737	0	0	0	0	0	0
11	721	GENE697X	1762824_s_at	b1892	ECs2602 /// flhD /// flhD	transcriptional activator FlhD /// transcriptional activator FlhD /// DNA-binding transcriptional dual regulator with FlhC	regulator of flagellar biosynthesis, acting on class 2 operons; transcriptional initiation factor?	flhD	flhD	0	0	0	0	0	0	0	0	0	0	0	0.420795	0.813741	0	0.484209	0.347043	0	0	0	0.320405	0	0	0	0	0	0	0	0	0	0	0	0	-0.42847	0.469172	0	-0.318599	0	0	0	0
12	1581	GENE2073X	1764712_s_at	b2742	ECs3596 /// nlpD /// nlpD	lipoprotein NlpD /// predicted outer membrane lipoprotein	lipoprotein	nlpD	nlpD	0	0	0	0	0	0	0	0	0	0	0.955667	0.541041	0.493646	0	0.277741	0.388824	0.481599	0.409122	0	0	0	0	0	0	0	0	0	0	0	0	0	0.634178	0	0.353612	0	0	0	0	0	0.351174
13	3823	GENE2481X	1763114_s_at	b3002	ECs3886 /// yqhA /// yqhA	hypothetical protein /// hypothetical protein /// conserved inner membrane protein	orf, hypothetical protein	yqhA	yqhA	0	0	0	0	0	0	0	0	0	0	0	0.264901	0	0	0	0	0	0.296625	0	0	0	0	0	0	0	0	0	0	0	0	0	0	0	0	0	0	0	0	0	0
14	1294	GENE3819X	1768827_s_at	b0889	ECs0974 /// lrp /// lrp	leucine-responsive transcriptional regulator /// leucine-responsive transcriptional regulator /// DNA-binding transcriptional dual regulator, leucine-binding	regulator for leucine (or lrp) regulon and high-affinity branched-chain amino acid transport system	lrp	lrp	0	0	0	0	0	0	0	0	0	0	0.605465	0.985488	0.656369	0.267528	0.330581	0.350283	0.416347	0.423651	0	0.630773	0	0	0	0	0	0	0.305404	0	0	0	3.95894	0	0	0.767431	0	0	0	0	0	0.399076
15	79	GENE1620X	1767221_s_at	b1982	amn /// ECs2779	AMP nucleosidase /// AMP nucleosidase	AMP nucleosidase	amn	amn	0	0	0	0	0	0	0	0	0	0	0.313011	0.326567	0	0	0	0	0	0.31598	0	0	0	0	0	0	0	0	0	0.279044	0	0	0.446049	0	0	0.390884	0	0	0	0	0	0
16	694	GENE2673X	1767674_s_at	b3261	fis /// fis	DNA-binding protein Fis /// global DNA-binding transcriptional dual regulator	site-specific DNA inversion stimulation factor; DNA-binding protein; a trans activator for transcription	fis	fis	0	0	0	0	0	0	0	0	0	4.2682	0.370759	0.752472	1.06973	0.366096	0.793679	0.699154	0.42139	0.843004	0.659826	4.40554	0	0	0	0	0	0.374213	0.324752	0	0	0	0	0	0.630591	4.5557	0.375385	0.530577	0.304485	0	0	4.13736
17	1834	GENE3486X	1764343_s_at	b4111	ECs5093 /// proP	proline/glycine betaine transporter /// proline/glycine betaine transporter	low-affinity transport system; proline permease II	proP	proP	0	0	0	0	0	0	0	0	0	0.951614	0.380132	0.421999	0	0	0	0	0	0	0	0.579346	0	0	0	0	0	0	0	0	0	0	0	0	0	1.16278	0.360064	0.271419	0	0	0	0.855813
18	2191	GENE87X	1759187_at	b4432	ryeA	ncRNA	NA	ryeA	ryeA	0	0	0	0	0	0	0.984992	0	0	1.0908	1.03807	1.64396	0	0.323753	-0.272944	0	2.45765	1.71476	0.40891	0.427015	0	0	0	0	0	0	1.20413	1.43046	1.79388	1.55617	1.11193	1.59869	0	0.345624	0.659181	0.655632	0	0.837158	0	0
19	1270	GENE202X	1762392_s_at	b0116	lpd /// lpdA	lipoamide dehydrogenase, E3 component is part of three enzyme complexes /// dihydrolipoamide dehydrogenase	lipoamide dehydrogenase (NADH); component of 2-oxodehydrogenase and pyruvate complexes; L-protein of glycine cleavage complex	lpdA	lpd	0	0.395882	0	0	0	0	0.558558	0	0	0.419572	0.981002	1.50111	0.690504	0.650186	0.402527	0.642783	1.38122	1.16169	1.00039	0.966715	0	0	0	0	0	0	0.786888	1.04222	0.763298	0.484942	1.08016	0.975421	0.803927	1.24487	0.515717	0.591689	0	0.68328	0.401261	0.632901
20	21	GENE212X	1768073_at	b0118	acnB	bifunctional aconitate hydratase 2/2-methylisocitrate dehydratase	aconitate hydrase B	acnB	acnB	0	0	0	0	0	0	0	0	0	0	0.848049	1.75207	0.704642	0.428185	0	0.323371	1.26636	1.07471	0.489975	0.806167	0	0	0	0	0	0	0.745542	0.746043	0.463228	0	0.903235	0.732005	0.622368	1.19894	0.299193	0.588278	0	0	0	0
21	2318	GENE3348X	1762572_s_at	b3962	ECs4891 /// sthA /// udhA	soluble pyridine nucleotide transhydrogenase /// pyridine nucleotide transhydrogenase, soluble /// soluble pyridine nucleotide transhydrogenase	putative oxidoreductase	udhA	sthA	0	0	0	0	0	0	0	0	0	0	0.410632	0.671255	0	0	0	0	0.678738	0.754973	0	0	0	0	0	0	0	0	0.619023	0	0	0	0	0.509531	0	0.434774	0.452112	0	0	0	0	0
22	1935	GENE3179X	1768775_s_at	b3751	ECs4693 /// rbsB /// rbsB	D-ribose transporter subunit RbsB /// D-ribose transporter subunit RbsB /// D-ribose transporter subunit	D-ribose periplasmic binding protein	rbsB	rbsB	0	0	0	0	0	0	0	0	0	0.370765	0.897643	1.48492	0.373669	0.515204	0.305582	0.442218	1.17397	1.3837	0	0	0	0	0	0	0	0	0	0.737001	0.598632	0.837745	0	0.723528	0.478196	0	0.485662	0.281424	0	0.550144	0	0.769981
23	1934	GENE3182X	1760971_s_at	b3749	ECs4691 /// rbsA /// rbsA	D-ribose transporter ATP binding protein /// D-ribose transporter ATP binding protein /// fused D-ribose transporter subunits of ABC superfamily: ATP-binding components	ATP-binding component of D-ribose high-affinity transport system	rbsA	rbsA	0	0	0	0	0	0	0	0	0	0	0.684704	0.837488	0	0	0	0	0.384049	0.423156	0	0	0	0	0	0	0	0	0	0	0	0	0	0.513466	0.355978	0	0.367429	0.32254	0	0.500383	0	0.472771
24	1936	GENE3180X	1763403_s_at	b3750	rbsC /// rbsC	ribose ABC transporter permease protein /// D-ribose transporter subunit	D-ribose high-affinity transport system	rbsC	rbsC	0	0	0	0	0	0	0	0	0	0	0.596027	0.864056	0.286802	0	0	0	0.440194	0.485822	0	0	0	0	0	0	0	0	0	0	0	0	0	0.423099	0	0	0.36427	0	0	0.405228	0	0.458754
25	3687	GENE3695X	1762794_s_at	b0458	ECs0511 /// ylaC /// ylaC	hypothetical protein /// hypothetical protein /// predicted inner membrane protein	orf, hypothetical protein	ylaC	ylaC	0	0	0	0	0	0	0	0	0	0	0	0.734594	0	0	0	0.303289	0.646621	0.305368	0.474715	0.451134	0	0	0	0	0	0	0.276576	0	0.315385	0	0	0.628107	0	0.94896	0.359288	0	0	0	0	0
26	213	GENE308X	1763770_s_at	b0313	betI /// betI /// ECs0359	transcriptional regulator BetI /// DNA-binding transcriptional repressor /// transcriptional regulator BetI	probably transcriptional repressor of bet genes	betI	betI	0	0	0	0	0	0	0.291498	0	0	0	0	1.22072	0	0	0	0	0.691977	0.431365	0.415231	0.949851	0	0	0	0	0	0	0	0.337529	0.344323	0	0	0.769697	0	1.05732	0	0	0	0.379271	0	0
27	2237	GENE757X	1769013_s_at	b0893	ECs0978 /// serS /// serS	seryl-tRNA synthetase /// seryl-tRNA synthetase /// seryl-tRNA synthetase, also charges selenocysteinyl-tRNA with serine	serine tRNA synthetase; also charges selenocystein tRNA with serine	serS	serS	0	0	0	0	0	0	0	0	0	0.390743	0.36047	0.851943	0.616687	0	0	0	0.294096	0.452098	0	0.908028	0	0	0	0	0	0	0	0	0	0	0	0.433473	0	1.13241	0	0	0	0	0	0.269349
28	1702	GENE901X	1764813_s_at	b3403	ECs4245 /// pck /// pckA	phosphoenolpyruvate carboxykinase /// phosphoenolpyruvate carboxykinase /// phosphoenolpyruvate carboxykinase	phosphoenolpyruvate carboxykinase	pckA	pck	0	0	0	0	0	0	0	0	0	0	0.486232	0.669247	0	0	0	0.268902	0.572571	0.41728	0	0.542723	0	0	0	0	0	0	0	0	0	0	0	0.859207	0.359835	0.334263	0.290565	0	0	0.278999	0	0
29	868	GENE2468X	1767918_s_at	b2980	glcC /// glcC	DNA-binding transcriptional regulator GlcC /// DNA-binding transcriptional dual regulator, glycolate-binding	transcriptional activator for glc operon	glcC	glcC	0	0	0	0	0	0	0	0	0	0	0.497628	0.359245	-0.406182	0	0	0	0.768743	0.360716	0	0.324163	0	0	0	0	0	0	0	0	0	0	0	0.981674	0.409786	0.502241	0.272126	0	0	0	0	0
30	1394	GENE3810X	1768444_s_at	b2150	ECs3042 /// mglB /// mglB /// mglB	galactose-binding transport protein /// D-galactose-binding periplasmic protein precursor /// galactose-binding transport protein; receptor for galactose taxis /// methyl-galactoside transporter subunit	galactose-binding transport protein; receptor for galactose taxis	mglB	mglB	0	0	0	0	0	0	0	0	0	1.2713	1.24202	1.62809	-0.538343	0	0	0	1.40788	1.25103	0	1.03419	0	0	0	0	0	0	0.775102	0	0.571866	0	0	0	0.746073	0.69545	0	0	0	0	0	1.27302
31	2322	GENE587X	1769042_s_at	b0728	sucC /// sucC	succinyl-CoA synthetase subunit beta /// succinyl-CoA synthetase, beta subunit	succinyl-CoA synthetase, beta subunit	sucC	sucC	0	0	0	0	0	0	0	0	0	0.591621	0.781019	1.43735	0	0	0	0	1.1141	0.693363	0	0	0	0	0	0	0	0	0	0.762429	0.525205	0.475501	0	0.577445	0	0.88851	0	0	0	0.645251	0	1.21934
32	2321	GENE582X	1760290_s_at	b0727	ECs0752 /// sucB /// sucB	dihydrolipoamide succinyltransferase /// dihydrolipoamide succinyltransferase /// dihydrolipoyltranssuccinase	2-oxoglutarate dehydrogenase (dihydrolipoyltranssuccinase E2 component)	sucB	sucB	0	0	0	0	0	0	0	0	0	0.601852	0.695154	1.4207	0	0	0	-0.334393	1.1275	0.685766	0	0	0	0	0	0	0	0	0	0.823343	0.63172	0.496038	0	0	0	0.904121	0	0	0	0.591423	0	1.04857
33	2323	GENE589X	1767719_s_at	b0729	ECs0754 /// sucD /// sucD	succinyl-CoA synthetase subunit alpha /// succinyl-CoA synthetase subunit alpha /// succinyl-CoA synthetase, NAD(P)-binding, alpha subunit	succinyl-CoA synthetase, alpha subunit	sucD	sucD	0	0	0	0	0	0	0	0	0	0.461009	0.48623	1.0496	0	0	0	0	0.864493	0.386334	0	0	0	0	0	0	0	0	0	0.516251	0	0.276486	0	0	0.323393	0.666515	0	0	0	0.399592	0	0.890443
34	2219	GENE596X	1767040_s_at	b0722	sdhD /// sdhD	succinate dehydrogenase cytochrome b556 small membrane subunit /// succinate dehydrogenase, membrane subunit, binds cytochrome b556	succinate dehydrogenase, hydrophobic subunit	sdhD	sdhD	0	0	0	0	0	0	0	0	0	0.722185	0.992888	1.19804	-1.01694	0	-0.77368	-0.881813	1.01458	0.547008	0	0	0	0	0	0	0	-0.658542	0	0.484857	0	0	0	0.721941	0	0.795883	-0.398207	-0.47442	0	0.886373	0	1.07849
35	2216	GENE661X	1762750_s_at	b0723	sdhA /// sdhA	succinate dehydrogenase flavoprotein subunit /// succinate dehydrogenase, flavoprotein subunit	succinate dehydrogenase, flavoprotein subunit	sdhA	sdhA	0	0	0	0	0	0	0	0	0	0.645598	0.858146	1.17443	-0.962986	0	-0.473494	-0.580088	0.943288	0.44137	0	0.52221	0	0	0	0	0	0	0	0.713351	0	0	0	0.518645	0	0.830198	-0.297804	0	0	0.603384	0	0.958537
36	2217	GENE575X	1769260_s_at	b0724	sdhB /// sdhB	succinate dehydrogenase iron-sulfur subunit /// succinate dehydrogenase, FeS subunit	succinate dehydrogenase, iron sulfur protein	sdhB	sdhB	0	0	0	0	0	0	0	0	0	0.546559	0.74829	1.15893	-0.485203	0	-0.364797	-0.447912	1.1054	0.415796	0	0	0	0	0	0	0	0	0	0.649441	0	0	0	0	0	0.675886	0	0	0	0.518083	0	0.817856
37	2320	GENE578X	1766868_s_at	b0726	kgd /// sucA	2-oxoglutarate dehydrogenase E1 component /// 2-oxoglutarate decarboxylase, thiamin-requiring	2-oxoglutarate dehydrogenase (decarboxylase component)	sucA	sucA	0	0	0	0	0	0	0	0	0	0	0.624589	1.33205	0	0	0	0	0.958519	0	0	0	0	0	0	0	0	0	0	0	0	0	0	0	0	0.731316	0	0	0	0.501508	0	0.847028
38	812	GENE1909X	1767184_s_at	b1612	ECs2318 /// fumA /// fumA /// fumA	fumarase A /// fumarate hydratase class I, aerobic /// fumarase A = fumarate hydratase class I; aerobic isozyme /// fumarate hydratase (fumarase A), aerobic Class I	fumarase A = fumarate hydratase Class I; aerobic isozyme	fumA	fumA	0	0	0	0	0	0	0	0	0	0.521111	0.608804	0.961039	-0.356575	0	0	0	0.475529	0	0	0.458896	0	0	0	0	0	0	0	0.394751	0	0	0	0	0	0.765317	-0.455225	0	-0.281561	0	0	0.561438
39	396	GENE85X	1763679_at	b4438	ryeE	ncRNA	NA	ryeE	cyaR	0	0	0	0	0	0	0	0	0	0.821898	0.857703	0.682287	0.464619	0	0	0	0.950798	0.531661	0	0.525238	0	0	0	0	0	0	0	0	0	0	0	1.05266	0	0.421084	0	-0.465224	0	0	0	0
40	1636	GENE663X	1764424_at	b2082	ogrK	DNA-binding transcriptional regulator prophage P2 remnant	prophage P2 ogr protein	ogrK	ogrK	0	0	0	0	0	0	0	0	0	0	0	0.411561	0	0.287128	0	0.311817	0.594083	0	0	0	0	0	0	0	0	0	0	0	0	0	0.326907	0	0	0	0	0	0	0.314954	0	0
41	1133	GENE3115X	1762978_s_at	b3686	ECs4626 /// ibpB /// ibpB	heat shock chaperone IbpB /// heat shock chaperone IbpB /// heat shock chaperone	heat shock protein	ibpB	ibpB	0.550026	0	0	0	0	0	0	0	0	0.843452	0.429043	0.76473	1.19531	1.33581	1.61824	0.919887	0.914366	0.875259	0.883861	0	0	0	0	0	0	1.3413	0.786302	0	1.06223	0	1.11253	0.690891	1.5666	0	0.937245	1.22093	0.916103	0.931089	0	0
42	1132	GENE3122X	1769060_s_at	b3687	ECs4627 /// ibpA /// ibpA	heat shock protein /// heat shock protein IbpA /// heat shock chaperone	heat shock protein	ibpA	ibpA	0.421581	0	0	0	0	0	0	0	0	0.759562	0.450451	0.750531	1.53412	1.15368	1.82176	0.942259	0.84162	0.98191	0.89945	0	0	0	0	0	0	1.29927	0.737689	0	0.861001	0	0.959853	0.697352	1.61568	0	0.836244	1.16656	0.814037	0.840036	0	0.337529
43	951	GENE2148X	1759164_s_at	b2614	ECs3476 /// grpE /// grpE	heat shock protein GrpE /// heat shock protein GrpE /// heat shock protein	phage lambda replication; host DNA synthesis; heat shock protein; protein repair	grpE	grpE	0	0	0	0	0	0	0	0	0.522393	0.697275	0.48628	0.656636	1.20025	0.689896	1.03034	0.720673	0.475731	0.658237	0.619921	0.643486	0	0	0	0	0	0.904943	0.374601	0.402394	0.454778	0.330065	0.54145	0	0.989941	0.55237	0.291833	0.509315	0.542885	0.442468	0	0.317663
44	518	GENE107X	1763357_s_at	b0014	dnaK /// dnaK	molecular chaperone DnaK /// chaperone Hsp70, co-chaperone with DnaJ	chaperone Hsp70; DNA biosynthesis; autoregulated heat shock proteins	dnaK	dnaK	0	0	0	0	0	0	0.381002	0	0	1.13811	0.78741	0.774707	1.15535	1.01195	0.581591	0.415264	0.425505	0.339298	0	0	0	0	0	0	0	1.29282	0	0.726543	0	0	0.989091	0	0.736678	0.827942	0	0.332845	-0.334233	0.521641	0	0
45	315	GENE2129X	1764871_s_at	b2592	clpB /// ECs3455	protein disaggregation chaperone /// protein disaggregation chaperone	heat shock protein	clpB	clpB	0	0	0	0	0	0	0	0	0.792095	0.664302	0.385378	0.530908	0.675186	0.872287	0.672551	0.606348	0.590584	0.602782	0.503604	0	0	0	0	0	0	0.950689	0	0.625014	0.501813	0.407165	0.818635	0	1.01208	0.423096	0	0.524842	0.366668	0.345051	0.620074	0
46	2115	GENE2915X	1763838_s_at	b3461	ECs4310 /// rpoH /// rpoH	RNA polymerase factor sigma-32 /// RNA polymerase factor sigma-32 /// RNA polymerase, sigma 32 (sigma H) factor	RNA polymerase, sigma(32) factor; regulation of proteins induced at high temperatures	rpoH	rpoH	0	0	0	0	0	0	0	0	0	0.70102	1.07877	1.39893	1.86328	0.491685	1.22	1.47304	0.902474	0.556601	0.756032	0.963719	0	0	0	0	0	0.468346	0.841079	0.546841	0	0	0.777581	1.16756	1.48114	1.16918	0.46434	1.31752	0	0.707842	0	0.515519
47	950	GENE3512X	1764894_s_at	b4142	groES /// groS	co-chaperonin GroES /// Cpn10 chaperonin GroES, small subunit of GroESL	GroES, 10 Kd chaperone binds to Hsp60 in pres. Mg-ATP, suppressing its ATPase activity	b4142	groS	0	0	0	0	0	0	0	0	0	1.19783	1.47718	1.70857	1.71535	0.908485	0.839677	0.599045	0	0.61068	0	1.02857	0	0	0	0	0	1.47107	0	0.809234	0	0	1.13034	0	1.01139	1.40346	0	0	0	0	0	0
48	949	GENE3522X	1768518_s_at	b4143	groEL /// groL	chaperonin GroEL /// Cpn60 chaperonin GroEL, large subunit of GroESL	GroEL, chaperone Hsp60, peptide-dependent ATPase, heat shock protein	b4143	groL	0	0	0	0	0	0	0	0	0	0.910772	1.04348	1.32763	1.53383	0.765212	0.745271	0.672999	0.636865	0.565432	0	0.745852	0	0	0	0	0	0.920637	0.444057	0.772958	0	0	1.09499	0.873823	0.832197	1.01577	0	0.462365	0	0	0	0
49	517	GENE110X	1769019_s_at	b0015	dnaJ /// dnaJ /// ECs0015	chaperone protein DnaJ /// chaperone Hsp40, co-chaperone with DnaK /// chaperone protein DnaJ	chaperone with DnaK; heat shock protein	dnaJ	dnaJ	0	0	0	0	0	0	0	0	0	0.362833	0.376699	0.502165	0.656651	0	0	0	0	0	0	0	0	0	0	0	0	0.435125	0	0.29145	0	0	0.332894	0	0	0.726875	0	0	0	0	0	0
50	2147	GENE2112X	1761025_s_at	b2572	ECs3438 /// rseA /// rseA	anti-RNA polymerase sigma factor SigE /// anti-RNA polymerase sigma factor SigE /// anti-sigma factor	sigma-E factor, negative regulatory protein	rseA	rseA	0	0	0	0	0	0	0	0	0	0.730484	0.694687	0.589183	0.85726	0.503399	0.72242	0.769569	1.07654	0.611541	0	0.597372	0	0	0	0	0	0.674578	0.729735	0	0	0	0.78094	0.972046	0.760635	0.621234	0	1.10802	0	0.78691	0	0.626623
51	468	GENE2186X	1760969_s_at	b0161	degP /// ECs0165 /// htrA	serine endoprotease (protease Do), membrane-associated /// serine endoprotease /// serine endoprotease	periplasmic serine protease Do; heat shock protein HtrA	b0161	degP	0	0	0	0	0	0	0	0	0	0.514619	0.857459	0.950481	0.421136	0.644169	0	0.282436	0.507857	0.447725	0	0.487145	0	0	0	0	0	0	1.19434	0	0	0	0.644572	0.742239	0.797902	0.704324	0	0.980242	0	0	0	0.557984
52	16	GENE3384X	1762343_s_at	b4014	aceB /// aceB /// ECs4932	malate synthase /// malate synthase A /// malate synthase	malate synthase A	aceB	aceB	0	0	0	0	0	0	0	0	0	0	1.29315	1.40616	0.554971	0.43764	0.329201	0	0.732759	0.798629	0	0	0	0	0	0	0	0	0.712909	1.03758	0	0	0.894825	0.556153	0	0	0	0	0	0.732476	0	0.557563
53	1349	GENE2810X	1766873_s_at	b3236	ECs4109 /// mdh /// mdh	malate dehydrogenase /// malate dehydrogenase /// malate dehydrogenase, NAD(P)-binding	malate dehydrogenase	mdh	mdh	0	0	0	0	0	0	0	0	0	0	0.767544	1.02944	0.788311	0.593669	0.564546	0	0.55979	0.625394	0	0	0	0	0	0	0	0	0.586952	0.780223	0	0.272047	0.588008	0.585632	0	0	0	0	0	0.465084	0	0.606192
54	15	GENE3388X	1763981_s_at	b4015	aceA /// ECs4933	isocitrate lyase /// isocitrate lyase	isocitrate lyase	aceA	aceA	0	0	0	0	0	0	0	0	0	0	1.45312	1.74513	0.738131	0	0	0	0.747553	0.805928	0	0	0	0	0	0	0	0	0.739385	1.23585	0	0	0	0	0	0	0	0	0	0.717482	0	0.693194
55	889	GENE220X	1766180_s_at	b0811	glnH /// glnH	glutamine ABC transporter periplasmic protein /// glutamine transporter subunit	periplasmic glutamine-binding protein; permease	glnH	glnH	0	0	0	0	0	0	0	0	0	0	1.17047	1.1955	0.535165	0	-0.330813	0	0.672474	0.709184	0	0	0	0	0	0	0	0	0	0	0	0	0	0	0	0	0	0	0	0	0	0.475567
56	1937	GENE3185X	1763733_s_at	b3748	ECs4690 /// rbsD /// rbsD	D-ribose pyranase /// D-ribose pyranase /// predicted cytoplasmic sugar-binding protein	D-ribose high-affinity transport system; membrane-associated protein	rbsD	rbsD	0	0	0	0	0	0	0	0	0	0	1.04688	0.858515	0	0	0	0	0.958981	0.705087	0	0	0	0	0	0	0	0	0	0	0	0	0	1.12371	0	0	0	0	0	0.961239	0	0.746149
57	200	GENE3022X	1761548_s_at	b3570	bax /// bax /// ECs4453	hypothetical protein /// conserved protein /// hypothetical protein	putative ATP-binding protein	bax	bax	0	0	0	0	0	0	0	0	0	0.327866	1.08096	0.880829	0.913621	0	0.494522	0.887785	0.412181	0	0.425366	0.343054	0	0	0	0	0	0	0.468193	0	0	0	0	0.638172	0.453164	0.516098	0.382023	0.520899	0	0.591046	0	0.367492
58	1418	GENE2685X	1762053_s_at	b3192	ECs4071 /// yrbC /// yrbC	hypothetical protein /// hypothetical protein /// predicted ABC-type organic solvent transporter	orf, hypothetical protein	yrbC	mlaC	0	0	0	0	0	0	0	0	0	0	0.518617	0.554753	0.587734	0	0.444896	0.573897	0.358554	0.33164	0	0	0	0	0	0	0	0	0.447884	0	0	0	0	0	0.343225	0.43063	0	0.317098	0	0.290921	0	0.330504
59	954	GENE3061X	1766662_s_at	b3610	ECs4488 /// grxC	glutaredoxin 3 /// glutaredoxin 3	glutaredoxin 3	grxC	grxC	0	0	0	0	0	0	0	0	0	0	0.726804	0.897403	0.867067	0	0.496391	0.457593	0.326614	0	0	0	0	0	0	0	0	0	0.440479	0	0	0	0	0	0	0.293459	0	0	0	0.542677	0	0.366877
60	3878	GENE3309X	1765167_s_at	b3928	ECs4853 /// yiiU /// yiiU	hypothetical protein /// hypothetical protein /// conserved protein	orf, hypothetical protein	yiiU	zapB	0	0	0	0	0	0	0	0	0	0	0.350661	0.479577	0.791067	0	0.661302	0.444273	0	0	0	0.311011	0	0	0	0	0	0	0.327271	0.292741	0	0	0	0	0	0	0	0	-0.325088	0.432891	0	0.434402
61	3851	GENE2861X	1762003_s_at	b3207	ECs4086 /// yrbL /// yrbL	hypothetical protein /// hypothetical protein /// predicted protein	orf, hypothetical protein	yrbL	yrbL	0	0	0	0	0	0	0	0	0	0	0.769538	0.48964	0.730799	-0.353387	0	0.382542	0	0	0	0	0	0	0	0	0	0	0	0	0	0	0	0	0	0	0	0	-0.405515	0.537826	0	0
62	1802	GENE2824X	1763873_s_at	b3363	ECs4214 /// ppiA	peptidyl-prolyl cis-trans isomerase A (rotamase A) /// peptidyl-prolyl cis-trans isomerase A (rotamase A)	peptidyl-prolyl cis-trans isomerase A (rotamase A)	ppiA	ppiA	0	0	0	0	0	0	0	0	0	0	0.341043	0.31959	0.640343	0	0	0.322786	0	0	0	0	0	0	0	0	0	0	0.3216	0	0	0	0	0	0	0	0	0	0	0.462335	0	0
63	3654	GENE3726X	1763206_s_at	b4391	ECs5349 /// yjjK /// yjjK	putative ABC transporter ATP-binding protein /// putative ABC transporter ATP-binding protein /// fused predicted transporter subunits of ABC superfamily: ATP-binding components	putative ATP-binding component of a transport system	yjjK	yjjK	0	0	0	0	0	0	0	0	0	0	0.487256	0.662044	0.61131	0	0	0	0	0	0	0	0	0	0	0	0	0	0	0	0	0	0	0	-0.335342	0	0	0	0	0.299724	0	0
64	2020	GENE2521X	1766008_s_at	b3041	ribB /// ribB	3,4-dihydroxy-2-butanone 4-phosphate synthase /// 3,4-dihydroxy-2-butanone-4-phosphate synthase	3,4 dihydroxy-2-butanone-4-phosphate synthase	ribB	ribB	0	0	0	0	0	0	0	0	0	0	0	0.290811	0.440763	0	0	0.328259	0	0	0	0	0	0	0	0	0	0	0.465844	0.320189	0	0	0	0	0	0.395314	0	0	0	0	0	0.458865
65	1058	GENE3476X	1763857_s_at	b1562	ECs1080 /// ECs1520 /// ECs1773 /// ECs2754 /// ECs5456 /// hokD /// mokP /// Z1342 /// Z1783 /// Z2054	prophage maintenance protein /// prophage maintenance protein /// putative prophage maintenance protein /// prophage maintenance protein /// hypothetical protein /// Qin prophage; small toxic polypeptide /// putative cell killing protein encoded within cryptic prophage CP-933P /// putative cell killing protein encoded within cryptic prophage CP-933M /// putative Gef-like protein encoded by propha…	polypeptide destructive to membrane potential	hokD	hokD	0	-0.828475	0	0	0	0	0	0	0	0.838215	0.567673	0.349175	1.90348	0	0.753144	0.352229	0.848968	0	0	0	0	0	0	0	0	0	0	0.453051	0	0	0	0	0.721071	1.26751	0	0	0	0.90681	0	0.397956
66	3080	GENE1649X	1769072_s_at	b2017	yefM /// yefM	antitoxin YefM /// antitoxin of the YoeB-YefM toxin-antitoxin system	orf, hypothetical protein	yefM	yefM	0	0	0	0	0	0	0	0	0	0.562198	0.460612	0.640243	0.651469	0	0	0.445172	0.647417	0	0	0	0	0	0	0	0	0	0.340475	0.816516	0.420891	0	0.415387	0.814443	0.674436	0.855851	0	0	0	0.869665	0	0.381562
67	1970	GENE2540X	1761089_at	b1563	relE	Qin prophage; toxin of the RelE-RelB toxin-antitoxin system	orf, hypothetical protein	relE	relE	0	0	0	0	0	0	0	0	0	0.64985	0.389313	0	0.572025	0	0.435025	0.26911	0.672398	0	0	0	0	0	0	0	0	0	0	0.433285	0	0	0	0	0	0.768262	0	0	0	0.712627	0	0.491909
68	1969	GENE3212X	1760110_at	b1564	relB	Qin prophage; bifunctional antitoxin of the RelE-RelB toxin-antitoxin system/ transcriptional repressor	negative regulator of translation	relB	relB	0	0	0	0	0	0	0	0	0	0.579149	0.463262	0	0.577627	0	0	0	0.520271	0	0	0	0	0	0	0	0	0	0	0.339488	0	-0.322151	0	0	0	0.643528	-0.612973	0	-0.475633	0.69787	0	0.46196
69	1180	GENE2066X	1759704_s_at	b2530	ECs3396 /// iscS /// yfhO	cysteine desulfurase /// cysteine desulfurase (tRNA sulfurtransferase), PLP-dependent /// cysteine desulfurase	cysteine desulfurase -!- cysteine desulfurase (tRNA sulfurtransferase) PLP-dependent	iscS	iscS	0	0	0.711511	0	0	0	0	0	0	0.916803	0.641948	0.592876	0.957562	0.283792	0.813985	1.02144	0	0	0	0.356531	0	0	0	0	0	0	0.906172	0	0	0	0	0	0	1.20919	0	0	0	0.891562	0	0.90325
70	1181	GENE2064X	1764497_s_at	b2529	c3055 /// ECs3395 /// iscU /// Z3796	scaffold protein /// scaffold protein /// scaffold protein /// scaffold protein	hypothetical protein	b2529	iscU	0	0	0.551142	0	0	0	0	0	0	0.913852	0.743303	0.535338	1.1021	0	0.844125	0.946987	0	0	0	0.381221	0	0	0	0	0	0	0.729961	0	0	-0.31605	0	0	0	1.20037	0	0	0	0.882945	0	0.819606
71	1179	GENE559X	1764175_s_at	b2531	ECs3397 /// iscR /// yfhP /// Z3798	DNA-binding transcriptional regulator IscR /// DNA-binding transcriptional repressor /// DNA-binding transcriptional regulator IscR /// DNA-binding transcriptional regulator IscR	Fe-S cluster-containing transcription factor -!- transcriptional repressor of iscRSUA operon	iscR	iscR	0	0	0.611019	0	0	0	-0.415137	0	0	0.833319	0.545794	0	0.940367	0	0.798437	0.869416	0	0	0	0	0	0	0	0	0	0.47147	0.620805	0	0	-0.450826	0	0	0	1.16688	-0.389646	0	-0.325544	0.915051	0	0.899896
72	1178	GENE2061X	1762825_s_at	b2528	iscA /// iscA	iron-sulfur cluster assembly protein /// FeS cluster assembly protein	putative regulator	b2528	iscA	0	0	0	0	0	0	0	0	0	0.598118	0	0	0	0	0.437703	0.500551	0	0	0	0	0	0	0	0	0	0	0.360108	0	0	-0.311945	0	0	0	0.850717	0	0	0	0.414285	0	0.418092
73	472	GENE3727X	1763169_s_at	b4383	deoB /// ECs5342	phosphopentomutase /// phosphopentomutase	phosphopentomutase	deoB	deoB	0	0	0	0	0	0	0	0	0	0	0.65995	0.382465	0.689719	0	0.652031	0.344653	0	0	0	0.429475	0	0	0	0	0	0	0	0.402472	-0.315893	0	0	0	0	0.564076	-0.363905	-0.364819	-0.520053	0.407331	0	0.599369
74	1477	GENE2427X	1762370_s_at	b2924	ECs3795 /// mscS /// yggB	mechanosensitive channel MscS /// mechanosensitive channel /// mechanosensitive channel MscS	putative transport protein	yggB	mscS	0	0	0	0	0	0	0	0	0	0.765902	0.466985	0.312997	0.644226	0	0.522495	0.425691	0	0	0	0.308237	0	0	0	0	0	0	0	0	0	0	0	0	0	0	0	0	0	0	0	0.550463
75	3311	GENE2412X	1764974_s_at	b2922	ECs3793 /// yggE /// yggE	hypothetical protein /// hypothetical protein /// conserved protein	putative actin	yggE	yggE	0	0	0	0	0	0	0	0	0	0.707572	0.605923	0.361938	0.941888	0	0.590311	0.311718	0	0	0	0	0	0	0	0	0	0	0	0	-0.362447	0	0	0	0	0	-0.286135	0	-0.368395	0	0	0.893796
76	3384	GENE2773X	1760956_s_at	b3233	ECs4106 /// yhcB /// yhcB	cytochrome d ubiquinol oxidase subunit III /// cytochrome d ubiquinol oxidase subunit III /// conserved protein	orf, hypothetical protein	yhcB	yhcB	0	0	0	0	0	0	0	0	0	0.273855	0.276722	0.351306	0.43416	0	0.394602	0.324278	0	0	0	0.269818	0	0	0	0	0	0	0	0	0	0	0	0	0	0	0	0.282987	0	0.395039	0	0.278398
77	368	GENE3004X	1761114_s_at	b3556	cspA /// ECs4441	major cold shock protein /// major cold shock protein	cold shock protein 7.4, transcriptional activator of hns	cspA	cspA	0	0	0.834618	0	0	0	0	0	0	1.02971	0.77257	0.449908	0.724364	0	0	0	0	0	1.06374	0.809753	0	0	0	0	0	0	0	0	0	0	0	0	0	2.0639	0	0.518767	0	0.606315	0	0
78	1024	GENE3541X	1765901_s_at	b4172	hfq /// hfq	RNA-binding protein Hfq /// HF-I, host factor for RNA phage Q beta replication	host factor I for bacteriophage Q beta replication, a growth-related protein	hfq	hfq	0	0	0	0	0	0	0	0	0	0.549132	0.974679	1.09018	1.1839	0	0.603289	0.603144	0.453058	0.333572	0	0.497145	0	0	0	0	0	0	0	0	0	0	0	0.62259	0.318927	1.16054	0	0	0	0.581964	0	0.531672
79	1407	GENE3542X	1762453_s_at	b4171	miaA /// miaA	tRNA delta(2)-isopentenylpyrophosphate transferase /// delta(2)-isopentenylpyrophosphate tRNA-adenosine transferase	delta(2)-isopentenylpyrophosphate tRNA-adenosine transferase	miaA	miaA	0	0	0	0	0	0	0	0	0	0.661781	0.832688	0.7244	0.447554	0	0	0.339234	0	0	0	0.476244	0	0	0	0	0	0	0	0	0	0	0	0	0	1.07836	0	0	-0.376315	0.356865	0	0.329578
80	3032	GENE1502X	1765695_s_at	b1847	ECs2557 /// yebF /// yebF	hypothetical protein /// hypothetical protein /// predicted protein	orf, hypothetical protein	yebF	yebF	0	0	0	0	0	0	0	0	0	0.392716	0.757112	0.47605	0.670991	0	0.306464	0.40256	0	0	0	0	0	0	0	0	0	0	0	0.373507	0	0	0.298199	0	0	0.518594	0	0	0	0	0	0.325725
81	1514	GENE2011X	1763510_s_at	b1740	nadE /// nadE	NAD synthetase /// NAD synthetase, NH3/glutamine-dependent	NAD synthetase, prefers NH3 over glutamine	nadE	nadE	0	0	0	0	0	0	0	0	0	0.648793	0.533271	0.404946	0.61813	0	0.289777	0.392715	0	0	0	0.32658	0	0	0	0	0	0	0	0	0	0	0	0	0	0.837474	-0.269704	0	0	0.348503	0	0.529106
82	1411	GENE968X	1761783_s_at	b1176	minC /// minC	septum formation inhibitor /// cell division inhibitor	cell division inhibitor, inhibits ftsZ ring formation	minC	minC	0	0	0	0	0	0	0	0	0	0.565278	0.59449	0.583178	0.518352	0.521713	0	0.336949	0	0	0	0.607977	0	0	0	0	0	0	0	0	0	0	0	0	0	1.19794	0	0	0	0	0	0.458
83	1412	GENE965X	1767749_s_at	b1175	ECs1669 /// minD /// minD	cell division inhibitor MinD /// cell division inhibitor MinD /// membrane ATPase of the MinC-MinD-MinE system	cell division inhibitor, a membrane ATPase, activates minC	minD	minD	0	0	0	0	0	0	0	0	0	0.481955	0.554444	0.738258	0.38427	0.330278	0	0	0	0	0	0.389564	0	0	0	0	0	0	0	0	0	0	0.377557	0	0	0.802313	0	0	0	0	0	0.337918
84	2800	GENE786X	1764771_s_at	b0926	ECs1009 /// ycbK /// ycbK	hypothetical protein /// hypothetical protein /// conserved protein	orf, hypothetical protein	ycbK	ycbK	0	0	0	0	0	0	0	0	0	0.442743	0.655948	0.59222	0.681043	0	0.408957	0.425498	0	0	0	0.526336	0	0	0	0	0	0.3817	0.45564	0.43613	0	0	0.419528	0.512966	0	0.684283	0	0	0	0	0	0.35775
85	2920	GENE1117X	1766725_s_at	b1446	ECs2050 /// ydc /// ydcY /// Z2273	hypothetical protein /// hypothetical protein /// predicted protein /// hypothetical protein	orf, hypothetical protein	b1446	ydcY	0	0	0	0	0	0	0	0	0	0.31776	0	0	0.480516	0	0	0	0	0	0	0.463926	0	0	0	0	0	0	0	0	0	0	0	0	0	0.551924	0	0	0	0	0	0.463208
86	23	GENE156X	1766568_s_at	b1094	acpP /// acpP	acyl carrier protein /// acyl carrier protein (ACP)	acyl carrier protein	acpP	acpP	0	0	0	0	0	0	0	0	0	0.975028	0.678008	0.611789	0.435173	0	0	0.412073	0.5174	0.492729	0	1.05911	0	0	0	0	0	0	0	0	0	0	0	0	-0.449153	1.16345	-0.827965	0	-0.644077	0.589472	0	0.888584
87	2971	GENE1333X	1768047_s_at	b1667	c2059 /// ECs2374 /// ydhR /// Z2694	hypothetical protein /// hypothetical protein /// predicted protein /// hypothetical protein	hypothetical protein	b1667	ydhR	0	0	0	0	0	0	0	0	0	0.917075	0.735785	0.701893	0	0	-0.330973	0	0.300112	0.467903	0	1.20983	0	0	0	0	0	0	0	0	0	0	0.543706	0.443255	0	1.94154	-0.564541	0	-0.283438	0.471107	0	0.772648
88	2421	GENE1089X	1762603_s_at	b1324	tpx /// tpx	thiol peroxidase /// lipid hydroperoxide peroxidase	thiol peroxidase	tpx	tpx	0	0	0	0	0	0	0	0	0	0.523561	0.699456	0.795294	0	0	-0.498378	-0.2859	0.467991	0.520987	0	0.612923	0	0	0	0	0	-0.42766	0	0	0	0	0.375774	0	-0.511072	0.786743	-0.36834	0	0	0	0	0.613463
89	2957	GENE1329X	1767805_s_at	b1614	ECs2320 /// ydgA /// ydgA	hypothetical protein /// hypothetical protein /// conserved protein	orf, hypothetical protein	ydgA	ydgA	0	0	0	0	0	0	0	0	0	0.38998	0.788594	0.498264	0	0	-0.286092	0	0	0	0	0	0	0	0	0	0	0	0	0	0	0	0	0	-0.410553	0.360345	-0.321983	0	0	0.380159	0	0.375738
90	702	GENE569X	1760593_s_at	b0684	ECs0715 /// fldA /// fldA	flavodoxin FldA /// flavodoxin FldA /// flavodoxin 1	flavodoxin 1	fldA	fldA	0	0	0	0	0	0	0	0	0	0	0.497953	0.432526	0.787575	0	0.326494	0.412411	0	0	0	0	0	0	0	0	0	0	0	0	0	0	0	0	-0.407505	0.793469	0	0	-0.303654	0	0	0.362046
91	2870	GENE1071X	1763542_s_at	b1273	ECs1845 /// yciN /// yciN	hypothetical protein /// hypothetical protein /// predicted protein	orf, hypothetical protein	yciN	yciN	0	0	0	0	0	0	0	0	0	0.375121	0.369907	0.315354	0.70985	0	0.382367	0.318175	0	0	0	0	0	0	0	0	0	0	0	0.357006	0	0	0	0	-0.378629	0.515775	-0.451406	0	-0.315492	0.550448	0	0.452204
92	625	GENE880X	1769115_s_at	b1093	fabG /// fabG	3-ketoacyl-(acyl-carrier-protein) reductase /// 3-oxoacyl-[acyl-carrier-protein] reductase	3-oxoacyl-(acyl-carrier-protein) reductase	fabG	fabG	0	0	0	0	0	0	0	0	0	0	1.2006	1.17336	0.850018	0	0	0.384385	0	0	0	1.014	0	0	0	0	0	0	0	0	0	0	0	0	0	1.72398	-0.423406	-0.427567	0	0.654192	0	0.478429
93	1795	GENE3591X	1764409_s_at	b4226	ECs5204 /// ppa	inorganic pyrophosphatase /// inorganic pyrophosphatase	inorganic pyrophosphatase	ppa	ppa	0	0	0	0	0	0	0	0	0	0	0.82544	0.654326	0.463285	0	0	0	0	0	0	0.546998	0	0	0	0	0	0	0	0	0	0	0	0	0	0.664731	0	0	0	0.538126	0	0.430903
94	2404	GENE686X	1762132_s_at	b0740	tolB /// tolB	translocation protein TolB /// periplasmic protein	periplasmic protein involved in the tonb-independent uptake of group A colicins	tolB	tolB	0	0	0	0	0	0	0	0	0	0	0.591749	0.759911	0.56885	0	0.280086	0	0	0	0	0.547628	0	0	0	0	0	0	0	0	0	0	0	0	0	0.986358	0	0	0	0	0	0.446418
95	2391	GENE1376X	1764531_s_at	b1719	thrS	threonyl-tRNA synthetase	threonine tRNA synthetase	thrS	thrS	0	0	0	0	0	0	0	0	0	0	0.978604	1.10813	0.964519	0	0	0.398808	0	0	0	0.710953	0	0	0	0	0	0	0	0	0	0	0	0	0	1.25269	-0.504033	-0.434078	0	0.693944	0	0.718399
96	579	GENE346X	1767263_s_at	b2779	eno /// eno	phosphopyruvate hydratase /// enolase	enolase	eno	eno	0	0	0	0	0	0	0	0	0	0	0.675843	0.703731	0.511983	0	0.294328	0.275442	0	0	0	0	0	0	0	0	0	0	0	0	0	0	0	0	0	0.56123	-0.486906	-0.331924	-0.385557	0.479273	0	0.522438
97	800	GENE174X	1764724_s_at	b0093	ECs0097 /// ftsQ /// ftsQ	cell division protein FtsQ /// cell division protein FtsQ /// membrane anchored protein involved in growth of wall at septum	cell division protein; ingrowth of wall at septum	ftsQ	ftsQ	0	0	0	0	0	0	0	0	0	0	0.502551	0.305832	0.555067	0	0	0.355732	0	0	0	0	0	0	0	0	0	0	0	0	0	0	0	0	0	0.659752	0	0	0	0.291448	0	0.301596
98	828	GENE1667X	1760711_s_at	b2042	ECs2846 /// galF /// galF	UTP--glucose-1-phosphate uridylyltransferase subunit GalF /// UTP--glucose-1-phosphate uridylyltransferase subunit GalF /// predicted subunit with GalU	homolog of Salmonella UTP--glucose-1-P uridyltransferase, probably a UDP-gal transferase	galF	galF	0	0	0	0	0	0	0	0	0	0	0.431847	0.54658	0.780113	0	0	0.285782	0	0	0	0.276101	0	0	0	0	0	0	0	0	0	0	0	-0.554459	0	0.834277	-0.428388	0	0	0	0	0.518287
99	2948	GENE1254X	1760600_s_at	b1539	ECs2148 /// ydfG /// ydfG	3-hydroxy acid dehydrogenase /// 3-hydroxy acid dehydrogenase /// L-allo-threonine dehydrogenase, NAD(P)-binding	putative oxidoreductase	ydfG	ydfG	0	0	0	0	0	0	0	0	0	0	0.569205	0.556387	0.72556	0	0	0.268491	0	0	0	0	0	0	0	0	0	0	0	0	0	0	0	0	-0.425059	0.549045	-0.315818	0	0	0	0	0.281243
100	955	GENE1328X	1763700_s_at	b1654	ECs2363 /// grxD /// ydhD	hypothetical protein /// conserved protein /// hypothetical protein	orf, hypothetical protein	ydhD	grxD	0	0	0	0	0	0	0	0	0	0.413178	0.719391	0.81404	0.711275	0	0	0.33606	0	0	0	0.339939	0	0	0	0	0	0	0	0	0	0	0	0	0	0.965529	-0.305748	-0.340089	-0.307959	0	0	0.47107
101	2213	GENE1473X	1767508_s_at	b1814	ECs2523 /// sdaA /// sdaA	L-serine dehydratase 1 /// L-serine dehydratase 1 /// L-serine deaminase I	L-serine deaminase	sdaA	sdaA	0	0	0	0	0	0	0	0	0	0	0.52367	0.369993	0.364085	-0.290153	0	0	0	-0.325443	0	0	0	0	0	0	0	0	0	0	0	0	0	0	0	0.921092	-0.477307	-0.46946	-0.296113	0	0	0.369103
102	1715	GENE2285X	1766129_s_at	b0932	ECs1015 /// pepN	aminopeptidase N	aminopeptidase N	pepN	pepN	0	0	0	0	0	0	0	0	0	0	0.679754	0.521495	0.337677	0	0	0	0	0	0	0	0	0	0	0	0	0	0	0	0	0	0	0	-0.438461	0.514124	-0.388238	-0.413966	0	0	0	0.522829
103	1221	GENE2125X	1763473_s_at	b2587	ECs3454 /// kgtP	alpha-ketoglutarate transporter /// alpha-ketoglutarate transporter	alpha-ketoglutarate permease	kgtP	kgtP	0	0	0	0	0	0	0	0	0	0.988276	0.928583	0.571897	0	0	0	0	0.620765	0	0	1.09046	0	0	0	0	0	0	0	0	0	0	0.698468	0.71625	0	1.28847	0	0	0	0	0	0.752182
104	1616	GENE1853X	1759438_s_at	b2288	ECs3172 /// nuoA /// nuoA	NADH dehydrogenase subunit A /// NADH dehydrogenase subunit A /// NADH:ubiquinone oxidoreductase, membrane subunit A	NADH dehydrogenase I chain A	nuoA	nuoA	0	0	0	0	0	0	0	0	0	0	0.899669	1.05948	0	0	-0.414298	0	0	0	0	1.03642	0	0	0	0	0	0	0	0	0	0	0	0	-0.482279	1.07169	0	-0.547154	0	0	0	0.638179
105	1617	GENE1827X	1761759_s_at	b2287	ECs3171 /// nuoB /// nuoB	NADH dehydrogenase subunit B /// NADH dehydrogenase subunit B /// NADH:ubiquinone oxidoreductase, chain B	NADH dehydrogenase I chain B	nuoB	nuoB	0	0	0	0	0	0	0	0	0	0.459981	0.835226	1.12196	0.348084	0	-0.270072	0	0	0	0	1.02112	0	0	0	0	0	0	0	0	0	0	0	0	0	1.06023	-0.270154	-0.435755	0	0.295645	0	0.741945
106	1462	GENE2500X	1766040_at	b3022	mqsR	predicted cyanide hydratase	orf, hypothetical protein	b3022	mqsR	0	0	0	0	0	0	0	0	0	0	0	0.538256	0.613619	0	0	0	0	0	0	0	0	0	0	0	0	0	0	0	0	0	0	0	0	0.895613	0	0	0	0.780127	0	0
107	1461	GENE1030X	1768602_at	b3021	ygiT	predicted DNA-binding transcriptional regulator	orf, hypothetical protein	b3021	mqsA	0	0	0	0	0	0	0	0	0	0	0	0.271068	0.536796	0	0	0.278365	0	0	0	0	0	0	0	0	0	0	0	0	0	-0.270013	0	0	0	0.883223	0	0	0	0.326546	0	0
108	3209	GENE2043X	1761207_s_at	b2504	ECs3366 /// yfgG /// Z3768	hypothetical protein /// predicted protein /// hypothetical protein	orf, hypothetical protein	b2504	yfgG	0	0	0	0	0	0	0	0	0	0	0.553969	0.619553	0.548001	0	0	0	0	0	0	0	0	0	0	0	0	0	0	0	0	0	0	0	0	0.626443	-0.370176	0	-0.367855	0.693923	0	0
109	316	GENE393X	1763709_s_at	b0437	clpP /// clpP	ATP-dependent Clp protease proteolytic subunit /// proteolytic subunit of ClpA-ClpP and ClpX-ClpP ATP-dependent serine proteases	ATP-dependent proteolytic subunit of clpA-clpP serine protease, heat shock protein F21.5	clpP	clpP	0	0	0	0	0	0	0	0	0	0	0.614785	0.776828	0.700429	0	0	0	0	0	0	0	0	0	0	0	0	0	0	0	0	0	0	0	0	0.515194	-0.382982	0	-0.512285	0.427272	0	0.299026
110	814	GENE571X	1765071_s_at	b0683	fur /// fur	ferric uptake regulator /// DNA-binding transcriptional dual regulator of siderophore biosynthesis and transport	negative regulator	fur	fur	0	0	0	0	0	0	0	0	0	0	0.466625	0.394017	0.337552	0	0	0	0	0	0	0	0	0	0	0	0	0	0	0	0	0	0	0	0	0.541522	0	0	0	0.432848	0	0
111	3151	GENE1856X	1766869_s_at	b2294	c2835 /// ECs3178 /// yfbU /// Z3555	hypothetical protein /// hypothetical protein /// conserved protein /// hypothetical protein	orf, hypothetical protein	b2294	yfbU	0	0	0	0	0	0	0	0	0	0	0.617169	0.680348	0.292189	0	0	0	0	0	0	0	0	0	0	0	0	0	0	0	0	0	0	0	0	0.344196	-0.318153	0	0	0	0	0
112	318	GENE394X	1762543_s_at	b0438	clpX /// clpX	ATP-dependent protease ATP-binding subunit ClpX /// ATPase and specificity subunit of ClpX-ClpP ATP-dependent serine protease	ATP-dependent specificity component of clpP serine protease, chaperone	clpX	clpX	0	0	0	0	0	0	0	0	0	0	0.6442	0.442254	0.571596	0	0	0	0	0	0	0	0	0	0	0	0	0	0	0	0	0	0	0	0	0.498462	0	0	0	0	0	0
113	2104	GENE3314X	1762036_s_at	b3936	rpmE /// rpmE	50S ribosomal protein L31 /// 50S ribosomal subunit protein L31	50S ribosomal subunit protein L31	rpmE	rpmE	0	0	0	0	0	0	0	0	0	0	0.52018	0.557778	0.577505	0	0	0	0	0	0	0	0	0	0	0	0	0	0	0	0	0	0	0	0	0	0	0	0	0	0	0
114	2871	GENE1066X	1762494_s_at	b1267	ECs1839 /// yciO /// yciO	hypothetical protein /// hypothetical protein /// conserved protein	orf, hypothetical protein	yciO	yciO	0	0	0	0	0	0	0	0	0	0	0.660977	0	0.673226	0	0	0	0	0	0	0	0	0	0	0	0	0	0	0	0	0	0	0	0	0.316191	-0.339356	-0.270474	0	0	0	0.29432
115	435	GENE709X	1763054_s_at	b0839	dacC /// dacC /// ECs0919	D-alanyl-D-alanine carboxypeptidase fraction C /// D-alanyl-D-alanine carboxypeptidase (penicillin-binding protein 6a) /// D-alanyl-D-alanine carboxypeptidase fraction C	D-alanyl-D-alanine carboxypeptidase; penicillin-binding protein 6	dacC	dacC	0	0	0	0	0	0	0	0	0	0	0.553443	0	0.276169	0	0	0	0	0	0	0	0	0	0	0	0	0	0	0	0	0	0	0	0	0	0	0	0	0	0	0.446548
116	3544	GENE3272X	1761875_s_at	b3885	ECs4808 /// yihX /// yihX	phosphatase /// phosphatase /// predicted hydrolase	putative phosphatase	yihX	yihX	0	0	0	0	0	0	-0.281906	0	0	0	0.63702	0.669535	0.773368	0	0	0	0	0	0	0	0	0	0	0	0	0	0	0	0	0	0	0.511959	0	0	0	0	0	0.319237	0	0.472828
117	3340	GENE397X	1762423_s_at	b3037	ECs3925 /// ygiB /// ygiB	hypothetical protein /// hypothetical protein /// conserved outer membrane protein	orf, hypothetical protein	ygiB	ygiB	0	0	0	0	0	0	0	0	0	0	0.637646	0.651181	0.381259	0	0	0	0	0	0	0	0	0	0	0	0	0	0	0	0	-0.406169	0	0	0	0	-0.344159	0	0	0	0	0
118	836	GENE2655X	1764253_s_at	b1779	ECs2488 /// gapA /// gapA	glyceraldehyde-3-phosphate dehydrogenase /// glyceraldehyde-3-phosphate dehydrogenase /// glyceraldehyde-3-phosphate dehydrogenase A	glyceraldehyde-3-phosphate dehydrogenase A	gapA	gapA	0	0	0	0	0	0	0	0	0	0.669966	0.838965	1.65302	1.34716	0.630648	1.29988	0.797787	0.803904	1.65513	0	1.03895	0	0	0	0	0	0.824925	1.01172	0	0	0	0.947164	0	0	0.888079	0	0	0	0	0	0.450219
119	2506	GENE2947X	1768748_s_at	b3495	ECs4367 /// uspA /// uspA /// uspA	hypothetical protein /// universal stress protein A /// universal stress protein; broad regulatory function? /// universal stress global response regulator	universal stress protein; broad regulatory function?	uspA	uspA	0	0	0	0	0	0	0	0	0	0	0.81971	0.964548	0.809221	0	0.526496	0.619707	0.725222	0.72204	0	0.541233	0	0	0	0	0	0	0.537459	0.369438	0	0	0.471363	0	0.346516	0	0.357727	0	0	0.490957	0	0
120	2276	GENE282X	1768232_s_at	b1656	ECs2365 /// sodB /// sodB	superoxide dismutase /// superoxide dismutase /// superoxide dismutase, Fe	superoxide dismutase, iron	sodB	sodB	0	0	0	0	0	0	0	0	0	0.870299	0.885376	0.920036	0.817192	0	0.811123	0.69139	1.3012	1.54704	0	0.595316	0	0	0	0	0	0	0	0	0	1.10703	1.1187	0	0	0.874959	0	0	0	0.496314	0	0.821608
121	314	GENE985X	1759918_s_at	b0882	clpA /// clpA	ATP-dependent Clp protease ATP-binding subunit /// ATPase and specificity subunit of ClpA-ClpP ATP-dependent serine protease, chaperone activity	ATP-binding component of serine protease	clpA	clpA	0	0	0	0	0	0	0	0	0	0	0.876326	0.84443	0.512845	0	0	0	0.290573	0.601706	0	0.416619	0	0	0	0	0	-0.417174	0	0	0	0	0	0	0	0.717675	-0.434619	-0.362649	-0.387435	0.758527	0	0.600324
122	2833	GENE909X	1763416_s_at	b1108	ECs1486 /// ycfP /// ycfP	hypothetical protein /// hypothetical protein /// conserved protein	orf, hypothetical protein	ycfP	ycfP	0	0	0	0	0	0	0	0	0	0.394009	0.695008	0.587201	0.81114	0	0.326756	0	0	0.828476	0	0.423943	0	0	0	0	0	0	0.358255	0	0	0	0	0	-0.297602	0.513297	-0.32139	-0.348717	0	0.277617	0	0.518362
123	1870	GENE1960X	1766177_s_at	b2415	ECs3287 /// ptsH	phosphohistidinoprotein-hexose phosphotransferase component of PTS system (Hpr) /// phosphohistidinoprotein-hexose phosphotransferase component of PTS system (Hpr)	PTS system protein HPr	ptsH	ptsH	0	0	0	0	0	0	0	0	0	0	0.78466	1.04475	0.867121	0	1.36635	0.540769	0.357288	1.32338	0	0.637617	0	0	0	0	0	0	0	0	0	0	0	0	0	0.321619	-0.525724	-0.57417	0	0.551446	0	0.631155
124	1720	GENE3301X	1765704_s_at	b3916	pfkA /// pfkA	6-phosphofructokinase /// 6-phosphofructokinase I	6-phosphofructokinase I	pfkA	pfkA	0	0	0	0	0	0	0	0	0	0	0.577769	0.721112	0.782419	0	0.408941	0.651875	0	0.930594	0	0	0	0	0	0	0	0	0	0	0	0	0	0.349142	0	0.531263	0	0	0	0.371214	0	0.366644
125	2420	GENE3298X	1762367_s_at	b3919	tpiA	triosephosphate isomerase	triosephosphate isomerase	tpiA	tpiA	0	0	0	0	0	0	0	0	0	0	0.65775	0.734994	0.812826	0	0.559773	0.413222	0	0.701585	0	0	0	0	0	0	0	0	0.32659	0	0	0	0	0	0	0	0	0	0	0	0	0
126	1640	GENE802X	1767981_s_at	b0929	ECs1012 /// ompF /// ompF	outer membrane protein F /// outer membrane protein F /// outer membrane porin 1a (Ia;b;F)	outer membrane protein 1a (Ia;b;F)	ompF	ompF	0	0	0	0	0	0	0	0	0	1.20224	0	1.74948	0.371612	0.3018	0.649972	1.14046	1.12829	1.22558	0	1.37959	0	0	0	0	0	0	0.557257	1.42078	0	0.766771	0	0	0.770751	1.0627	0	0	0	0.309808	0	1.06398
127	3770	GENE1480X	1761465_s_at	b1824	ECs2534 /// yobF /// yobF /// Z2869	hypothetical protein /// hypothetical protein /// predicted protein /// hypothetical protein	orf, hypothetical protein	b1824	yobF	0	0	0	0	0	0	0	0	0	1.18078	1.08824	1.45561	1.04885	1.2349	0.560521	0.7452	0	0.801127	0	1.16219	0	0	0	0	0	0	0	1.01655	0	0	0.29525	0	0	1.34628	-0.448907	-0.297688	0	0.731596	0.621832	0.828777
128	370	GENE1481X	1765425_s_at	b1823	cspC /// cspC /// ECs2533	cold shock-like protein CspC /// stress protein, member of the CspA-family /// cold shock-like protein CspC	cold shock protein	cspC	cspC	0	0	0	0	0	0	0	0	0	0.931085	0.792792	1.34514	0.836059	1.26711	0.539206	0.760118	0.409594	0.839147	0	0.874667	0	0	0	0	0	0	0	1.00721	0	0	0.354095	0	0	1.09508	-0.390729	0	0	0.545847	0.501967	0.678085
129	1134	GENE934X	1766843_s_at	b1136	ECs1608 /// icd /// icdA	isocitrate dehydrogenase /// e14 prophage; isocitrate dehydrogenase, specific for NADP+ /// isocitrate dehydrogenase	isocitrate dehydrogenase, specific for NADP+	icdA	icd	0	0.404307	0	0	0	0	0	0	0	1.04053	0.80405	1.16886	0	0.342535	0	0	0.766479	0.841109	0	0.8591	0	0	0	0	0	0	0.57785	1.07937	0	0.30033	1.00495	0.381552	0	0.968406	0	0	0	0.402654	0	0.768325
130	409	GENE391X	1769018_s_at	b0432	cyoA /// ECs0486	cytochrome o ubiquinol oxidase subunit II /// cytochrome o ubiquinol oxidase subunit II	cytochrome o ubiquinol oxidase subunit II	cyoA	cyoA	0	0	0	0	0	0	0.342187	0	0	0	0.614274	1.01334	-0.414427	0.4386	0	0	0.577438	0.563978	0.547987	0.980771	0	0	0	0	0	0	0.485347	0.417265	0	0.269106	0.416253	0.59985	0	1.16769	0	0	0	0	0	0.485292
131	2402	GENE3142X	1762126_s_at	b3707	ECs4644 /// tnaC /// tnaL	tryptophanase leader peptide /// tryptophanase leader peptide /// tryptophanase leader peptide	tryptophanase leader peptide	tnaL	tnaC	0	-1.49135	0	0	0	0	0.902315	0	0	0	1.50232	4.89192	4.39165	0.850678	2.2854	2.587	2.17854	1.9153	0	0	0	0	0	0	0	0	2.17002	1.0321	0	0	0	0	0	-1.3607	1.32049	0.547399	0	0	0	-1.84144
132	1565	GENE2874X	1760796_s_at	b3414	ECs4256 /// gntY /// yhgI	putative DNA uptake protein /// predicted gluconate transport associated protein /// putative DNA uptake protein	orf, hypothetical protein	yhgI	nfuA	0	0	0	0	0	0	0	0	0	0	0.507181	0.589415	1.60609	0.304536	1.04904	0.971346	0.350442	0.409957	0.355371	0.392713	0	0	0	0	0	0.454106	0.570288	0.477223	0	0	0.368869	0	0.918102	0	0.282698	0.486	0	0.310077	0	0
133	196	GENE826X	1760754_s_at	b2617	c3139 /// ECs3479 /// smpA /// smpA	hypothetical protein /// small membrane protein A /// small membrane protein A /// small membrane lipoprotein	small membrane protein A	smpA	bamE	0	0	0	0	0	0	0	0	0	0	0.299706	0.742963	1.5097	0	0.714821	0.702085	0.626647	0	0	0.459605	0	0	0	0	0	0	0.293706	0	0	0	0.333589	0	0.691128	0.551697	0.291071	0.347207	0	0	0	0
134	3883	GENE2746X	1764204_s_at	b3292	zntR /// zntR	zinc-responsive transcriptional regulator /// DNA-binding transcriptional activator in response to Zn(II)	putative transcriptional regulator	b3292	zntR	0	0	0	0	0	0	0	0	0	0	0	0.397711	0.872088	0	0	0.311744	0	0	0.358996	0	0	0	0	0	0	0	0.291417	0	0	0	0	0	0.440634	0	0.277909	0.481188	0.267287	0	0	0
135	700	GENE2806X	1759106_s_at	b3347	ECs4198 /// fkpA /// fkpA	FKBP-type peptidyl-prolyl cis-trans isomerase /// FKBP-type peptidyl-prolyl cis-trans isomerase /// FKBP-type peptidyl-prolyl cis-trans isomerase (rotamase)	FKBP-type peptidyl-prolyl cis-trans isomerase (rotamase)	fkpA	fkpA	0	0	0	0	0	0	0	0	0	0	0.362968	0.596209	0.733662	0	0.478229	0.419473	0.296527	0	0	0	0	0	0	0	0	0.269837	0.287345	0	0	0	0	0.445294	0.659726	0	0.279434	0.54855	0	0.348783	0	0
136	1979	GENE3077X	1764693_at	b3631	rfaG	glucosyltransferase I	glucosyltransferase I; lipopolysaccharide core biosynthesis	rfaG	rfaG	0	0	0	0	0	0	0	0	0	0	0	0.28568	0.596567	0	0	0.545059	0	0	0	0	0	0	0	0	0	0.306227	0	0	0	0	0	0.265321	0.402343	0	0.354654	0.521483	0	0.398888	0	0
137	1985	GENE3083X	1764029_at	b3632	rfaQ	lipopolysaccharide core biosynthesis protein	lipopolysaccharide core biosynthesis	rfaQ	rfaQ	0	0	0	0	0	0	0	0	0	0	0	0.459778	0.773133	0.292905	0.355749	0.646773	0	0.272961	0.287525	0	0	0	0	0	0	0	0.403471	0	0	0	0.318583	0.405727	0.470947	0.29513	0.363645	0.571059	0	0.423057	0	0
138	1974	GENE3072X	1763866_at	b3628	rfaB	UDP-D-galactose:(glucosyl)lipopolysaccharide-1,6-D-galactosyltransferase	UDP-D-galactose:(glucosyl)lipopolysaccharide-1,6-D-galactosyltransferase	rfaB	rfaB	0	0	0	0	0	0	0	0	0	0	0	0.296289	0.430534	0	0	0.424921	0	0	0	0	0	0	0	0	0	0	0	0	0	0	0	0.300241	0.399715	0	0	0.427858	0	0.413759	0	0
139	1334	GENE2598X	1760938_s_at	b1531	ECs2138 /// marA /// marA	DNA-binding transcriptional activator MarA /// DNA-binding transcriptional activator MarA /// DNA-binding transcriptional dual activator of multiple antibiotic resistance	multiple antibiotic resistance; transcriptional activator of defense systems	marA	marA	0	0	0	0	0	0	0	0	0	0.329183	0	0	1.3453	0	0.944048	0.54034	0.281462	0	0	0.74637	0	0	0	0	0	0	0	0	0	0	0	0	0	0.600183	0	0	0	0	0	0.654638
140	1336	GENE1038X	1763543_s_at	b1530	ECs2137 /// marR /// marR	DNA-binding transcriptional repressor MarR /// DNA-binding transcriptional repressor MarR /// DNA-binding transcriptional repressor of multiple antibiotic resistance	multiple antibiotic resistance protein; repressor of mar operon	marR	marR	0	0	0	0	0	0	0	0	0	0	0	0	1.7358	0	0.704382	0.43809	0	0	0	0.926422	0	0	0	0	0	0	0	0	0	0	0	0	0	0.885082	0	0	0	0.379327	0	0.767037
141	1335	GENE1340X	1760768_s_at	b1532	marB /// marB	hypothetical protein /// predicted protein	multiple antibiotic resistance protein	marB	marB	0	0	0	0	0	0	0	0	0	0	0	0	1.18414	0	0.375658	0.297989	0	0	0	0.32896	0	0	0	0	0	0	0	0	0	0	0	0	0	0.488812	0	0	0	0	0	0
142	852	GENE42X	1767680_at	b4443	gcvB	ncRNA	regulatory RNA	gcvB	gcvB	0	0	0	0	0	0	0	0	0	1.42584	0.71364	1.10028	2.27271	1.24589	2.2977	2.19935	1.32986	1.36975	1.09878	2.03477	0	0	0	0	0	1.64216	1.92827	1.09284	0.828703	0.682749	0	1.35826	1.63703	2.01661	0	1.37514	0.775769	1.01791	0	1.13503
143	1639	GENE1806X	1768937_at	b2215	ompC	outer membrane porin protein C	outer membrane protein 1b (Ib;c)	ompC	ompC	0	0	0	0	0	0	1.61897	0	0	1.09179	1.84775	2.49296	2.53413	2.00744	1.85888	1.94996	2.0326	2.40157	1.22236	1.53779	0	0	0	0	0	1.04821	1.2053	1.68971	1.4214	0	1.3641	0	1.35641	1.2787	0	0.704239	0	0.810807	1.06789	1.05944
144	2082	GENE2761X	1766400_s_at	b3305	rplF /// rplF	50S ribosomal protein L6 /// 50S ribosomal subunit protein L6	50S ribosomal subunit protein L6	rplF	rplF	0.871253	0	0	0	0	0	1.20172	0	1.16038	0.935632	1.53669	2.13331	2.19447	1.83449	2.09489	2.42314	2.17228	1.97883	2.21136	1.73919	0	0	0	0	0	1.62278	1.77273	1.58176	1.63087	1.35068	1.41991	1.58443	1.87985	2.03261	0.992061	1.61681	1.22049	1.09912	0.837378	0
145	2131	GENE2751X	1762768_s_at	b3297	ECs4162 /// rpsK /// rpsK	30S ribosomal protein S11 /// 30S ribosomal protein S11 /// 30S ribosomal subunit protein S11	30S ribosomal subunit protein S11	rpsK	rpsK	0.83448	0	0	0	0	0	1.13274	0	1.24217	1.01205	1.35765	2.06365	2.20863	1.86587	1.91357	2.33297	2.03959	1.88661	2.23866	2.09144	0	0	0	0	0	1.4854	1.76381	1.36097	1.53084	1.22281	1.49872	1.47215	1.69761	2.09504	1.06438	1.67577	1.17739	0.951251	0.877576	0.629586
146	2125	GENE2754X	1765151_s_at	b3303	rpsE /// rpsE	30S ribosomal protein S5 /// 30S ribosomal subunit protein S5	30S ribosomal subunit protein S5	rpsE	rpsE	0.801303	0	0	0	0	0	1.06933	0	0	0.878369	1.29822	1.89204	1.78147	1.59673	1.7172	2.11945	1.85092	1.67778	2.02286	1.66991	0	0	0	0	0	1.32312	1.56668	1.36588	1.40597	1.15395	1.28272	1.39795	1.73123	1.82443	0.865276	1.4426	0.897585	0.903369	0	0
147	2110	GENE2753X	1767563_s_at	b3295	ECs4160 /// rpoA /// rpoA	DNA-directed RNA polymerase subunit alpha /// DNA-directed RNA polymerase subunit alpha /// RNA polymerase, alpha subunit	RNA polymerase, alpha subunit	rpoA	rpoA	0	0	0	0	0	0	1.3111	0	1.40212	1.13865	1.29128	1.88679	1.84554	1.90816	1.81279	2.29969	2.20101	1.75888	2.25144	1.99203	0	0	0	0	0	1.69483	1.81795	1.4206	1.77557	1.4776	1.4613	1.54636	1.74821	2.04882	1.22988	1.75095	1.53434	0.891515	0	0
148	2091	GENE2744X	1765986_s_at	b3294	rplQ /// rplQ	50S ribosomal protein L17 /// 50S ribosomal subunit protein L17	50S ribosomal subunit protein L17	rplQ	rplQ	0	0	0	0	0	0	1.30148	0	1.14059	0.595231	0.885083	1.40898	1.22968	1.60784	1.59778	1.97445	1.8097	1.55008	1.87447	1.46324	0	0	0	0	0	1.67522	1.25683	1.23036	1.73435	1.41087	0.903589	1.25966	1.50399	1.40784	1.08877	1.311	1.23963	0	0	0
149	2109	GENE2763X	1768595_s_at	b3299	rpmJ /// rpmJ	50S ribosomal protein L36 /// 50S ribosomal subunit protein L36	50S ribosomal subunit protein L36	rpmJ	rpmJ	0	0	0	0	0	0	1.1558	0	1.09621	0.794894	0.926667	1.60945	1.83144	1.57733	1.6474	2.10671	1.75531	1.53651	1.97453	1.3901	0	0	0	0	0	1.40797	1.45355	1.22764	1.57902	1.24106	1.14406	1.20826	1.6393	1.73595	0.922909	1.2538	1.29505	0.8703	0	0
150	2128	GENE2760X	1768794_s_at	b3306	rpsH /// rpsH	30S ribosomal protein S8 /// 30S ribosomal subunit protein S8	30S ribosomal subunit protein S8, and regulator	rpsH	rpsH	0.719683	0	0	0	0	0	0.948135	0	0.931754	0.77686	1.34185	1.8619	1.92977	1.57793	1.75015	2.14617	1.81553	1.66564	2.09943	1.74266	0	0	0	0	0	1.32754	1.37881	1.38762	1.36113	1.05788	1.23577	1.33648	1.69726	2.04813	0.741525	1.2619	0.944855	0.942539	0	0.701319
151	2124	GENE2752X	1765207_s_at	b3296	rpsD /// rpsD	30S ribosomal protein S4 /// 30S ribosomal subunit protein S4	30S ribosomal subunit protein S4	rpsD	rpsD	0.803436	0	0	0	0	0	1.12409	0	1.33291	1.07289	1.20035	1.8988	1.75923	1.82527	1.75201	2.18807	1.85833	1.79777	2.30366	2.14674	0	0	0	0	0	1.63498	1.60622	1.36431	1.60639	1.36379	1.42881	1.39225	1.63014	2.26553	1.08885	1.69008	1.57626	0.94192	0	0.661842
152	2092	GENE2762X	1762255_s_at	b3304	rplR /// rplR	50S ribosomal protein L18 /// 50S ribosomal subunit protein L18	50S ribosomal subunit protein L18	rplR	rplR	0.78661	0	0	0	0	0	0.915043	0	0.925673	0.807326	1.30828	1.96268	1.91803	1.61581	1.79318	2.18826	1.84135	1.74141	2.03317	1.84286	0	0	0	0	0	1.42887	1.40468	1.38741	1.39449	1.15109	1.23899	1.37488	1.88322	1.98235	0.760707	1.34787	1.04787	0.91316	0	0.7375
153	2133	GENE2750X	1768867_s_at	b3298	rpsM /// rpsM	30S ribosomal protein S13 /// 30S ribosomal subunit protein S13	30S ribosomal subunit protein S13	rpsM	rpsM	0.737591	0	0	0	0	0	0.948309	0	1.01992	0.922738	1.14489	1.73549	2.03078	1.58636	1.74953	2.07778	1.7825	1.64185	1.99978	1.80877	0	0	0	0	0	1.35201	1.5337	1.19299	1.37483	1.00152	1.29535	1.28312	1.54364	1.95837	0.884003	1.46507	1.02356	0.848216	0	0.576259
154	2078	GENE2778X	1760752_s_at	b3317	rplB /// rplB	50S ribosomal protein L2 /// 50S ribosomal subunit protein L2	50S ribosomal subunit protein L2	rplB	rplB	0.821931	0	0	0	0	0	0.968983	0	1.10141	0.892496	1.74634	2.20021	2.08199	1.77576	1.84184	2.33416	1.9015	1.80894	2.2588	2.34615	0	0	0	0	0	1.436	1.38112	1.42094	1.52266	1.14049	1.30601	1.47175	1.92189	2.43107	0.781907	1.39409	1.05407	0.978264	0	0
155	2139	GENE2769X	1761856_s_at	b3316	rpsS /// rpsS	30S ribosomal protein S19 /// 30S ribosomal subunit protein S19	30S ribosomal subunit protein S19	rpsS	rpsS	0.734997	0	0	0	0	0	0.87509	0	0.956553	0.847389	1.4593	2.00702	1.91635	1.53707	1.76377	2.09649	1.83463	1.6142	1.95748	1.90505	0	0	0	0	0	1.38753	1.36786	1.21301	1.23467	0.860282	1.1838	1.38393	1.65627	1.97506	0.67016	1.35326	0.908311	0	0	0
156	2123	GENE2772X	1765067_s_at	b3314	rpsC /// rpsC	30S ribosomal protein S3 /// 30S ribosomal subunit protein S3	30S ribosomal subunit protein S3	rpsC	rpsC	0.82348	0	0	0	0	0	0.734433	0	0.899299	0.884728	1.51492	2.0168	1.92831	1.59853	1.85247	2.15275	1.86922	1.54853	1.99202	1.9842	0	0	0	0	0	1.38383	1.24489	1.28506	1.20231	0.837837	1.05527	1.35545	1.90394	2.08367	0	1.26141	0.818924	0.99427	0	0
157	2103	GENE2755X	1765749_s_at	b3302	rpmD /// rpmD	50S ribosomal protein L30 /// 50S ribosomal subunit protein L30	50S ribosomal subunit protein L30	rpmD	rpmD	0	0	0	0	0	0	0.946788	0	0	0.821013	1.47042	2.17664	2.11584	1.68361	1.92861	2.30105	2.03113	1.70661	2.07612	1.73625	0	0	0	0	0	1.35438	1.43	1.29482	1.26667	1.00756	1.28712	1.56604	1.99371	2.02924	0.824802	1.35821	0.929033	0.916724	0	0
158	2228	GENE2757X	1767404_s_at	b3300	secY /// secY	preprotein translocase subunit SecY /// preprotein translocase membrane subunit	putative ATPase subunit of translocase	prlA	secY	0	0	0	0	0	0	1.13962	0	0	0.995857	1.43752	2.06062	2.00603	1.74637	1.9255	2.3091	2.00357	1.78547	2.10042	1.66624	0	0	0	0	0	1.40889	1.49433	1.32076	1.43154	1.06459	1.13493	1.50832	1.8796	2.00862	0	1.23753	0.897997	1.08387	0	0
159	2130	GENE2774X	1767291_s_at	b3321	rpsJ /// rpsJ	30S ribosomal protein S10 /// 30S ribosomal subunit protein S10	30S ribosomal subunit protein S10	rpsJ	rpsJ	0.668166	0	0	0	0	0	0.809638	0	0	0.736147	1.38632	1.84415	1.96253	1.56162	1.69815	2.06675	1.66478	1.57251	2.00536	1.86382	0	0	0	0	0	1.20454	1.22841	1.1994	1.20243	0.863915	1.05289	1.20921	1.66183	2.13561	0.653787	1.21852	1.09135	0.838795	0	0
160	2090	GENE2764X	1759352_s_at	b3313	rplP /// rplP	50S ribosomal protein L16 /// 50S ribosomal subunit protein L16	50S ribosomal subunit protein L16	rplP	rplP	0	0	0	0	0	0	0	0	0	0.955163	1.20917	1.72354	1.71224	1.5108	1.59622	1.96308	1.64476	1.49791	1.90838	1.73254	0	0	0	0	0	1.30398	1.16843	1.1735	1.25301	0.861417	1.03533	1.16054	1.76525	1.88194	0	1.26092	0.964136	0.959467	0	0
161	2079	GENE2775X	1765697_s_at	b3320	rplC /// rplC	50S ribosomal protein L3 /// 50S ribosomal subunit protein L3	50S ribosomal subunit protein L3	rplC	rplC	0	0	0	0	0	0	0.936411	0	1.06485	0.741858	1.27792	1.84786	1.68937	1.63324	1.47182	2.00942	1.52801	1.59944	2.10807	1.95465	0	0	0	0	0	1.34072	1.22995	1.20301	1.38453	1.08865	1.01961	1.14909	1.58021	2.19872	0.660239	1.24287	1.24713	0	0	0
162	2080	GENE2776X	1761917_s_at	b3319	rplD /// rplD	50S ribosomal protein L4 /// 50S ribosomal subunit protein L4	50S ribosomal subunit protein L4, regulates expression of S10 operon	rplD	rplD	0	0	0	0	0	0	0.882464	0	0	0.718935	1.507	1.98674	1.93154	1.63881	1.77488	2.16993	1.81555	1.71532	2.09147	1.93316	0	0	0	0	0	1.34272	1.24079	1.26244	1.31241	1.01062	1.05069	1.34929	1.7951	2.24166	0	1.25207	0.929537	0	0	0
163	2096	GENE2771X	1761244_s_at	b3315	rplV /// rplV	50S ribosomal protein L22 /// 50S ribosomal subunit protein L22	50S ribosomal subunit protein L22	rplV	rplV	0	0	0	0	0	0	0.752517	0	0.856763	0.629644	1.37658	1.80824	1.7591	1.49779	1.59844	1.9897	1.63513	1.40979	1.86816	1.87315	0	0	0	0	0	1.27465	1.1819	1.15288	1.19184	0.825363	1.06273	1.19314	1.59088	1.8404	0.599886	1.1778	0.87431	0	0	0
164	2371	GENE88X	1765214_s_at	b4414	rpsB /// tff	30S ribosomal protein S2 /// ncRNA	NA	t44	tff	0	0	0.728939	0	0	0	0.762834	0	0	1.03554	1.61873	2.00855	1.72358	0.847307	1.38355	1.56863	1.2467	1.39487	1.40982	1.9831	0	0	0	0	0	0.931947	0.960815	1.06339	0.718751	0.613208	0.807435	1.29511	1.09915	1.95703	0.637847	0.747142	0	1.0576	0.714143	0.724279
165	2098	GENE2768X	1767321_s_at	b3309	rplX /// rplX	50S ribosomal protein L24 /// 50S ribosomal subunit protein L24	50S ribosomal subunit protein L24	rplX	rplX	0.877217	0	0	0	0	0	0.925925	0	0.865364	0.941575	1.47836	1.94708	2.07993	1.59625	1.77736	2.23126	1.80749	1.81975	1.9837	1.80352	0	0	0	0	0	1.33446	1.38903	1.50818	1.39423	1.07768	1.28206	1.48897	1.7174	2.1046	0.771545	1.32015	0.923863	0.99977	0.971246	0.815585
166	2088	GENE2767X	1760773_s_at	b3310	rplN /// rplN	50S ribosomal protein L14 /// 50S ribosomal subunit protein L14	50S ribosomal subunit protein L14	rplN	rplN	0.649625	0	0	0	0	0	0.836577	0	0.908059	0.900971	1.4199	1.89887	1.93207	1.47945	1.50008	2.03356	1.65748	1.69436	1.86207	1.60623	0	0	0	0	0	1.24569	1.46443	1.388	1.22898	0.982408	1.28825	1.37743	1.44015	1.93762	0.762304	1.29466	1.11234	0.849611	0.888973	0.679776
167	2134	GENE2759X	1763008_s_at	b3307	rpsN /// rpsN	30S ribosomal protein S14 /// 30S ribosomal subunit protein S14	30S ribosomal subunit protein S14	rpsN	rpsN	0.968964	0	0	0	0	0	0.958876	0	1.02461	1.04216	1.66254	2.10066	2.28896	1.72786	2.01914	2.44332	2.12623	1.85066	2.21949	1.9373	0	0	0	0	0	1.48361	1.52298	1.54722	1.38699	1.09576	1.30826	1.64166	1.85504	2.18708	0.699205	1.33683	1.03351	1.1866	0.887115	0.832156
168	2081	GENE2758X	1767821_s_at	b3308	rplE /// rplE	50S ribosomal protein L5 /// 50S ribosomal subunit protein L5	50S ribosomal subunit protein L5	rplE	rplE	0.749501	0	0	0	0	0	1.01571	0	1.02743	0.859773	1.22853	1.80929	1.97094	1.55111	1.64341	2.14167	1.72603	1.70414	2.02482	1.72464	0	0	0	0	0	1.3038	1.5004	1.4095	1.40793	1.20713	1.23417	1.31543	1.52932	1.91351	0.817552	1.33631	1.12449	0.81137	0.899584	0.678445
169	2431	GENE2150X	1764493_s_at	b2607	trmD /// trmD	tRNA (guanine-N(1)-)-methyltransferase /// tRNA m(1)G37 methyltransferase, SAM-dependent	tRNA methyltransferase; tRNA (guanine-7-)-methyltransferase	trmD	trmD	0.854332	0	0	0	0	0	0.9862	0	0.884354	1.01574	1.14421	1.58257	1.50979	1.53377	1.39394	1.785	1.514	1.61145	1.71717	1.72648	0	0	0	0	0	1.43934	1.22488	1.16623	1.18408	0.93803	1.179	1.10064	1.42905	1.80271	0	1.26211	0.823088	0.823954	0.803709	0.649754
170	2032	GENE2151X	1767883_s_at	b2608	rimM /// rimM	16S rRNA-processing protein RimM /// 16S rRNA processing protein	hypothetical protein	b2608	rimM	0	0	0	0	0	0	0.789569	0	0.724376	0.900922	1.45629	1.98438	1.86293	1.442	1.42469	2.10853	1.56106	1.5725	1.65552	1.87436	0	0	0	0	0	1.14125	1.02763	1.10483	0.967004	0.762612	1.0608	1.27192	1.36095	2.2434	0	1.06258	0.614149	0.767465	0.746718	0.7082
171	2136	GENE2153X	1765175_s_at	b2609	rpsP /// rpsP	30S ribosomal protein S16 /// 30S ribosomal subunit protein S16	30S ribosomal subunit protein S16	rpsP	rpsP	0	0	0	0	0	0	0	0	0.648625	0.921733	1.38664	1.85358	1.78322	1.32161	1.43404	1.92866	1.36199	1.4913	1.65425	1.77889	0	0	0	0	0	1.10879	0.920046	1.00746	0.721522	0.551034	0.940713	1.18416	1.41059	2.01337	0	0.899021	0.621332	0.749558	0.767354	0.828124
172	2122	GENE2828X	1768873_s_at	b0169	rpsB /// rpsB	30S ribosomal protein S2 /// 30S ribosomal subunit protein S2	30S ribosomal subunit protein S2	rpsB	rpsB	0	0	0	0	0	0	0.512729	0	0	0.578499	1.19228	1.61063	1.47944	0.767772	1.23789	1.46142	1.11888	1.0947	1.22725	1.44903	0	0	0	0	0	0.788018	0.622843	0.882945	0.58459	0.432543	0.55867	0.90623	1.16617	1.55084	0.353692	0.622132	0	0.737033	0.505543	0.595818
173	815	GENE2803X	1761999_s_at	b3340	ECs4191 /// fusA /// fusA	elongation factor G /// elongation factor G /// protein chain elongation factor EF-G, GTP-binding	GTP-binding protein chain elongation factor EF-G	fusA	fusA	0	0	0	0	0	0	0	0	0	0.618559	1.32515	1.89114	1.64365	1.30401	1.53274	1.73246	1.52674	1.53335	1.69446	1.36551	0	0	0	0	0	1.09086	1.16901	1.27756	1.0303	0.724355	1.05166	1.1778	1.50675	1.47911	0	1.05019	0.64254	0.964315	0	0
174	2085	GENE3359X	1761300_s_at	b3983	rplK /// rplK	50S ribosomal protein L11 /// 50S ribosomal subunit protein L11	50S ribosomal subunit protein L11	rplK	rplK	0	0	0.504108	0	0	0	0.54675	0	0	0.440825	1.10045	1.62842	1.60782	0.978676	1.26403	1.48664	1.18962	1.27621	1.44593	1.59057	0	0	0	0	0	0.817135	0.835279	0.928913	0.691758	0.544898	0.738836	1.03956	0.946418	1.54998	0.634482	0.999621	0.606771	0.613015	0.519142	0.339801
175	2077	GENE3358X	1762846_s_at	b3984	rplA /// rplA	50S ribosomal protein L1 /// 50S ribosomal subunit protein L1	50S ribosomal subunit protein L1, regulates synthesis of L1 and L11	rplA	rplA	0	0	0	0	0	0	0	0	0	0.436416	1.13115	1.63288	1.66159	0.98992	1.34735	1.66127	1.12219	1.11786	1.43219	1.53007	0	0	0	0	0	0.850963	0.715075	0.814569	0.811721	0.552027	0.62306	0.97353	1.07434	1.59397	0.488309	0.772215	0.509126	0.665449	0	0
176	2132	GENE2801X	1760745_s_at	b3342	rpsL /// rpsL	30S ribosomal protein S12 /// 30S ribosomal subunit protein S12	30S ribosomal subunit protein S12	rpsL	rpsL	0	0	0	0	0	0	0	0	0	0.55433	1.24198	1.87197	1.74707	1.19486	1.54789	1.83581	1.25932	1.39568	1.71808	1.19194	0	0	0	0	0	1.0858	1.19963	1.05835	0.77157	0.499309	0.951135	1.09669	1.42782	1.44885	0.675762	0.905147	0.680698	1.02802	0	0.557024
177	2127	GENE2802X	1762933_s_at	b3341	ECs4192 /// rpsG /// rpsG	30S ribosomal protein S7 /// 30S ribosomal protein S7 /// 30S ribosomal subunit protein S7	30S ribosomal subunit protein S7, initiates assembly	rpsG	rpsG	0.713719	0	0	0	0	0	0.606517	0	0	0.652079	1.07639	1.6694	1.54997	1.21551	1.4327	1.6764	1.32817	1.26658	1.6655	1.15045	0	0	0	0	0	1.18968	1.26749	1.11062	0.986254	0.784054	1.07601	1.07241	1.3623	1.20011	0.639472	1.04154	0.78945	0.97163	0	0
178	2101	GENE2007X	1762334_s_at	b3637	rpmB /// rpmB	50S ribosomal protein L28 /// 50S ribosomal subunit protein L28	50S ribosomal subunit protein L28	rpmB	rpmB	0	0	0	0	0	0	0.34788	0	0.384151	0.606852	0.844018	1.06502	1.43888	0.878428	1.2831	1.34385	0.857302	1.02554	1.2365	0.99429	0	0	0	0	0	0.761975	0.809319	0.930547	0.54219	0.339521	0.529586	0.713194	0.65044	1.09679	0.657781	0.747342	0.496717	0.673691	0.510242	0.449672
179	1583	GENE2650X	1761637_s_at	b3163	ECs4044 /// nlpI /// yhbM	lipoprotein NlpI /// conserved protein /// lipoprotein NlpI	putative control proteins	b3163	nlpI	0	0	0	0	0	0	0	0	0.507579	0.976396	0.96044	1.11059	1.62975	1.04836	1.05809	1.57701	1.0408	1.05138	1.04549	1.34828	0	0	0	0	0	0.780607	0.766099	0.88826	0.623429	0	0.620177	1.01802	1.11517	1.64296	0.421758	0.690312	0.448436	0.862043	0.668758	0.616606
180	2095	GENE3824X	1760646_s_at	b3186	rplU /// rplU	50S ribosomal protein L21 /// 50S ribosomal subunit protein L21	50S ribosomal subunit protein L21	rplU	rplU	0	0	0	0	0	0	0	0	0	0.803902	1.13021	1.18904	1.48678	0.651387	1.17666	1.27444	0.834931	0.762644	1.11061	1.34717	0	0	0	0	0	0.518274	0.677651	0.67794	0.380278	0	0.540755	0.93556	1.29563	1.30337	0.317018	0.720295	0.413594	0.637023	0	0.551796
181	2084	GENE3365X	1759694_s_at	b3985	rplJ /// rplJ	50S ribosomal protein L10 /// 50S ribosomal subunit protein L10	50S ribosomal subunit protein L10	rplJ	rplJ	0.537866	0	0.325658	0	0	0	0	0	0	0	0.927463	1.06035	1.27367	0.698386	1.08293	1.16164	0.765044	0.831767	1.15087	1.18163	0	0	0	0	0	0.633627	0.424953	0.561325	0.555412	0.288412	0	0.712972	0.846165	1.29225	0.337816	0.481011	0	0.452738	0.421174	0.365361
182	2099	GENE856X	1765968_s_at	b2185	ECs3077 /// rplY /// rplY	50S ribosomal protein L25 /// 50S ribosomal protein L25 /// 50S ribosomal subunit protein L25	50S ribosomal subunit protein L25	rplY	rplY	0	0	0.353111	0	0	0	0.653751	0	0.512823	0.517735	0.842301	1.28435	1.69287	0.737621	1.54211	1.5276	1.36142	1.17222	1.12902	1.30636	0	0	0	0	0	0.805949	0.575275	0.638774	0.878699	0.705532	0.386481	0	0.733205	1.73347	0.415701	0.426378	0.555791	0.701947	0	0.327951
183	2097	GENE2777X	1762454_s_at	b3318	rplW /// rplW	50S ribosomal protein L23 /// 50S ribosomal subunit protein L23	50S ribosomal subunit protein L23	rplW	rplW	0	0	0	0	0	0	0	0	0	0.894009	1.34955	1.75243	1.7652	1.4368	1.7482	1.95198	1.61636	1.52461	1.90994	1.89745	0	0	0	0	0	1.30227	1.1466	0	1.37327	0	0	1.20222	1.8886	1.83887	0	1.24264	0	0	0	0
184	2102	GENE2765X	1762075_s_at	b3312	rpmC /// rpmC	50S ribosomal protein L29 /// 50S ribosomal subunit protein L29	50S ribosomal subunit protein L29	rpmC	rpmC	0	0	0	0	0	0	0	0	0	1.32787	1.54741	1.94717	1.87568	1.426	1.8269	2.15856	1.94733	1.30598	1.86841	1.81182	0	0	0	0	0	1.40998	1.19839	1.33112	1.21095	0	0	0	2.25095	1.89565	0	1.28195	0.933451	1.32343	0	0
185	2137	GENE2766X	1768397_s_at	b3311	rpsQ /// rpsQ	30S ribosomal protein S17 /// 30S ribosomal subunit protein S17	30S ribosomal subunit protein S17	rpsQ	rpsQ	0	0	0	0	0	0	0	0	0	0.708241	1.02348	1.3489	1.28761	1.03682	1.35091	1.63699	1.23472	1.02656	1.37935	1.20213	0	0	0	0	0	0.928959	0.621652	0.867775	0.857809	0	0	0	1.66812	1.53936	0	0.760329	0.744434	0.859705	0	0
186	465	GENE2651X	1766069_s_at	b3162	deaD /// deaD /// ECs4043	ATP-dependent RNA helicase DeaD /// ATP-dependent RNA helicase /// ATP-dependent RNA helicase DeaD	inducible ATP-independent RNA helicase	deaD	deaD	0	0	0	0	0	0	0	0	0	0.49167	0.519977	0.80539	1.40509	0.798422	1.02073	1.40451	0.918667	0.512141	0.996471	1.09073	0	0	0	0	0	0.594043	0.620183	0.529028	0.3346	0	0.477991	0.729587	1.2218	1.46795	0.394062	0.636704	0.42997	0.456552	0	0
187	2089	GENE2756X	1764794_s_at	b3301	rplO /// rplO	50S ribosomal protein L15 /// 50S ribosomal subunit protein L15	50S ribosomal subunit protein L15	rplO	rplO	0	0	0	0	0	0	0	0	0	0.867438	1.01807	1.51102	1.3686	1.37703	1.56839	1.73933	1.58218	1.31059	1.73744	1.44462	0	0	0	0	0	1.21267	1.20844	1.07046	1.18871	1.03205	1.01751	0	1.62234	1.52664	0	1.21624	0.833565	0	0	0
188	2087	GENE2786X	1762214_s_at	b3231	rplM /// rplM	50S ribosomal protein L13 /// 50S ribosomal subunit protein L13	50S ribosomal subunit protein L13	rplM	rplM	0	0	0	0	0	0	0	0	0	0.596345	0.928619	1.12995	1.35241	0.978145	1.30739	1.38372	1.02762	0.956449	1.52649	1.45255	0	0	0	0	0	0.88457	0.476616	0.839761	0.759088	0.508776	0	0.699189	1.20942	1.45636	0	0.898951	0.734522	0	0	0.405646
189	2093	GENE2147X	1767377_s_at	b2606	rplS /// rplS	50S ribosomal protein L19 /// 50S ribosomal subunit protein L19	50S ribosomal subunit protein L19	rplS	rplS	0	0	0	0	0	0	0	0	0	0	0.653361	1.1532	1.32472	0.972791	1.36934	1.43614	1.06721	0.985079	1.17952	0.923384	0	0	0	0	0	0.95588	0.650968	0.720003	0	0	0.673509	0	1.03789	1.12556	0	0.744089	0.554495	0	0	0
190	2129	GENE3778X	1768660_s_at	b3230	rpsI /// rpsI	30S ribosomal protein S9 /// 30S ribosomal subunit protein S9	30S ribosomal subunit protein S9	rpsI	rpsI	0	0	0	0	0	0	0	0	0	0.552394	0.645828	0.925679	1.14245	0.814682	1.23346	1.2461	1.0123	0.720107	1.05742	1.02642	0	0	0	0	0	0.695793	0.547378	0.800283	0.645281	0	0	0	1.33932	1.02862	0.398942	0.787793	0.445012	0	0	0
191	2106	GENE1461X	1763430_s_at	b3636	rpmG /// rpmG	50S ribosomal protein L33 /// 50S ribosomal subunit protein L33	50S ribosomal subunit protein L33	rpmG	rpmG	0	0	0	0	0	0	0.50877	0	0	0.567204	0.916137	1.23892	1.79655	0.915662	1.53203	1.61724	1.27455	1.17255	1.0943	0.84598	0	0	0	0	0	0.739905	0.960897	0.889297	0.681528	0.366483	0.673253	1.02367	0.967946	1.06518	0.703176	0.865859	0.498364	0.670942	0	0
192	2108	GENE1491X	1765538_s_at	b1717	rpmI /// rpmI	50S ribosomal protein L35 /// 50S ribosomal subunit protein L35	50S ribosomal subunit protein A	rpmI	rpmI	0	0	0	0	0	0	0	0	0	1.58724	1.08414	1.68938	1.49673	0.926296	1.01098	1.17081	1.39229	1.15148	1.11277	1.68231	0	0	0	0	0	0.790783	0	0.98337	0.733467	0.623943	0.703972	0	1.52737	1.99939	0	0.667546	0	1.15322	0	0.807047
193	2141	GENE2566X	1766900_s_at	b3065	rpsU /// rpsU	30S ribosomal protein S21 /// 30S ribosomal subunit protein S21	30S ribosomal subunit protein S21	rpsU	rpsU	0	0	0	0	0	0	0	0	0	0.844145	1.35004	1.46106	1.77558	0.767492	1.4762	1.7513	1.16797	0.84702	0.841981	1.32548	0	0	0	0	0	0	0.919331	0.700252	0	0	0.538642	0	1.61389	1.49478	0	0.68144	0.308002	0	0.506547	0.809257
194	1341	GENE2278X	1759414_s_at	b2783	chpR /// chpR /// ECs3643	antitoxin MazE /// antitoxin MazE /// antitoxin of the ChpA-ChpR toxin-antitoxin system	suppressor of inhibitory function of ChpA, PemI-like, autoregulated	chpR	mazE	0	0	0	0	0	0	0	0	0	0.442642	0.583974	0.878917	1.20514	0.545043	0.665876	1.07755	0.941116	0.541972	0.61957	0.595419	0	0	0	0	0	0.454746	0	0.373588	0.327477	0	0.435865	0	0.886378	0.886978	0	0.560222	0	0.62651	0	0.374771
195	1823	GENE3569X	1766425_s_at	b4201	ECs5177 /// priB /// priB	primosomal replication protein N /// primosomal replication protein N /// primosomal protein N	primosomal replication protein N	priB	priB	0	0	0	0	0	0	0.526	0	0	0.337922	1.41903	2.0289	1.76446	0.944862	1.0434	1.54184	1.09234	1.31753	1.72919	1.78733	0	0	0	0	0	0.70288	0.820685	0.765507	0.598863	0.480135	0.5477	0.992279	1.03	2.20175	0.477412	0.623363	0.630932	0	0	0
196	2126	GENE3570X	1760241_s_at	b4200	rpsF /// rpsF	30S ribosomal protein S6 /// 30S ribosomal subunit protein S6	30S ribosomal subunit protein S6	rpsF	rpsF	0	0	0	0	0	0	0.454563	0	0	0.339713	1.24805	1.81997	1.55526	0.781323	1.08355	1.43234	0.969828	1.267	1.51143	1.68273	0	0	0	0	0	0.679786	0.756797	0.774124	0.584987	0.404076	0.481788	1.00791	1.06319	1.94928	0.468678	0.72168	0	0	0.315272	0.307378
197	2138	GENE3568X	1762305_s_at	b4202	rpsR /// rpsR	30S ribosomal protein S18 /// 30S ribosomal subunit protein S18	30S ribosomal subunit protein S18	rpsR	rpsR	0	0	0	0	0	0	0	0	0	0.350153	0.885324	1.44453	1.34873	0.56732	0.882481	1.12515	0.827497	0.969238	1.24652	1.33567	0	0	0	0	0	0	0.566649	0	0.426078	0	0.380059	0.728119	0.724211	1.59761	0	0.44604	0.434487	0	0	0
198	2449	GENE214X	1761522_s_at	b0170	tsf /// tsf	elongation factor Ts /// protein chain elongation factor EF-Ts	protein chain elongation factor EF-Ts	tsf	tsf	0	0	0	0	0	0	0	0	0	0	0.718571	1.18007	1.06625	0.527183	0.59316	0.956829	0.573355	0.671863	0.79185	1.00574	0	0	0	0	0	0.456223	0.292905	0.550934	0.272206	0	0	0	0.569881	1.16426	0	0.300979	0	0.33642	0	0
199	1632	GENE2658X	1762748_s_at	b3169	nusA /// nusA	transcription elongation factor NusA /// transcription termination/antitermination L factor	transcription pausing; L factor	nusA	nusA	0	0	0	0	0	0	0	0	0	0	0.6975	0.985837	1.16519	0.594927	0.758279	1.33559	0.648943	0.659613	0.766164	0.940062	0	0	0	0	0	0.606855	0.499169	0.441517	0	0	0.309067	0.64689	0.672822	1.67242	0	0.354644	0	0.338274	0.290464	0
200	1158	GENE2660X	1767731_s_at	b3168	infB /// infB	translation initiation factor IF-2 /// fused protein chain initiation factor 2, IF2: membrane protein/conserved protein	protein chain initiation factor IF-2	infB	infB	0	0	0	0	0	0	0	0	0	0	0.615152	0.910379	0.951742	0.519452	0.771411	1.16881	0.61682	0.524395	0.806892	0.92969	0	0	0	0	0	0.399797	0.406465	0.492281	0.325262	0	0	0.527653	0.708775	1.38584	0	0.354169	0	0.380785	0	0.309811
201	2035	GENE2656X	1763922_s_at	b3170	ECs4051 /// yhbC /// yhbC	hypothetical protein /// conserved protein /// hypothetical protein	orf, hypothetical protein	yhbC	rimP	0	0	0	0	0	0	0	0	0	0	0.601253	0.801255	1.20279	0.453324	0.534713	1.30515	0.521884	0.42613	0.661277	0.708574	0	0	0	0	0	0	0.436105	0.289764	0	0	0.277336	0.51381	0.409827	1.70272	0	0.379065	0	0.368115	0	0
202	2111	GENE3363X	1760225_s_at	b3987	rpoB /// rpoB	DNA-directed RNA polymerase subunit beta /// RNA polymerase, beta subunit	RNA polymerase, beta subunit	rpoB	rpoB	0	0	0.374629	0	0	0	0	0	0	0	0.608677	1.07498	0.980798	0.37917	0.718035	0.754339	0.447069	0.615264	0.664924	1.04469	0	0	0	0	0	0	0.444841	0.46645	0	0	0	0.410895	0.433878	1.22767	0.42738	0.339831	0	0	0	0
203	2112	GENE3362X	1764311_s_at	b3988	ECs4911 /// rpoC /// rpoC	DNA-directed RNA polymerase subunit beta' /// DNA-directed RNA polymerase subunit beta' /// RNA polymerase, beta prime subunit	RNA polymerase, beta prime subunit	rpoC	rpoC	0	0	0	0	0	0	0	0	0	0	0.377379	1.09397	0.890789	0.351093	0.480506	0.614418	0.387161	0.378715	0.572618	0.872237	0	0	0	0	0	0	0.31536	0.301332	0	0	0	0.414069	0.407378	0.970165	0.403068	0	0	0	0	0
204	1634	GENE3360X	1761402_s_at	b3982	nusG /// nusG	transcription antitermination protein NusG /// transcription termination factor	component in transcription antitermination	nusG	nusG	0	0	0	0	0	0	0	0	0	0.297335	0.55402	0.773797	0.91205	0.441677	0.574813	0.859441	0.391936	0.374033	0.758383	0.976972	0	0	0	0	0	0.380864	0	0	0	0	0	0.490173	0.515195	1.56881	0	0.289684	0	0	0	0
205	1954	GENE2212X	1767559_s_at	b2699	recA /// recA	recombinase A /// DNA strand exchange and recombination protein with protease and nuclease activity	DNA strand exchange and renaturation, DNA-dependent ATPase, DNA- and ATP-dependent coprotease	recA	recA	0	0	0	0	0	0	0	0	0	0	0.540249	1.00128	0.968317	0.493029	0.651827	0.821963	0.580533	0.472904	0.503648	0.608091	0	0	0	0	0	0.429603	0.404947	0.69135	0	0	0.386236	0.565225	1.25835	1.01575	0	0.326773	0	0.356792	0	0.294344
206	674	GENE2152X	1760197_s_at	b2610	ECs3473 /// ffh /// ffh	signal recognition particle protein /// signal recognition particle protein /// Signal Recognition Particle (SRP) component with 4.5S RNA (ffs)	GTP-binding export factor binds to signal sequence, GTP and RNA	ffh	ffh	0	0	0	0	0	0	0	0	0	0	0.429459	0.864161	1.19617	0.301462	0.619328	0.830993	0.580787	0.396353	0.45228	0.614586	0	0	0	0	0	0.302454	0	0.35639	0	0	0.332685	0	0.954957	1.17717	0	0	0	0	0	0.302414
207	2094	GENE458X	1763638_s_at	b1716	rplT /// rplT	50S ribosomal protein L20 /// 50S ribosomal subunit protein L20	50S ribosomal subunit protein L20, and regulator	rplT	rplT	0	0	0	0	0	0	0.425212	0	0	0.864324	0.51091	0.866918	1.12717	0.476391	0.387038	0.504646	0.674949	0.502013	0.754283	0.983677	0	0	0	0	0	0	0	0.46253	0.267305	0	0	0	0.774136	1.52865	0	0	0	0.454488	0	0
208	2121	GENE784X	1762512_s_at	b0911	rpsA /// rpsA	30S ribosomal protein S1 /// 30S ribosomal subunit protein S1	30S ribosomal subunit protein S1	rpsA	rpsA	0	0	0	0	0	0	0	0	0	0.4689	0.79395	1.29311	0.964346	0	0.704979	0.904649	0.629021	0.537935	0.993274	1.48297	0	0	0	0	0	0	0	0.55015	0	0	0	0	0.603252	1.32919	0	0	0	0	0	0
209	2135	GENE2662X	1763744_s_at	b3165	rpsO /// rpsO	30S ribosomal protein S15 /// 30S ribosomal subunit protein S15	30S ribosomal subunit protein S15	rpsO	rpsO	0	0	0	0	0	0	0	0	0	0.597741	0.801892	0.945767	1.37797	0.613442	1.43132	1.27755	0.899019	0.659948	0.816762	0.865382	0	0	0	0	0	0	0	0	0	0	0	0	1.18053	1.06177	0	0.447589	0	0.646363	0	0
210	2086	GENE3364X	1761872_s_at	b3986	rplL /// rplL	50S ribosomal protein L7/L12 /// 50S ribosomal subunit protein L7/L12	50S ribosomal subunit protein L7L12	rplL	rplL	0	0	0	0	0	0	0	0	0	0	0.856677	0.982707	1.14992	0.669293	1.14312	1.26352	0.86725	0.801752	1.18745	1.1828	0	0	0	0	0	0.719412	0	0	0	0	0	0	1.0726	1.19129	0	0.533997	0	0.590823	0	0
211	794	GENE2666X	1769273_s_at	b3178	hflB /// hflB	protease, ATP-dependent zinc-metallo /// ATP-dependent metalloprotease	degrades sigma32, integral membrane peptidase, cell division protein	hflB	ftsH	0	0	0	0	0	0	0	0	0	0.532015	0.736698	0.995503	1.16949	0.79062	1.08989	1.1912	0.958576	0.725053	1.0133	0.76212	0	0	0	0	0	0	0	0	0	0	0	0	1.09871	1.08981	0	0.636568	0	0	0	0
212	2100	GENE486X	1766441_s_at	b3185	rpmA /// rpmA	50S ribosomal protein L27 /// 50S ribosomal subunit protein L27	50S ribosomal subunit protein L27	rpmA	rpmA	0	0	0	0	0	0	0	0	0	0.520262	0.70568	0.648077	0.979515	0.380358	0.839757	0.790484	0.500843	0.413637	0.740015	0.82614	0	0	0	0	0	0.449383	0	0	0	0	0	0	1.15976	0.88088	0	0.447194	0	0	0	0
213	2040	GENE2665X	1765939_s_at	b3179	rrmJ /// rrmJ	23S rRNA methyltransferase /// 23S rRNA methyltransferase J	cell division protein	b3179	rlmE	0	0	0	0	0	0	0	0	0	0.460573	0.782228	0.891197	1.25682	0.639819	0.829432	1.10514	0.686112	0.434749	0.746272	0.557937	0	0	0	0	0	0.477186	0	0	0	0	0	0.745984	1.10917	1.04191	0	0.564465	0	0.533053	0	0
214	2226	GENE2695X	1765609_s_at	b3175	secG /// secG	preprotein translocase subunit SecG /// preprotein translocase membrane subunit	protein export - membrane protein	secG	secG	0	0	0	0	0	0	0	0	0	0.558794	0.635502	0.771763	1.28167	0	0.87688	1.09549	0.561408	0.386981	0.447257	0.977191	0	0	0	0	0	0.448573	0.361366	0	0	0	0	0.605494	0.648128	0.992995	0	0.463451	0.275724	0.379362	0	0
215	2215	GENE2294X	1768919_s_at	b2796	ECs3656 /// sdaC /// sdaC	putative serine transporter /// Serine transporter /// predicted serine transporter	probable serine transporter	sdaC	sdaC	0	0	0	0	0	0	0	0	0	0	0	0.892562	0.714181	0.283904	0.672939	0.839383	0.61346	0.510564	0.634444	0.538854	0	0	0	0	0	0	0.269046	0	0	0	0	0	0.626752	0.664523	0	0	0.266187	0	0	0
216	2271	GENE2322X	1763773_s_at	b2620	smpB /// smpB	SsrA-binding protein /// trans-translation protein	small protein B	smpB	smpB	0	0	0	0	0	0	0	0	0	0.272317	0	0.508532	0.701357	0.316563	0.423891	0.756003	0.484304	0.379611	0.491595	0.394321	0	0	0	0	0	0	0.328645	0	0	0	0.376898	0	0.620767	0.698038	0	0	0.302965	0	0	0
217	2214	GENE2292X	1767192_s_at	b2797	ECs3657 /// sdaB /// sdaB /// sdaB	L-serine dehydratase /// L-serine dehydratase 2 /// L-serine dehydratase (deaminase), L-SD2 /// L-serine deaminase II	L-serine dehydratase (deaminase), L-SD2	sdaB	sdaB	0	0	0	0	0	0	0	0	0	0	0	0.815312	0.505477	0.344201	0.420817	0.638931	0.495709	0.398423	0.435911	0	0	0	0	0	0	0	0.326608	0.388033	0.280247	0	0	0	0.606635	0.730168	0	0	0	0	0	0
218	770	GENE312X	1765648_s_at	b0357	ECs0412 /// frmR /// yaiN	regulator protein FrmR /// regulator protein that represses frmRAB operon /// regulator protein FrmR	repressor of frmRAB	frmR	frmR	0	0	0	0	0	0	0	0	0	0	0.305856	0.576523	0.560214	0	0	0.683044	0.466966	0.281057	0.363688	0.719403	0	0	0	0	0	0	0.264849	0	0	0	0	0	0.611706	0.729104	0	0	0	0.353461	0	0
219	178	GENE3160X	1759648_s_at	b3734	atpA /// atpA /// ECs4676	F0F1 ATP synthase subunit alpha /// F1 sector of membrane-bound ATP synthase, alpha subunit /// F0F1 ATP synthase subunit alpha	membrane-bound ATP synthase, F1 sector, alpha-subunit	atpA	atpA	0	0	0	0	0	0	0.273208	0	0	0	0.514602	1.12308	0.660223	0.707145	0.787992	0.972823	0.867527	0.916894	1.02467	0.815811	0	0	0	0	0	0.648594	0.647454	0.526387	0.453044	0.323371	0.664877	0.583661	0.799272	0.907404	0.787043	0.802773	0.465159	0.511763	0.365385	0
220	183	GENE3165X	1764381_s_at	b3736	atpF /// atpF /// ECs4678	F0F1 ATP synthase subunit B /// F0 sector of membrane-bound ATP synthase, subunit b /// F0F1 ATP synthase subunit B	membrane-bound ATP synthase, F0 sector, subunit b	atpF	atpF	0	0	0	0	0	0	0	0	0	0	0.665022	1.21989	0.843056	0.692902	0.751069	1.04173	0.840819	0.914738	0.937073	1.05378	0	0	0	0	0	0.606366	0.598591	0	0	0	0.528085	0.705715	0.861705	1.02202	0.544035	0.60064	0	0.582868	0	0
221	182	GENE3171X	1759865_s_at	b3737	atpE /// atpE /// ECs4679	F0F1 ATP synthase subunit C /// F0 sector of membrane-bound ATP synthase, subunit c /// F0F1 ATP synthase subunit C	membrane-bound ATP synthase, F0 sector, subunit c	atpE	atpE	0	0	0	0	0	0	0	0	0	0	0.728967	1.13466	0.857711	0.659968	0.726065	0.947213	0.717052	0.902811	0.916962	0.882337	0	0	0	0	0	0.584836	0.564334	0.386882	0	0	0.531783	0.695999	0.719249	0.948233	0.590241	0.580487	0.323895	0.552983	0.350552	0
222	185	GENE3172X	1764521_s_at	b3735	atpH /// atpH /// ECs4677	F0F1 ATP synthase subunit delta /// F1 sector of membrane-bound ATP synthase, delta subunit /// F0F1 ATP synthase subunit delta	membrane-bound ATP synthase, F1 sector, delta-subunit	atpH	atpH	0	0	0	0	0	0	0	0	0	0	0.714773	1.43352	1.04126	0.714852	0.620004	1.009	0.789311	0.879176	0.973827	0.816602	0	0	0	0	0	0.59527	0.636227	0	0	0	0.519663	0.657226	0.632988	1.20678	0.636421	0.689338	0.344791	0.571673	0	0
223	179	GENE3170X	1767324_s_at	b3738	atpB /// atpB /// ECs4680	F0F1 ATP synthase subunit A /// F0 sector of membrane-bound ATP synthase, subunit a /// F0F1 ATP synthase subunit A	membrane-bound ATP synthase, F0 sector, subunit a	atpB	atpB	0	0	0	0	0	0	0	0	0	0	0.730649	1.13605	0.932831	0.392512	0.430687	0.709001	0.381446	0.595849	0.580426	0.7422	0	0	0	0	0	0.368356	0.449716	0	0	0	0.322886	0.488074	0.368695	0.871483	0.549212	0.543413	0	0.542967	0	0
224	181	GENE3162X	1765594_s_at	b3732	atpD /// atpD /// ECs4674	F0F1 ATP synthase subunit beta /// F1 sector of membrane-bound ATP synthase, beta subunit /// F0F1 ATP synthase subunit beta	membrane-bound ATP synthase, F1 sector, beta-subunit	atpD	atpD	0	0	0	0	0	0	0	0	0	0	0.372938	1.18235	0.804662	0.323927	0.709629	0.820351	0.694905	0.590788	0.706039	0.654797	0	0	0	0	0	0.339077	0.467215	0.331958	0	0	0.462184	0.539052	0.916194	0.762659	0.567211	0.588591	0	0	0	0
225	2065	GENE3134X	1764306_s_at	b3704	rnpA /// rnpA	ribonuclease P /// protein C5 component of RNase P	RNase P, protein component; protein C5	rnpA	rnpA	0	0	0	0	0	0	0	0	0	0	0.535667	0.808527	0.895482	0.512901	0.820368	0.929836	0.742871	0.625345	0.830097	0.531662	0	0	0	0	0	0.420933	0.536163	0	0	0	0	0.544464	0.642588	0.979364	0.6799	0.407568	0.33108	0	0	0
226	2107	GENE3135X	1767874_s_at	b3703	rpmH /// rpmH	50S ribosomal protein L34 /// 50S ribosomal subunit protein L34	50S ribosomal subunit protein L34	rpmH	rpmH	0	0	0	0	0	0	0	0	0	0	0.610137	0.909744	0.909785	0.327365	0.796454	0.801247	0.555901	0.535822	0.720254	0.619231	0	0	0	0	0	0.362538	0.532796	0	0	0	0	0.561124	0.398223	0.895577	0.56247	0.402165	0.294587	0.423954	0	0
227	2012	GENE3204X	1765454_s_at	b3783	rho /// rho	transcription termination factor Rho /// transcription termination factor	transcription termination factor Rho; polarity suppressor	rho	rho	0	0	0	0	0	0	0	0	0	0	0.361529	0.641432	0.474718	0.299973	0.606889	0.636016	0.445196	0.432283	0.660074	0.589629	0	0	0	0	0	0	0.422531	0	0	0	0.319267	0.391555	0.285109	1.12104	0.517712	0.453619	0	0.298397	0	0
228	1200	GENE3067X	1761788_s_at	b3617	ECs4495 /// kbl /// kbl	2-amino-3-ketobutyrate coenzyme A ligase /// 2-amino-3-ketobutyrate coenzyme A ligase /// glycine C-acetyltransferase	2-amino-3-ketobutyrate CoA ligase (glycine acetyltransferase)	kbl	kbl	0	0	0	0	0	0	0	0	0	0	0.609541	1.02777	0.927633	0.35276	0.439842	0.897823	0.512698	0.391046	0	0.296505	0	0	0	0	0	0	0.403214	0	0	0	0	0.654621	0.300689	0.574215	0.467832	0.333231	0	0.413833	0	0.277855
229	184	GENE3161X	1763724_s_at	b3733	atpG /// atpG /// ECs4675	F0F1 ATP synthase subunit gamma /// F1 sector of membrane-bound ATP synthase, gamma subunit /// F0F1 ATP synthase subunit gamma	membrane-bound ATP synthase, F1 sector, gamma-subunit	atpG	atpG	0	0	0	0	0	0	0	0	0	0	0.60649	1.5311	1.09242	0	0.615752	0.824767	0.540175	0.580112	0.659915	0.853115	0	0	0	0	0	0.404885	0.371839	0	0	0	0	0	0.940131	1.07661	0.615142	0.556379	0	0.625941	0	0
230	180	GENE3163X	1767972_s_at	b3731	atpC /// atpC	F0F1 ATP synthase subunit epsilon /// F1 sector of membrane-bound ATP synthase, epsilon subunit	membrane-bound ATP synthase, F1 sector, epsilon-subunit	atpC	atpC	0	0	0	0	0	0	0	0	0	0	0.29518	1.11922	0.712345	0	0.677292	0.760991	0.582139	0.326446	0.357853	0.292447	0	0	0	0	0	0.323672	0.446729	0	0	0	0.278434	0.42819	0.949807	0.433161	0.474073	0.561128	0	0.608213	0	0
231	519	GENE3137X	1765533_s_at	b3701	dnaN /// dnaN /// ECs4636	DNA polymerase III subunit beta /// DNA polymerase III, beta subunit /// DNA polymerase III subunit beta	DNA polymerase III, beta-subunit	dnaN	dnaN	0	0	0	0	0	0	0	0	0	0	0.397652	0.687235	0.912644	0	0.471887	0.760182	0.569009	0.368323	0.433163	0.31088	0	0	0	0	0	0	0.51997	0	0	0	0	0.497262	0.336491	0.878007	0.647713	0.343146	0	0.499975	0	0
232	1414	GENE3167X	1763536_s_at	b3742	ECs4684 /// mioC /// mioC	flavodoxin /// flavodoxin /// FMN-binding protein MioC	initiation of chromosome replication	mioC	mioC	0	0	0	0	0	0	0	0	0	0	0.383519	0.709239	0.87545	0	0.3662	0.773284	0	0	0.386633	0.497682	0	0	0	0	0	0	0.398134	0	0	0	0	0.358569	0.266372	0.864874	0.566827	0.40145	0	0.506366	0	0
233	991	GENE3130X	1759510_s_at	b3699	gyrB /// gyrB	DNA gyrase subunit B /// DNA gyrase, subunit B	DNA gyrase subunit B, type II topoisomerase, ATPase activity	gyrB	gyrB	0	0	0	0	0	0	0	0	0	0	0	0.500291	1.01279	0.411853	0.593895	0.828535	0.287901	0.34939	0.325913	0.421329	0	0	0	0	0	0	0.47039	0	0	0	0	0.300966	0.597371	0.474481	0.496334	0.328358	0	0.426253	0	0
234	3495	GENE3133X	1768638_s_at	b3705	ECs4640 /// yidC /// yidC	putative inner membrane protein translocase component YidC /// putative inner membrane protein translocase component YidC /// cytoplasmic insertase into membrane protein, Sec system	60 KD inner-membrane protein	yidC	yidC	0	0	0	0	0	0	0	0	0	0	0	0.548931	0.603038	0	0.597164	0.592499	0.462256	0.3131	0.547927	0.472467	0	0	0	0	0	0.303178	0.361661	0	0	0	0	0.318166	0.519243	0.568077	0.516017	0.300161	0	0.374012	0	0
235	1342	GENE2284X	1768671_s_at	b2782	chpA /// chpA /// ECs3642	toxin ChpA /// toxin ChpA /// toxin of the ChpA-ChpR toxin-antitoxin system, endoribonuclease	probable growth inhibitor, PemK-like, autoregulated	chpA	mazF	0	0	0	0	0	0	0	0	0	0.286869	0.499117	0.950752	1.42499	0.52788	0.590832	0.961732	0.81375	0.477349	0.595831	0	0	0	0	0	0	0.365789	0.409334	0.27052	0	0	0.351769	0.825442	0.787633	0.807336	0.296235	0.509867	0	0.427039	0	0
236	616	GENE1487X	1767624_s_at	b3005	ECs3889 /// exbD /// exbD	biopolymer transport protein ExbD /// biopolymer transport protein ExbD /// membrane spanning protein in TonB-ExbB-ExbD complex	uptake of enterochelin; tonB-dependent uptake of B colicins	exbD	exbD	0	0	0	0	0	0	0	0	0.605424	0	0.549636	0.745577	1.34197	0.558595	0.890432	1.39914	0.607704	0.496279	0.654596	0.372922	0	0	0	0	0	0.6262	0.564748	0.363762	0.267613	0	0.346205	0.469008	0.48658	0.792188	0.281552	0.556765	0	0.31178	0	0
237	2305	GENE102X	1763668_s_at	b3229	sspA	stringent starvation protein A	regulator of transcription; stringent starvation protein A	sspA	sspA	0	0	0	0	0	0	0	0	0	0	0.659379	0.909856	1.22357	0.306802	0.889127	1.3173	0.840828	0.520913	0.64686	0.516214	0	0	0	0	0	0	0.618502	0.34349	0.314608	0	0.349317	0.710643	0.839413	0.782086	0.361106	0.432666	0	0	0	0
238	2306	GENE128X	1764467_s_at	b3228	ECs4101 /// sspB	ClpXP protease specificity-enhancing factor /// ClpXP protease specificity-enhancing factor	stringent starvation protein B	sspB	sspB	0	0	0	0	0	0	0	0	0	0	0.280961	0.431872	0.795093	0	0.600507	0.84582	0.586647	0	0.33817	0.27754	0	0	0	0	0	0	0.435766	0	0	0	0	0.436866	0.686218	0.339557	0.305961	0.315652	0	0	0	0
239	2118	GENE3088X	1765044_s_at	b3649	rpoZ /// rpoZ	DNA-directed RNA polymerase subunit omega /// RNA polymerase, omega subunit	RNA polymerase, omega subunit	rpoZ	rpoZ	0	0	0	0	0	0	0	0	0	0	0.662812	0.960612	1.35628	0.334128	0.859662	1.28083	0.571043	0.398664	0.399929	0.276356	0	0	0	0	0	0	0.496904	0.278576	0	0	0	0.495468	0.538862	0.673873	0.49297	0.394299	0	0.386794	0	0
240	929	GENE3090X	1763580_s_at	b3648	gmk	guanylate kinase	guanylate kinase	gmk	gmk	0	0	0	0	0	0	0	0	0	0	0.495425	0.726982	1.20206	0.486361	0.801478	1.26141	0.499706	0.47954	0.527507	0.457435	0	0	0	0	0	0	0	0	0	0	0	0.487899	0.75364	0.689912	0.42774	0	0	0.34832	0	0
241	2464	GENE3263X	1767503_s_at	b3871	ECs4793 /// typA /// yihK	GTP-binding protein /// GTP-binding protein /// GTP-binding protein	putative GTP-binding factor	b3871	typA	0	0	0	0	0	0	0	0	0	0	0.377108	0.589267	0.801406	0.339063	0.553041	0.763734	0.387189	0.41662	0.428781	0	0	0	0	0	0	0.358993	0.315981	0	0	0	0	0.33793	0.533219	0.300454	0.371051	0.299989	0	0	0	0
242	881	GENE3159X	1762711_s_at	b3729	ECs4671 /// glmS /// glmS	glucosamine--fructose-6-phosphate aminotransferase /// glucosamine--fructose-6-phosphate aminotransferase /// L-glutamine:D-fructose-6-phosphate aminotransferase	L-glutamine:D-fructose-6-phosphate aminotransferase	glmS	glmS	0	0	0	0	0	0	0	0	0	0	0.47359	1.4156	1.88399	0.446891	0.79783	1.23434	0.663598	0.599971	0.501661	0	0	0	0	0	0	0.391561	0.505315	0	0	0	0.383037	0.352961	0.364629	0.947148	0.557419	0.506141	0	0.536908	0	0
243	925	GENE3012X	1761605_s_at	b3560	glyQ /// glyQ	glycyl-tRNA synthetase subunit alpha /// glycine tRNA synthetase, alpha subunit	glycine tRNA synthetase, alpha subunit	glyQ	glyQ	0	0	0	0	0	0	0	0	0	0	0.379668	0.883929	0.962195	0.312539	0.597446	0.715733	0.345511	0.454336	0.328006	0	0	0	0	0	0	0.445676	0.542377	0	0	0	0	0.35236	0.348107	0.354789	0.395954	0.425265	0	0	0	0
244	3459	GENE3006X	1767099_s_at	b3554	ECs4439 /// yiaF /// yiaF	hypothetical protein /// hypothetical protein /// conserved protein	orf, hypothetical protein	yiaF	yiaF	0	0	0	0	0	0	0	0	0	0	0.483239	0.583453	1.26652	0	0.75266	0.742449	0.434652	0.284095	0.303751	0	0	0	0	0	0	0	0.423223	0	0	0	0	0.439503	0.267631	0.329311	0.408896	0.393976	0	0.392595	0	0
245	2446	GENE3197X	1762813_s_at	b3781	trxA /// trxA	thioredoxin /// thioredoxin 1	thioredoxin 1	trxA	trxA	0	0	0	0	0	0	0	0	0	0	0.411704	0.44641	0.79129	0.325986	0.516428	0.814274	0	0.429337	0	0	0	0	0	0	0	0	0.31636	0	0	0	0	0	0.374098	0.355475	0.414032	0.337129	0	0.368971	0	0
246	449	GENE2926X	1767604_s_at	b3472	c4265 /// dcrB /// ECs4321 /// Z4846	hypothetical protein /// periplasmic protein /// hypothetical protein /// hypothetical protein	hypothetical protein	b3472	dcrB	0	0	0	0	0	0	0	0	0	0	0	0.707598	0.782228	0	0.711291	0.732323	0.69572	0.407112	0.408253	0.362592	0	0	0	0	0	0	0.355048	0.291616	0.39682	0	0.279216	0.697395	0.750208	0.513255	0.566335	0.272774	0	0.374006	0	0
247	619	GENE2590X	1765332_s_at	b3094	ECs3976 /// exuR /// exuR	DNA-binding transcriptional repressor ExuR /// DNA-binding transcriptional repressor ExuR /// DNA-binding transcriptional repressor	negative regulator of exu regulon, exuT, uxaAC, and uxuB	exuR	exuR	0	0	0	0	0	0	0	0	0	0	0	0.481692	0.723903	0.281768	0.467449	0.779605	0.505112	0.301711	0.521247	0.361997	0	0	0	0	0	0	0.360087	0	0	0	0	0.449233	0.536723	0.571427	0.343071	0	0	0.364317	0	0
248	3476	GENE3066X	1766429_s_at	b3618	ECs4496 /// htrL /// htrL	hypothetical protein /// hypothetical protein /// predicted protein	involved in lipopolysaccharide biosynthesis	htrL	yibB	0	0	0	0	0	0	0	0	0	0.399367	0.57236	0.626246	0.745809	1.08446	0.475133	1.24965	0.542531	0.522309	0.534276	0	0	0	0	0	0	0.50885	0.427861	0	0	0	0	0.454144	0.80093	0	0.52779	0.482777	0.386197	0.644453	0	0
249	2529	GENE1663X	1763930_at	b2033	wbbJ	predicted acyl transferase	putative O-acetyl transferase	wbbJ	wbbJ	0	0	0	0	0	0	0	0	0	0	0	0.523193	0.471663	0.434209	0	0.313185	0	0	0.437027	0	0	0	0	0	0	0.272981	0	0	0	0	0.302379	0	0.347044	0.971322	0	0	0.404994	0	0	0
250	2530	GENE1662X	1761349_at	b2032	wbbK	lipopolysaccharide biosynthesis protein	putative glucose transferase	wbbK	wbbK	0	0	0	0	0	0	0	0	0	0	0	0.604399	0.61693	0.490438	0	0.355706	0	0.274772	0	0	0	0	0	0	0	0.359258	0	0	0	0	0.301629	0	0.387032	0.927156	0	0	0.367656	0	0	0
251	2528	GENE2101X	1764793_at	b2034	wbbI	conserved protein	putative Galf transferase	wbbI	wbbI	0	-0.319084	0	0	0	0	0	0	0	0.28642	0	0.500591	0.586902	0.419927	0	0	0	0	0.416782	0	0	0	0	0	0	0.314836	0	0	0	0	0.441511	0	0	0.95203	-0.289762	0	0.348743	0	0	0
252	1993	GENE1664X	1760582_at	b2037	rfbX	predicted polisoprenol-linked O-antigen transporter	putative O-antigen transporter	rfbX	rfbX	0	0	0	0	0	0	0	0	0	0.30578	0	0.306181	0.639613	0.460873	0	0.340006	0	0	0.347384	0	0	0	0	0	0	0	0	0	0	0	0	0	0	1.12775	-0.277315	0	0.296848	0	0	0
253	1994	GENE476X	1767053_at	b2035	rfc	O-antigen polymerase	O-antigen polymerase	wbbH	rfc	0	0	0	0	0	0	0	0	0	0.327812	0	0	0.357155	0.300163	0	0	0	0	0	0	0	0	0	0	0	0	0	0	0	0	0.344233	0	0	0.714713	0	0	0.408844	0	0	0
254	1065	GENE2693X	1760691_s_at	b3203	ECs4082 /// hpf /// yhbH	putative sigma(54) modulation protein /// predicted ribosome-associated, sigma 54 modulation protein /// putative sigma(54) modulation protein	probable sigma-54 modulation protein	yhbH	hpf	0	1.17155	0	0	0	0	0	0	0	0	0.741473	1.05656	0.915881	0.3065	0.54767	0.660953	0	0.355962	0	0	0	0	0	0	0	0	0.481913	0.520241	0	0	0	0	0	0.617168	0	0	0	0	0	0
255	1871	GENE2696X	1760908_s_at	b3204	ECs4083 /// ptsN	PTS IIA-like nitrogen-regulatory protein PtsN /// PTS IIA-like nitrogen-regulatory protein PtsN /// sugar-specific enzyme IIA component of PTS	phosphotransferase system enzyme IIA, regulates N metabolism	ptsN	ptsN	0.448272	0.777376	0	0	0	0	0	0	0	0	0.378441	0.598246	0.666196	0	0.350662	0.317052	0	0	0	0	0	0	0	0	0	0	0	0.263435	0	0	0	0	0	0.570707	0	0	0	0	0	0
256	3767	GENE3217X	1765597_s_at	b1841	c2251 /// ECs2551 /// yobA /// Z2889	hypothetical protein /// hypothetical protein /// conserved protein /// hypothetical protein	orf, hypothetical protein	b1841	yobA	0	0	0	0	0	0	0	0	0	0.273724	0.281898	0.466346	0.513601	0	0	0	0	0	0.370106	0.323675	0	0	0	0	0	0	0	0	0	0	0.413086	0	-0.398894	1.17888	0	0	0	0	0	0
257	415	GENE992X	1765835_s_at	b1275	cysB /// cysB	transcriptional regulator CysB /// DNA-binding transcriptional dual regulator, O-acetyl-L-serine-binding	positive transcriptional regulator for cysteine regulon	cysB	cysB	0	0	0	0	0	0	0	0	0	0	0	0.35174	0.525654	0	0.328796	0.402487	0	0	0	0	0	0	0	0	0	0	0	0	0	0	0.401806	0	0	0.772069	-0.290746	0	0	0	0	0
258	882	GENE3164X	1760682_s_at	b3730	glmU /// glmU	bifunctional N-acetylglucosamine-1-phosphate uridyltransferase/glucosamine-1-phosphate acetyltransferase /// fused N-acetyl glucosamine-1-phosphate uridyltransferase/glucosamine-1-phosphate acetyl transferase	N-acetyl glucosamine-1-phosphate uridyltransferase	glmU	glmU	0	0	0	0	0	0	0	0	0	0	0.510978	0.725058	1.16263	0	0.539843	0.780587	0.299707	0.476639	0.316713	0	0	0	0	0	0	0	0.292126	0	0	0	0	0	0	0.552091	0.431419	0.36983	0	0.493817	0	0
259	186	GENE3169X	1761758_s_at	b3739	atpI /// atpI /// ECs4681	F0F1 ATP synthase subunit I /// ATP synthase, membrane-bound accesory subunit /// F0F1 ATP synthase subunit I	membrane-bound ATP synthase, dispensable protein, affects expression of atpB	atpI	atpI	0	0	0	0	0	0	0	0	0	0	0.532766	0.805361	1.09536	0	0	0.615457	0	0.310999	0.429907	0.330077	0	0	0	0	0	0	0.295963	0	0	0	0	0.36862	0	0.658079	0.426418	0.486288	0	0.46623	0	0
260	1436	GENE3166X	1761707_s_at	b3741	ECs4683 /// gidA /// mnmG	tRNA uridine 5-carboxymethylaminomethyl modification enzyme GidA /// tRNA uridine 5-carboxymethylaminomethyl modification enzyme GidA /// glucose-inhibited cell-division protein	glucose-inhibited division; chromosome replication?	gidA	mnmG	0	0	0	0	0	0	0	0	0	0	0	0.402818	0.674138	0	0.37038	0.463068	0	0	0	0	0	0	0	0	0	0	0.383762	0	0	0	0	0.316821	0	0.705568	0.583785	0.435295	0	0.42133	0	0
261	2009	GENE3198X	1761600_s_at	b3780	ECs4713 /// rhlB /// rhlB	ATP-dependent RNA helicase RhlB /// ATP-dependent RNA helicase RhlB /// ATP-dependent RNA helicase	putative ATP-dependent RNA helicase	rhlB	rhlB	0	0	0	0	0	0	0	0	0	0	0.417139	0.576635	0.851963	0	0.341366	0.438021	0	0	0	0	0	0	0	0	0	0	0.28928	0	0	0	0	0.350984	0	0.471926	0.413259	0	0	0.405409	0	0
262	802	GENE2914X	1762948_s_at	b3462	ftsX /// ftsX	cell division protein FtsX /// predicted transporter subunit: membrane component of ABC superfamily	cell division membrane protein	ftsX	ftsX	0	0	0	0	0	0	0	0	0	0	0	0.386298	0.886566	0	0.465079	0.397937	0	0	0	0	0	0	0	0	0	0	0.290068	0	0	0	0	0	0	0.394482	0.432804	0	0	0	0	0
263	1959	GENE3128X	1764113_s_at	b3700	recF /// recF	recombination protein F /// gap repair protein	ssDNA and dsDNA binding, ATP binding	recF	recF	0	0	0	0	0	0	0	0	0	0	0	0.317346	0.589267	0	0	0.322777	0	0	0	0	0	0	0	0	0	0	0.30021	0	0	0	0	0	0	0.808138	0.470881	0.272527	0	0	0	0
264	2472	GENE3226X	1764682_s_at	b3843	ubiD /// yigC	3-octaprenyl-4-hydroxybenzoate decarboxylase /// 3-octaprenyl-4-hydroxybenzoate decarboxylase	3-octaprenyl-4-hydroxybenzoate decarboxylase	ubiD	ubiD	0	0	0	0	0	0	0	0	0	0	0	0.322541	0.385245	0	0	0	0	0	0	0	0	0	0	0	0	0	0	0	0	0	0	0	0	0.339047	0.396738	0	0	0	0	0
265	391	GENE3517X	1766832_s_at	b4137	cutA /// cutA /// ECs5118	divalent-cation tolerance protein CutA /// copper binding protein, copper sensitivity /// divalent-cation tolerance protein CutA	divalent cation tolerance protein; cytochrome c biogenesis	cutA	cutA	0	0	0	0	0	0	0	0	0	0	0.299763	0.660918	0.607654	0	0	0.291368	0.270973	0.288593	0	0	0	0	0	0	0	0.288545	0.295491	0.347461	0	0	0	0	-0.288796	0.41385	0.431601	0.348259	0	0	0	0
266	531	GENE3248X	1759379_s_at	b3860	dsbA /// ECs4783	periplasmic protein disulfide isomerase I /// periplasmic protein disulfide isomerase I	protein disulfide isomerase I, essential for cytochrome c synthesis and formate-dependent reduction	dsbA	dsbA	0	0	0	0	0	0	0	0	0	0	0	0.666944	0.31355	0	0	0.272058	0	0	0	0	0	0	0	0	0	0	0	0	0	0	0	0	0	0.273428	0.295063	0.30856	0	0	0	0
267	3525	GENE3732X	1762487_s_at	b3834	ECs4764 /// yigP /// yigP	hypothetical protein /// hypothetical protein /// conserved protein	orf, hypothetical protein	yigP	yigP	0	0	0	0	0	0	0	0	0	0	0.37731	0.580127	0.761625	0	0	0.353142	0	0	0	0	0	0	0	0	0	0	0.277634	0	0	0	0	0.306499	0	0.697993	0.365649	0.275397	0	0	0	0
268	1019	GENE3214X	1761454_s_at	b3802	ECs4732 /// hemY /// hemY	putative protoheme IX biogenesis protein /// putative protoheme IX biogenesis protein /// predicted protoheme IX synthesis protein	a late step of protoheme IX synthesis	hemY	hemY	0	0	0	0	0	0	0	0	0	0	0.321303	0.516712	0.610163	0	0	0.34211	0	0	0	0	0	0	0	0	0	0	0.322959	0	0	0	0	0	0	0.266189	0.50519	0.36954	0	0.333039	0	0
269	345	GENE3293X	1767756_s_at	b3912	cpxR /// cpxR /// ECs4838	DNA-binding transcriptional regulator CpxR /// DNA-binding response regulator in two-component regulatory system with CpxA /// DNA-binding transcriptional regulator CpxR	transcriptional regulator in 2-component system	cpxR	cpxR	0	0	0	0	0	0	0	0	0	0	0.280212	0.42314	0.323899	0	0	0.271717	0	0	0	0	0	0	0	0	0	0	0.3794	0	0	0	0	0	0	0.331831	0.321174	0.295675	0	0	0	0
270	771	GENE1286X	1765272_s_at	b0172	frr	ribosome recycling factor	ribosome releasing factor	frr	frr	0	0	0	0	0	0	0	0	0	0	0.598168	0.621718	0.812976	0	0	0	0	0	0	0	0	0	0	0	0	0	0	0	0	0	0	0	0	0.426599	0	0	0	0	0	0
271	1712	GENE3624X	1759170_s_at	b4260	ECs5237 /// pepA /// pepA	leucyl aminopeptidase /// leucyl aminopeptidase /// multifunctional aminopeptidase A: a cyteinylglycinase, transcription regulator and site-specific recombination factor	aminopeptidase AI	pepA	pepA	0	0	0	0	0	0	0	0	0	0	0.577493	0.475926	0.494638	0.322286	0	0	0	0	0	0	0	0	0	0	0	0	0	0	0	0	0	0	-0.293115	0.461595	0	0	0	0.333377	0	0
272	1605	GENE3545X	1767158_s_at	b4178	ECs5154 /// nsrR /// yjeB	transcriptional repressor NsrR /// predicted DNA-binding transcriptional regulator /// transcriptional repressor NsrR	orf, hypothetical protein	yjeB	nsrR	0	0	0	0	0	0	0	0	0	0	0.364494	0.425093	0.585373	0	0	0	0	0	0	0	0	0	0	0	0	0	0	0	0	0	0	0	-0.353911	1.08435	0	0	0	0.44651	0	0
273	1976	GENE3063X	1761096_s_at	b3619	rfaD /// rfaD	ADP-L-glycero-D-mannoheptose-6-epimerase /// ADP-L-glycero-D-mannoheptose-6-epimerase, NAD(P)-binding	ADP-L-glycero-D-mannoheptose-6-epimerase	rfaD	rfaD	0	0	0	0	0	0	0	0	0	0	0.360477	0.421913	0.484507	0	0	0.431201	0	0	0	0	0	0	0	0	0	0	0	0	0	0	0	0	0	0.358374	0.285284	0.281598	0	0.420321	0	0
274	2284	GENE2441X	1765138_s_at	b2938	ECs3814 /// speA /// speA	arginine decarboxylase /// arginine decarboxylase /// biosynthetic arginine decarboxylase, PLP-binding	biosynthetic arginine decarboxylase	speA	speA	0	0	0	0	0	0	0	0	0	0	0.371856	0.378716	0.396504	0	0	0.271488	0	0	0	0	0	0	0	0	0	0	0	0	0	0	0	0	0	0.308815	0	0	0	0.287924	0	0
275	3619	GENE94X	1764317_at	b4275	yjgX	pseudo	orf, hypothetical protein	yjgX	yjgX	0	0	0	0	0	0	0	0	0	0	0	0.73262	1.11618	0	0	0.676477	0.548993	0	0	0	0	0	0	0	0	0	0.441015	0	0	0	0	0	0	0.605443	0.428066	0.303864	0	0	0	0
276	439	GENE2844X	1761775_s_at	b3387	dam /// ECs4229	DNA adenine methylase /// DNA adenine methylase	DNA adenine methylase	dam	dam	0	0	0	0	0	0	0	0	0	0	0	0.339533	1.07081	0	0	0.303589	0	0	0	0	0	0	0	0	0	0	0.277335	0	0	0	0	0	0	0.611381	0.352693	0	0	0	0	-0.356373
277	2287	GENE2694X	1760316_s_at	b0120	ECs0124 /// speD	S-adenosylmethionine decarboxylase /// S-adenosylmethionine decarboxylase	S-adenosylmethionine decarboxylase	speD	speD	0	0	0	0	0	0	0	0	0	0	0	1.03835	0.759107	0	0	0	0.44744	0	0	0	0	0	0	0	0	0	0.443526	0	0	0	0	0	0	0.293399	0	0	0	0	0	0
278	2332	GENE163X	1764767_s_at	b0053	ECs0058 /// surA /// surA	peptidyl-prolyl cis-trans isomerase SurA /// peptidyl-prolyl cis-trans isomerase SurA /// peptidyl-prolyl cis-trans isomerase (PPIase)	survival protein	surA	surA	0	0	0	0	0	0	0	0	0	0	0.579491	0.576443	0.566584	0	0.301192	0.296411	0	0	0	0	0	0	0	0	0	0	0.290773	0	0	0	0	0.56243	0	0.409699	0	0	0	0	0	0
279	1690	GENE287X	1768379_s_at	b0133	panC /// panC	pantoate--beta-alanine ligase /// pantothenate synthetase	pantothenate synthetase	panC	panC	0	0	0	0	0	0	0	0	0	0	0.328857	0.680253	0.655493	0	0.414848	0.335837	0.364138	0	0	0	0	0	0	0	0	0	0.403372	0	0	0	0	0.478332	0	0.288027	0	0	0	0	0	0
280	682	GENE3709X	1766220_at	b4367	fhuF	ferric iron reductase involved in ferric hydroximate transport	orf, hypothetical protein	fhuF	fhuF	0	0	0	0	0	0	0	0	0	0	0	0	0.805774	0	0.477117	0.624705	0	0	0	0	0	0	0	0	0	0	0	0	0	0	0	0	-0.309253	0.901621	0	0.353679	0	0	0	0
281	3881	GENE1946X	1765667_s_at	b2412	ECs3284 /// zipA /// zipA	cell division protein ZipA /// cell division protein ZipA /// cell division protein involved in Z ring assembly	cell division protein involved in FtsZ ring	zipA	zipA	0	0	0	0	0	0	0	0	0	0	0.60889	0.475817	0.814273	0	0.394105	0	0	0	0	0.659907	0	0	0	0	0	0	0	0	0	0	-0.356476	0	0	0.603127	0	0	0	0	0	0.679695
282	3891	GENE1508X	1763551_s_at	b1852	ECs2562 /// zwf /// zwf	glucose-6-phosphate 1-dehydrogenase /// glucose-6-phosphate 1-dehydrogenase /// glucose-6-phosphate dehydrogenase	glucose-6-phosphate dehydrogenase	zwf	zwf	0	0	0	0	0	0	0	0	0	0	0.280476	0.406386	0.558182	0	0	0	0	0	0	0.310783	0	0	0	0	0	0	0	0	0	0	0	0	0	0.628416	-0.285266	0	0	0	0	0.362194
283	1305	GENE2210X	1759699_s_at	b2687	ECs3549 /// luxS /// ygaG	S-ribosylhomocysteinase /// S-ribosylhomocysteinase /// S-ribosylhomocysteinase	orf, hypothetical protein -!- quorum-sensing protein, produces autoinducer - acyl-homoserine lactone-signaling molecules	ygaG	luxS	0	0	0	0	0	0	0	0	0	0	0.531373	0.417714	0.736326	0.562936	0.630681	0.53908	0	0	0	0	0	0	0	0	0	0	0	0	0	0	0	0	0	0.497378	0	0	0	0	0	0.372499
284	1946	GENE3872X	1762300_s_at	b0196	rcsF /// rcsF	outer membrane lipoprotein /// predicted outer membrane protein, signal	regulator in colanic acid synthesis; interacts with RcsB	rcsF	rcsF	0	0	0	0	0	0	0	0	0	0	0	0.519846	0.807108	0	0.36673	0	0	0	0	0	0	0	0	0	0	0	0	0	0	0	0	0	0	0.490406	0	0	0	0	0	0
285	1897	GENE1335X	1766913_s_at	b1676	ECs2383 /// pykF /// pykF	pyruvate kinase /// pyruvate kinase /// pyruvate kinase I	pyruvate kinase I (formerly F), fructose stimulated	pykF	pykF	0	0	0	0	0	0	0	0	0	0	0.839298	0.762334	0.918802	0	0.680617	0.592647	0	0	0	0	0	0	0	0	0	0	0	0	0	0	0	0	0	0.686375	-0.496974	-0.406434	0	0	0	0.431674
286	2832	GENE3409X	1761729_s_at	b1104	ECs1482 /// ycfL /// ycfL	hypothetical protein /// hypothetical protein /// predicted protein	orf, hypothetical protein	ycfL	ycfL	0	0	0	0	0	0	0	0	0	0.420691	0.796451	0.652893	1.31938	0	0.599891	0.41311	0	0	0	0.330898	0	0	0	0	0	0	0	0	0	0	0	0	-0.701822	0.71849	-0.323335	-0.267625	0	0	0	0.408033
287	1274	GENE3406X	1763610_s_at	b1105	ECs1483 /// ycfM /// ycfM	hypothetical protein /// hypothetical protein /// predicted outer membrane lipoprotein	orf, hypothetical protein	ycfM	lpoB	0	0	0	0	0	0	0	0	0	0.368047	0.520307	0.383666	0.712865	0	0.478588	0.319442	0	0	0	0.396479	0	0	0	0	0	0	0	0	0	0	0	0	-0.329121	0.530037	-0.345079	-0.363769	-0.295608	0	0	0.453927
288	1029	GENE3418X	1760031_s_at	b1103	ECs1481 /// hinT /// ycfF	purine nucleoside phosphoramidase /// purine nucleoside phosphoramidase /// purine nucleoside phosphoramidase	orf, hypothetical protein	ycfF	hinT	0	0	0	0	0	0	0	0	0	0.631193	1.00523	0.629852	1.20124	0	0.562659	0.338009	0	0	0	0.648428	0	0	0	0	0	0	-0.282351	0	-0.303223	0	0	0	-0.610955	0.710362	-0.486891	-0.485045	0	0.26992	0	0.655865
289	848	GENE1738X	1762947_s_at	b2095	ECs2898 /// gatZ /// gatZ	putative tagatose 6-phosphate kinase 1 /// putative tagatose 6-phosphate kinase 1 /// D-tagatose 1,6-bisphosphate aldolase 2, subunit	putative tagatose 6-phosphate kinase 1	gatZ	gatZ	0	0	0	0	0	0	0	0	0	0.465158	0	0.964883	1.48041	0	1.34651	0.939225	0.612646	0.543439	0.465715	0.603455	0	0	0	0	0	0	0	0	0.358125	0.369353	0	0	0	0.867749	0	0	0	0	0	0
290	1873	GENE3547X	1759333_s_at	b4177	ECs5153 /// purA	adenylosuccinate synthetase /// adenylosuccinate synthetase	adenylosuccinate synthetase	purA	purA	0	0	0	0	0	0	0	0	0	0	0.379953	1.16559	1.09556	0	0.567607	0.536626	0.30429	0.827642	0.368877	0.425911	0	0	0	0	0	0.329959	0.268953	0	0	0	0.286983	0.404041	0	0.84659	0	0.287707	0	0	0	0
291	3014	GENE1678X	1760423_s_at	b1780	ECs2489 /// yeaD /// yeaD	hypothetical protein /// hypothetical protein /// conserved protein	orf, hypothetical protein	yeaD	yeaD	0	0	0	0	0	0	0	0	0	0	0	0.866487	0.899152	0	0.287649	0.368213	0.412872	0.641033	0	0	0	0	0	0	0	0	0	0	0	0	0.425647	0	0	0.36443	0	0	0	0	0	0
292	3372	GENE2702X	1761165_s_at	b3205	ECs4084 /// yhbJ /// yhbJ	hypothetical protein /// hypothetical protein /// predicted protein with nucleoside triphosphate hydrolase domain	orf, hypothetical protein	yhbJ	yhbJ	0	0.414162	0	0	0	0	0	0	0	0	0	0.482183	0.68596	0	0.439034	0.397921	0	0	0	0	0	0	0	0	0	0	0.315108	0.303078	0	0	0	0	0	0.530092	0.312749	0.275293	0	0	0	0
293	1417	GENE2900X	1765451_s_at	b3191	ECs4070 /// yrbB /// yrbB	hypothetical protein /// hypothetical protein /// predicted protein	orf, hypothetical protein	yrbB	mlaB	0	0	0	0	0	0	0	0	0	0	0.349984	0.537123	0.681242	0	0.346806	0.362537	0	0	0	0	0	0	0	0	0	0	0.267505	0	0	0	0	0	0.318636	0.410747	0	0.296528	0	0	0	0
294	17	GENE182X	1761664_s_at	b0114	aceE /// aceE	pyruvate dehydrogenase subunit E1 /// pyruvate dehydrogenase, decarboxylase component E1, thiamin-binding	pyruvate dehydrogenase (decarboxylase component)	aceE	aceE	0	0	0	0	0	0	0	0	0	0	0.540772	1.07603	0.860316	0	0	0	0.385196	0.513908	0	0.663771	0	0	0	0	0	0	0	0.326492	0	0	0	0.514281	0	0.899177	0	0	0	0	0	0.41455
295	1620	GENE1842X	1763794_s_at	b2284	nuoF /// nuoF	NADH dehydrogenase I subunit F /// NADH:ubiquinone oxidoreductase, chain F	NADH dehydrogenase I chain F	nuoF	nuoF	0	0	0	0	0	0	0	0	0	0	0.625787	1.23138	0.411329	0	0	0	0.353054	0	0	0.946786	0	0	0	0	0	0	0	0	0	0	0	0.873616	0.48113	1.19516	0	0	0	0	0	0.481618
296	768	GENE314X	1765989_s_at	b0356	adhC /// adhC /// ECs0411 /// frmA	alcohol dehydrogenase class III /// alcohol dehydrogenase class III; formaldehyde dehydrogenase, glutathione-dependent /// alcohol dehydrogenase class III /// alcohol dehydrogenase class III/glutathione-dependent formaldehyde dehydrogenase	alcohol dehydrogenase class III; formaldehyde dehydrogenase, glutathione-dependent	frmA	frmA	0	0	0	0	0	0	0	0	0	0	0.435084	0.784368	0.744749	0	0.429972	0.89954	0.761552	0.400563	0	0.605704	0	0	0	0	0	0	0.507325	0	0	0	0	0	0	0.899727	0.327595	0	0	0	0	0
297	1765	GENE2949X	1764788_s_at	b3493	ECs4365 /// pitA /// pitA /// pitA	low-affinity phosphate transport /// inorganic phosphate transporter /// low-affinity phosphate transport /// phosphate transporter, low-affinity	low-affinity phosphate transport	pitA	pitA	0	0	0	0	0	0	0	0	0	0	0.272253	0.643262	0.650986	0	0.303087	0.431121	0.345827	0.634719	0.390223	0.308429	0	0	0	0	0	0	0.349323	0	0	0	0	0	0	0.614863	0.463806	0.33982	0	0	0	0
298	1391	GENE238X	1768151_s_at	b0197	metQ /// metQ	DL-methionine transporter substrate-binding subunit /// DL-methionine transporter subunit	D-methionine transport protein (ABC superfamily, peri_bind)	metQ	metQ	0	0	0	0	0	0	0	0	0	0	0.485318	1.01211	0.583175	0	0	0.485587	0.314062	0.331603	0.400478	0.491999	0	0	0	0	0	0	0.292536	0.3404	0	0	0	0	0	0.546064	0	0.296926	0	0	0	0
299	2288	GENE2701X	1764814_s_at	b0121	ECs0125 /// speE /// speE	spermidine synthase /// spermidine synthase /// spermidine synthase (putrescine aminopropyltransferase)	spermidine synthase = putrescine aminopropyltransferase	speE	speE	0	0	0	0	0	0	0	0	0	0	0.459984	0.878492	0.40115	0	0	0	0.290005	0.343515	0.408752	0	0	0	0	0	0	0	0.297436	0	0	0	0	0	0	0.580202	0.289616	0.284221	0	0	0	0
300	325	GENE1313X	1760906_s_at	b1625	cnu /// ECs2334 /// ydgT /// Z2631	predicted regulator /// oriC-binding nucleoid-associated protein /// oriC-binding nucleoid-associated protein /// oriC-binding nucleoid-associated protein	orf, hypothetical protein	b1625	cnu	0	0	0	0	0	0	0	0	0	0.748902	0	0.758167	1.08488	0.46436	0.661789	0.949459	0	0	0	1.35838	0	0	0	0	0	0	0	0	0	0	0	0	0	1.54301	0	0	0	0.607252	0	0.510985
301	2023	GENE1579X	1768854_s_at	b0415	ribE /// ribH	riboflavin synthase beta chain /// 6,7-dimethyl-8-ribityllumazine synthase	riboflavin synthase, beta chain	b0415	ribE	0	0	0	0	0	0	0	0	0	0	0	0.559377	0.812219	0	0	0.437649	0	0	0	0.53515	0	0	0	0	0	0.393237	0	0	0	0	0	0	0	0.942702	0	0	0	0	0	0
302	1086	GENE3855X	1765652_s_at	b0440	ECs0494 /// hupB /// hupB	transcriptional regulator HU subunit beta /// transcriptional regulator HU subunit beta /// HU, DNA-binding transcriptional regulator, beta subunit	DNA-binding protein HU-beta, NS1 (HU-1)	hupB	hupB	0	0	0	0	0	0	0	0	0	0.593879	1.15482	1.47526	1.18904	0.318426	0.676452	0.922934	0.465774	0.821332	0	0.911717	0	0	0	0	0	0	0.402171	0	0	0	0.427296	1.02109	0	1.14262	0	0	0	0	0	0.731322
303	804	GENE140X	1766411_s_at	b0095	ECs0099 /// ftsZ /// ftsZ	cell division protein FtsZ /// cell division protein FtsZ /// GTP-binding tubulin-like cell division protein	cell division; forms circumferential ring; tubulin-like GTP-binding protein and GTPase	ftsZ	ftsZ	0	0	0	0	0	0	0	0	0	0.314754	0.839167	0.97929	1.26162	0.307493	0.565737	0.757166	0.371052	0.421536	0	0.727418	0	0	0	0	0	0	0	0	0	0	0	0.611495	0.382703	0.882339	0	0	0	0.348596	0	0.459041
304	3077	GENE1648X	1763619_s_at	b2007	ECs2809 /// yeeX /// yeeX	hypothetical protein /// hypothetical protein /// conserved protein	putative alpha helix protein	yeeX	yeeX	0	0	0	0	0	0	0	0	0	0.639107	0.847562	1.11958	1.04874	0.270273	0.873804	0.795395	0.641093	0.295073	0.310647	0.703033	0	0	0	0	0	0	0	0.344822	0	0	0.449901	0	0	0.82185	0	0	0	0.613737	0	0.519849
305	2261	GENE209X	1760052_s_at	b0178	ECs0180 /// hlpA /// skp	periplasmic chaperone /// periplasmic chaperone /// periplasmic chaperone	periplasmic molecular chaperone for outer membrane proteins	hlpA	skp	0	0	0	0	0	0	0	0	0	0.429947	0.968546	1.30617	1.63989	0.50065	0.971018	1.01962	0.338162	0.468412	0	0.759025	0	0	0	0	0	0	0.366565	0	0	0	0.295465	0	0.340427	1.31098	0	0	0	0.480396	0	0.567604
306	1688	GENE326X	1762757_s_at	b0741	ECs0776 /// pal	peptidoglycan-associated outer membrane lipoprotein /// peptidoglycan-associated outer membrane lipoprotein	peptidoglycan-associated lipoprotein	pal	pal	0	0	0	0	0	0	0	0	0	0.374537	0.846339	1.46156	1.14273	0	0.471618	0.455213	0.363885	0	0	0.614847	0	0	0	0	0	0	0	0.465836	0	0	0	0	0	1.13778	0	0	0	0	0	0.530023
307	932	GENE1661X	1768483_at	b2029	gnd	gluconate-6-phosphate dehydrogenase, decarboxylating	gluconate-6-phosphate dehydrogenase, decarboxylating	gnd	gnd	0	0	0	0	0	0	0	0	0	0.55495	0.673088	1.34145	1.10679	0.338466	0.54276	0.46127	0.336293	0	0	0.615959	0	0	0	0	0	0	0.363521	0	0	0	0	0	0	1.04853	0	0	0	0	0	0.524894
308	1085	GENE3374X	1764083_s_at	b4000	ECs4923 /// hupA /// hupA	transcriptional regulator HU subunit alpha /// transcriptional regulator HU subunit alpha /// HU, DNA-binding transcriptional regulator, alpha subunit	DNA-binding protein HU-alpha (HU-2)	hupA	hupA	0	0	0	0	0	0	0	0	0	0.827506	0.704292	1.10984	1.0464	0.290123	0.946472	0.713346	0.608892	0.630451	0.449998	0.944717	0	0	0	0	0	0	0.409691	0	0	0	0	0.579753	0	0.695126	0.281491	0	0	0.314929	0	0.671731
309	2341	GENE105X	1759293_s_at	b0008	ECs0008 /// talB	transaldolase B /// transaldolase B	transaldolase B	talB	talB	0	0	0	0	0	0	0	0	0	0.347346	0.598148	1.11981	1.12552	0.305108	0.729952	0.587677	0.482202	0.443727	0	0.992569	0	0	0	0	0	0	0	0.287173	0	0	0.398328	0	0	1.1776	0	0	0	0.32964	0	0.662667
310	1566	GENE112X	1767510_s_at	b0019	nhaA /// nhaA	pH-dependent sodium/proton antiporter /// sodium-proton antiporter	Na+H antiporter, pH dependent	nhaA	nhaA	0	0	0	0	0	0	0	0	0	0	0.335242	0.752997	1.10639	0.885479	0	0.906758	0.297102	0	0	0	0	0	0	0	0	0	0	0	0	0	0	0.532166	0	0.620402	0	0	0	0	0	0
311	3634	GENE3675X	1765357_at	b4325	yjiC	predicted protein	orf, hypothetical protein	yjiC	yjiC	0	0	0	0	0	0	0	0	0	0	0	0.350727	0.289519	0.269568	0	0.272998	0	0	0	0	0	0	0	0	0	0	0	0	0	0	0	0	0	0.344961	0	0	0	0	0	0
312	872	GENE525X	1759555_at	b2036	glf	UDP-galactopyranose mutase, FAD/NAD(P)-binding	UDP-galactopyranose mutase	glf	glf	0	0	0	0	0	0	0	0	0	0	0	0.704963	0.568365	0.438023	0	0	0	0	0	0.381559	0	0	0	0	0	0	0	0	0	0	0	0	0.599554	1.06312	0	0	0	0	0	0
313	3079	GENE1645X	1766772_s_at	b2016	c2543 /// ECs2818 /// yeeZ /// Z3178	hypothetical protein /// hypothetical protein /// predicted epimerase, with NAD(P)-binding Rossmann-fold domain /// putative enzyme of sugar metabolism	putative enzyme of sugar metabolism	b2016	yeeZ	0	0	0	0	0	0	0	0	0	0.303797	0.324933	0.564739	0.97164	0	0.310196	0.418281	0.367799	0	0	0	0	0	0	0	0	0	0	0.321844	0	0	0	0.39332	0	0.953914	0	0	0	0.448515	0	0
314	1079	GENE3318X	1766949_s_at	b3932	hslV /// hslV	ATP-dependent protease peptidase subunit /// peptidase component of the HslUV protease	heat shock protein hslVU, proteasome-related peptidase subunit	hslV	hslV	0	0	0	0	0	0	0	0	0	0	0.812085	0.933803	1.39359	0.333954	0.379525	0	0	0	0	0	0	0	0	0	0	0	0	0	0	0	0	0	0	0.906998	0	0	0	0.30599	0	0
315	2405	GENE2517X	1767997_s_at	b3035	tolC /// tolC	outer membrane channel protein /// transport channel	outer membrane channel; specific tolerance to colicin E1; segregation of daughter chromosomes	tolC	tolC	0	0	0	0	0	0	0	0	0	0	0.540813	0.869029	0.701535	0.605927	0.272139	0.392828	0.285448	0	0	0.385582	0	0	0	0	0	0	0.298787	0	0	0	0	0	0	0.558421	0	0	0	0	0	0.473704
316	627	GENE1079X	1764582_s_at	b1288	ECs1861 /// fabI /// fabI	enoyl-(acyl carrier protein) reductase /// enoyl-(acyl carrier protein) reductase /// enoyl-[acyl-carrier-protein] reductase, NADH-dependent	enoyl-(acyl-carrier-protein) reductase (NADH)	fabI	fabI	0	0	0	0	0	0	0	0	0	0	0.485849	0.704026	0.748509	0	0.433936	0.371468	0	0	0	0.405312	0	0	0	0	0	0	0	0	0	0	0	0	-0.470765	0.906637	-0.301888	0	0	0	0	0.292691
317	2451	GENE1393X	1766260_s_at	b0411	ECs0464 /// tsx /// tsx	nucleoside-specific channel-forming protein Tsx /// nucleoside channel; receptor of phage T6 and colicin K /// nucleoside channel, receptor of phage T6 and colicin K	nucleoside channel; receptor of phage T6 and colicin K	tsx	tsx	0	0	0	0	0	0	0	0	0	0	0	0.642565	0.708231	0	0	0	0.282977	0	0	0	0	0	0	0	0	0	0	0	0	0	0	0.458814	0	0.573989	0	0	0	0	0	0
318	1234	GENE2467X	1762133_s_at	b0074	ECs0078 /// leuA	2-isopropylmalate synthase /// 2-isopropylmalate synthase	2-isopropylmalate synthase	leuA	leuA	0	0	0	0	0	0	0	0	0	0	0.338353	0.316756	0.363242	0	0.350297	0	0	0	0	0.351722	0	0	0	0	0	0	0	0	0	0	0	0	0	0.916222	0	0	0	0	0	0
319	58	GENE2215X	1768025_s_at	b2697	alaS /// alaS	pseudo /// alanyl-tRNA synthetase	alanyl-tRNA synthetase	alaS	alaS	0	0	0	0	0	0	0	0	0	0	0	0.474125	0.407154	0.264546	0.323877	0.365832	0	0	0	0.761962	0	0	0	0	0	0	0	0	0	0	0	0	0.287847	0.781706	0	0	0	0	0	0
320	2395	GENE2431X	1761468_s_at	b2935	tktA /// tktA	transketolase /// transketolase 1, thiamin-binding	transketolase 1 isozyme	tktA	tktA	0	0	0	0	0	0	0	0	0	0	0	0.342922	0.370708	0	0.390022	0.312387	0	0	0	0.431193	0	0	0	0	0	0	0	0	0	0	0	0	0.293389	0.269316	0	0	0	0	0	0
321	2105	GENE892X	1767807_s_at	b1089	rpmF /// rpmF	50S ribosomal protein L32 /// 50S ribosomal subunit protein L32	50S ribosomal subunit protein L32	rpmF	rpmF	0	0	0	0	0	0	0	0	0	1.09528	1.11811	2.04549	1.62693	0	0.567519	0.694247	0	0.55858	0.757634	2.02461	0	0	0	0	0	0	0.459344	0	0	0	0	0	0	2.6959	-0.314683	0	0	0	0	0.563583
322	2294	GENE1779X	1764395_s_at	b2175	ECs3067 /// spr /// spr	putative outer membrane lipoprotein /// predicted peptidase, outer membrane lipoprotein	putative lipoprotein	spr	spr	0	0	0	0	0	0	0	0	0	0.526171	0.5388	0.992237	0.682499	0	0.388254	0.5525	0	0.29507	0.420343	1.01411	0	0	0	0	0	0	0	0	0	0	0	0	0	1.11994	0	0	0.297857	0	0	0.442131
323	2820	GENE885X	1763486_s_at	b1088	ECs1466 /// yceD /// yceD	hypothetical protein /// hypothetical protein /// conserved protein	orf, hypothetical protein	yceD	yceD	0	-0.294865	0	0	0	0	0	0	0	0.993196	0.897333	1.37886	0.855908	0	0	0.396433	0	0	0.866061	1.93942	0	0	0	0	0	0	0	0	0	0	0	0	0	2.2894	-0.363104	0	0	0	0	0.639577
324	2478	GENE1971X	1761380_s_at	b2426	ECs3297 /// ucpA /// ucpA	short chain dehydrogenase /// short chain dehydrogenase /// predicted oxidoredutase, sulfate metabolism protein	putative oxidoreductase	ucpA	ucpA	0	0	0	0	0	0	0	0	0	0.584247	0	0.531441	0.544081	0	0	0	0	0	0	0.54826	0	0	0	0	0	0	0	0	0	0	0	0	0	0.792243	0	0	0	0	0	0
325	624	GENE1759X	1765464_s_at	b1095	ECs1473 /// fabF /// fabF	3-oxoacyl-(acyl carrier protein) synthase II /// 3-oxoacyl-(acyl carrier protein) synthase II /// 3-oxoacyl-[acyl-carrier-protein] synthase II	3-oxoacyl-(acyl-carrier-protein) synthase II	fabF	fabF	0	0	0	0	0	0	0	0	0	0.603148	0.718317	1.19833	0.995462	0	0	0.619155	0.499881	0	0	1.33619	0	0	0	0	0	0	0	0	0	0	0	0	0	1.82777	0	0	0	0	0	0
326	1856	GENE72X	1763932_at	b4418	psrD	ncRNA	NA	sraB	psrD	0	0	0	0	0	0	0	0	0	0	0.757313	1.11959	0.632513	0	0	0	0	0	0	1.0992	0	0	0	0	0	0	0	0	0	0	0	0	0	1.60113	0	0	0	0	0	0
327	830	GENE277X	1768738_s_at	b0756	galM /// galM	aldose 1-epimerase /// galactose-1-epimerase (mutarotase)	galactose-1-epimerase (mutarotase)	galM	galM	0	0	0	0	0	0	0	0	0	0.290053	0.5275	0.608381	0.641562	0	0	0	0	0	0	0.529285	0	0	0	0	0	0	0	0	0	0	0	0	0	0.915763	0	0	0	0	0	0
328	3030	GENE1516X	1760813_s_at	b1864	ECs2574 /// yebC /// yebC	hypothetical protein /// hypothetical protein /// conserved protein	orf, hypothetical protein	yebC	yebC	0	0	0	0	0	0	0	0	0	0	0.304445	0.672041	0.672456	0	0	0	0	0	0	0.627264	0	0	0	0	0	0	0	0	0	0	0	0	0	1.19577	0	0	0	0	0	0
329	2403	GENE1725X	1766262_s_at	b0739	tolA /// tolA	cell envelope integrity inner membrane protein TolA /// membrane anchored protein in TolA-TolQ-TolR complex	membrane spanning protein, required for outer membrane integrity	tolA	tolA	0	0	0	0	0	0	0	0	0	0	0.340444	0.324347	0.517683	0	0	0	0	0	0	0.366208	0	0	0	0	0	0	0	0	0	0	0	0	0	0.905675	0	0	0	0	0	0
330	1190	GENE222X	1763389_s_at	b0174	ECs0176 /// ispU /// yaeS	undecaprenyl pyrophosphate synthase /// undecaprenyl pyrophosphate synthase /// undecaprenyl pyrophosphate synthase	hypothetical protein	b0174	ispU	0	0	0	0	0	0	0	0	0	0	0.296588	0.283923	0.391798	0	0	0	0	0	0	0.440416	0	0	0	0	0	0	0	0	0	0	0	0	0	0.929328	0	0	0	0	0	0
331	2410	GENE1072X	1763143_s_at	b1274	ECs1846 /// topA /// topA	DNA topoisomerase I /// DNA topoisomerase I /// DNA topoisomerase I, omega subunit	DNA topoisomerase type I, omega protein	topA	topA	0	0	0	0	0	0	0	0	0	0	0.538174	0.536279	0.465391	0	0	0	0	0	0	0.577403	0	0	0	0	0	0	0	0	0	0	0	0	0	1.22868	-0.378518	0	0	0	0	0
332	2393	GENE392X	1767122_s_at	b0436	tig /// tig	trigger factor /// peptidyl-prolyl cis/trans isomerase (trigger factor)	trigger factor; a molecular chaperone involved in cell division	tig	tig	0	0	0	0	0	0	0	0	0	0	0.493378	0.85783	0.634245	0	0	0.373652	0	0	0	0.839533	0	0	0	0	0	0	0	0	0	0	0	0	0	1.12847	0	0	0	0	0	0
333	253	GENE181X	1764140_s_at	b0126	can /// ECs0130 /// yadF	carbonic anhydrase /// carbonic anhydrase /// carbonic anhydrase	putative carbonic anhdrase (EC 4.2.1.1)	yadF	can	0	0	0	0	0	0	0	0	0	0	0.410235	0.418138	0.356247	0	0	0	0	0	0	0.351199	0	0	0	0	0	0	0	0	0	0	0	0	0	0.703772	0	0	0	0	0	0
334	626	GENE1189X	1768901_s_at	b1091	ECs1469 /// fabH /// fabH	3-oxoacyl-(acyl carrier protein) synthase III /// 3-oxoacyl-(acyl carrier protein) synthase III /// 3-oxoacyl-[acyl-carrier-protein] synthase III	3-oxoacyl-(acyl-carrier-protein) synthase III; acetylCoA ACP transacylase	fabH	fabH	0	0	0	0	0	0	0	0	0	0	0.528561	0.582263	0.544991	0	0	0	0	0	0	1.01139	0	0	0	0	0	0	0	0	0	0	0	0	0	1.75264	-0.378779	0	0	0	0	0.343162
335	623	GENE987X	1762314_s_at	b1092	ECs1470 /// fabD /// fabD	acyl carrier protein S-malonyltransferase /// acyl carrier protein S-malonyltransferase /// malonyl-CoA-[acyl-carrier-protein] transacylase	malonyl-CoA-(acyl-carrier-protein) transacylase	fabD	fabD	0	0	0	0	0	0	0	0	0	0	0.610311	0.723596	0.567112	0	0	0	0	0	0	0.951097	0	0	0	0	0	0	0	0	0	0	0	0	-0.346778	1.64848	-0.360777	-0.270176	0	0	0	0.33399
336	1773	GENE1325X	1765839_s_at	b1090	ECs1468 /// plsX /// plsX	putative glycerol-3-phosphate acyltransferase PlsX /// putative glycerol-3-phosphate acyltransferase PlsX /// fatty acid/phospholipid synthesis protein	glycerolphosphate auxotrophy in plsB background	plsX	plsX	0	0	0	0	0	0	0	0	0	0	0.344298	0.285153	0.338493	0	0	0	-0.280833	0	0	0.867958	0	0	0	0	0	0	0	0	0	0	0	0	-0.335705	1.63909	-0.330911	0	0	0	0	0
337	1022	GENE3550X	1760205_s_at	b4174	ECs5150 /// hflK /// hflK	FtsH protease regulator HflK /// FtsH protease regulator HflK /// modulator for HflB protease specific for phage lambda cII repressor	protease specific for phage lambda cII repressor	hflK	hflK	0	0	0	0	0	0	0	0	0	0	0.457629	0.718484	0.523727	0	0	0	0	0	0	0.342863	0	0	0	0	0	0	0	0	0	0	0	0	0	0.983165	0	0	0	0	0	0
338	1062	GENE3622X	1762551_s_at	b4259	ECs5236 /// holC /// holC	DNA polymerase III subunit chi /// DNA polymerase III subunit chi /// DNA polymerase III, chi subunit	DNA polymerase III, chi subunit	holC	holC	0	0	0	0	0	0	0	0	0	0	0.508148	0.408653	0.429083	0	0	0	0	0	0	0.378845	0	0	0	0	0	0	0	0	0	0	0	0	0	0.648397	0	0	0	0	0	0
339	2469	GENE3679X	1768002_s_at	b1637	ECs2346 /// tyrS	tyrosyl-tRNA synthetase /// tyrosyl-tRNA synthetase	tyrosine tRNA synthetase	tyrS	tyrS	0	0	0	0	0	0	0	0	0	0	0	0.695131	0.678867	0	0.330627	0	0	0	0	0.664963	0	0	0	0	0	0	0	0	0	0	0	0	0	1.01339	-0.32176	0	0	0	0	0
340	1268	GENE396X	1767623_s_at	b0439	lon	DNA-binding ATP-dependent protease La	DNA-binding, ATP-dependent protease La; heat shock K-protein	lon	lon	0	0	0	0	0	0	0	0	0	0	0	0.57853	0.536319	0	0	0	0	0	0	0.737212	0	0	0	0	0	0	0	0	0	0	0	0	0	1.04168	0	0	0	0	0	0
341	1654	GENE1043X	1764969_s_at	b1243	ECs1743 /// oppA /// oppA /// oppA	oligopeptide transport periplasmic binding protein /// periplasmic oligopeptide-binding protein precursor /// oligopeptide transport; periplasmic binding protein /// oligopeptide transporter subunit	oligopeptide transport; periplasmic binding protein	oppA	oppA	0	0	0	0	0	0	0	0	0	0	0	0.496028	0.432429	0.374107	0.371265	0	0	0	0	0.527048	0	0	0	0	0	0	0	0	0	0	0	0	0	1.30653	0	0	0	0	0	0
342	3740	GENE1283X	1762178_s_at	b1583	ECs2289 /// ynfB /// ynfB /// Z2570	hypothetical protein /// hypothetical protein /// predicted protein /// hypothetical protein	orf, hypothetical protein	b1583	ynfB	0	0	0	0	0	0	0	0	0	0	0	0.496845	0.459253	0.399862	0.317846	0	0.444634	0	0	0.410624	0	0	0	0	0	0	0	0	0	0	0	0	0	0.785918	0	0	0	0	0	0
343	920	GENE1975X	1762964_s_at	b2400	gltX	glutamyl-tRNA synthetase	glutamate tRNA synthetase, catalytic subunit	gltX	gltX	0	0	0	0	0	0	0	0	0	0	0.368659	0.463101	0.668596	0	0.453799	0.415815	0	0	0	0.421079	0	0	0	0	0	0	0	0	0	0	0	0	0	0.55439	0	0	0	0	0	0
344	2158	GENE157X	1763957_s_at	b0082	mraW /// mraW	S-adenosyl-methyltransferase MraW /// S-adenosyl-dependent methyltransferase activity on membrane-located substrates	putative apolipoprotein	yabC	rsmH	0	0	0	0	0	0	0	0	0	0	0.346771	0.271246	0.772259	0	0.355691	0	0	0	0	0.345979	0	0	0	0	0	0	0	0	0	0	0	0	0	0.724207	0	0	0	0	0	0.342186
345	414	GENE1963X	1760435_s_at	b2422	cysA /// ECs3293	sulfate/thiosulfate transporter subunit /// sulfate/thiosulfate transporter subunit	ATP-binding component of sulfate permease A protein; chromate resistance	cysA	cysA	0	0	0	0	0	0	0	0	0	0	0	0.583051	0.752954	0	0.539378	0.506843	0	0	0	1.12257	0	0	0	0	0	0	0	0	0	0	0	0	0	0.916725	0	0	0	0	0	0
346	2659	GENE637X	1760457_s_at	b0407	yajC /// yajC	preprotein translocase subunit YajC /// SecYEG protein translocase auxillary subunit	orf, hypothetical protein	yajC	yajC	0	0	0	0	0	0	0	0	0	0	0.82494	1.43551	0.878923	0	0	0.316622	0	0.272115	0	0.72436	0	0	0	0	0	0	0	0	0	0	0	0.342072	0	1.09314	0	0	0	0	0	0.342849
347	2730	GENE2263X	1762710_s_at	b0742	ECs0777 /// ybgF /// ybgF	tol-pal system protein YbgF /// hypothetical protein /// tol-pal system protein YbgF /// predicted protein	orf, hypothetical protein	ybgF	ybgF	0	0	0	0	0	0	0	0	0	0.278833	0.504816	0.854061	0.581072	0	0	0.27316	0	0	0	0.382468	0	0	0	0	0	0	0	0	0	0	0	0	-0.272042	0.958616	0	0	0	0	0	0
348	2236	GENE775X	1768528_s_at	b0907	ECs0990 /// serC /// serC	phosphoserine aminotransferase /// phosphoserine aminotransferase /// 3-phosphoserine/phosphohydroxythreonine aminotransferase	3-phosphoserine aminotransferase	serC	serC	0	0	0	0	0	0	0	0	0	0	0.418559	0.457474	0.622067	0.306537	0.310496	0	0	0	0	0.395299	0	0	0	0	0	0	0	0	0	0	0	0	0	0.688843	0	0	0	0	0	0
349	1082	GENE409X	1761819_s_at	b0473	ECs0526 /// htpG /// htpG	heat shock protein 90 /// heat shock protein 90 /// molecular chaperone HSP90 family	chaperone Hsp90, heat shock protein C 62.5	htpG	htpG	0	0	0	0	0	0	0	0	0	0.310036	0	0.343306	0.932778	0.324722	0	0	0	0	0	0.347286	0	0	0	0	0	0	0	0	0	0	0	0	0	0.656448	0	0	0	0	0	0
350	3801	GENE676X	1762830_s_at	b2689	ECs3551 /// yqaA /// yqaA /// Z3990	hypothetical protein /// hypothetical protein /// conserved inner membrane protein /// hypothetical protein	orf, hypothetical protein	b2689	yqaA	0	0	0	0	0	0	0	0	0	0	0.263333	0.341832	1.1959	0.756066	0	0.428765	0	0	0.348011	0.35678	0	0	0	0	0	0	0	0	0	0	0	0	0	1.776	0	0	0	0	0	0
351	2962	GENE1315X	1764054_s_at	b1626	ECs2335 /// ydgK /// ydgK /// Z2632	hypothetical protein /// hypothetical protein /// conserved inner membrane protein /// hypothetical protein	orf, hypothetical protein	b1626	ydgK	0	0	0	0	0	0	0	0	0	0.467661	0	0.443427	0.748922	0.294235	0.377025	0.499795	0.272548	0	0.503279	0.776023	0	0	0	0	0	0	0	0	0	0	0	0	0	1.53035	0	0	0.291729	0	0	0
352	1157	GENE752X	1762626_s_at	b0884	infA	translation initiation factor IF-1	protein chain initiation factor IF-1	infA	infA	0	0	0	0	0	0	0	0	0	0.3258	0	0.450927	1.09223	0	0.478335	0	0	0	0.330514	0.625731	0	0	0	0	0	0	0	0	0	0	0	0	0	1.27351	0	0	0.301706	0	0	0
353	2959	GENE425X	1762383_s_at	b1604	ECs2310 /// ydgH /// ydgH /// Z2603	hypothetical protein /// hypothetical protein /// predicted protein /// hypothetical protein	orf, hypothetical protein	b1604	ydgH	0	0	0	0	0	0	0	0	0	0	0	0.525686	0.576654	0	0	0.288665	0	0	0	0	0	0	0	0	0	0	0	0	0	0	0.401029	0	0	0.67086	0	0	0	0	0	0
354	3324	GENE2465X	1767119_s_at	b2962	ECs3838 /// yggX /// yggX	hypothetical protein /// hypothetical protein /// protein that protects iron-sulfur proteins against oxidative damage	orf, hypothetical protein	yggX	yggX	0	0	0	0	0	0	0	0	0	0	0.303352	0.606613	0.72511	0	0.373229	0.284855	0	0	0	0	0	0	0	0	0	0	0	0	0	0	0	0	0	0.335852	0	0	0	0	0	0
355	1805	GENE1231X	1768821_s_at	b0441	ECs0495 /// ppiD /// ybaU	peptidyl-prolyl cis-trans isomerase (rotamase D) /// peptidyl-prolyl cis-trans isomerase (rotamase D) /// peptidyl-prolyl cis-trans isomerase (rotamase D)	putative protease maturation protein	b0441	ppiD	0	0	0	0	0	0	0	0	0	0	0.294802	0.482453	0.554141	0.484061	0	0.364001	0	0	0	0.532423	0	0	0	0	0	0	0.263763	0	0	0	0	0	0	0.627235	0	0	0	0	0	0
356	1464	GENE161X	1763697_s_at	b0081	ECs0085 /// mraZ /// yabB	cell division protein MraZ /// conserved protein /// cell division protein MraZ	orf, hypothetical protein	yabB	mraZ	0	0	0	0	0	0	0	0	0	0	0.333641	0.349962	1.00921	0	0	0.322078	0	0	0	0	0	0	0	0	0	0	0	0	0	0	0	0	0	0.543398	0	0	0	0	0	0
357	3834	GENE2623X	1768422_s_at	b3095	ECs3977 /// yqjA /// yqjA	hypothetical protein /// hypothetical protein /// synthetic lethal with yghB at high temperature	orf, hypothetical protein	yqjA	yqjA	0	0	0	0	0	0	0	0	0	0	0.301624	0.532619	0.705144	0	0	0.685301	0.348635	0	0.330929	0	0	0	0	0	0	0	0.286409	0	0	0	0	0.305845	0.300117	0.481324	0	0	0	0	0	0
358	2531	GENE92X	1769084_at	b2031	wbbL	pseudo	hypothetical protein	b2031	wbbL	0	0	0	0	0	0	0	0	0	0.293081	0.415116	1.15221	0.947969	0.548111	0.5305	0.707706	0.514859	0.50925	0.432808	0.49001	0	0	0	0	0	0.464699	0.287495	0.280069	0	0	0.437405	0	0	1.40505	0	0	0.328091	0	0	0
359	1491	GENE2678X	1764457_s_at	b3189	ECs4068 /// murA	UDP-N-acetylglucosamine 1-carboxyvinyltransferase /// UDP-N-acetylglucosamine 1-carboxyvinyltransferase	first step in murein biosynthesis;UDP-N-glucosamine 1-carboxyvinyltransferase	murA	murA	0	0	0	0	0	0	0	0	0	0	0.273629	0.768273	0.675804	0	0.3565	0.485444	0.413004	0	0.341516	0	0	0	0	0	0	0	0.299512	0	0	0	0	0	0	0.538135	0	0.382521	0	0	0	0
360	2267	GENE2815X	1766766_s_at	b3349	ECs4200 /// slyD /// slyD	FKBP-type peptidyl-prolyl cis-trans isomerase /// FKBP-type peptidyl-prolyl cis-trans isomerase /// FKBP-type peptidyl prolyl cis-trans isomerase (rotamase)	FKBP-type peptidyl-prolyl cis-trans isomerase (rotamase)	slyD	slyD	0	0	0	0	0	0	0	0	0	0	0.751667	0.740655	0.933452	0	0.585065	0.742513	0	0	0.382342	0.38066	0	0	0	0	0	0	0	0	0	0	0	0.296088	0.340262	0.64836	0	0	0	0.471587	0	0.285039
361	1387	GENE3324X	1763400_s_at	b3938	ECs4867 /// metJ /// metJ	transcriptional repressor protein MetJ /// transcriptional repressor protein MetJ /// DNA-binding transcriptional repressor, S-adenosylmethionine-binding	repressor of all met genes but metF	metJ	metJ	0	0	0	0	0	0	0	0	0	0	0.561212	0.878383	1.29978	0	0.763518	0.711522	0.592834	0.455287	0.274933	0.341084	0	0	0	0	0	0	0	0	0	0	0	0	0.548844	0.358088	0.368071	0	0	0.406863	0	0
362	3299	GENE2414X	1760512_s_at	b2909	ECs3780 /// ygfB /// ygfB	hypothetical protein /// hypothetical protein /// predicted protein	orf, hypothetical protein	ygfB	ygfB	0	0	0	0	0	0	0	0	0	0	0.44628	0.738866	0.979897	0.54638	0.732924	0.860705	0.454437	0.418874	0	0.441246	0	0	0	0	0	0.393434	0.306059	0	0	0	0	0.421563	0.698672	0.954886	0	0	0	0	0	0
363	2433	GENE3471X	1763900_s_at	b2532	ECs3398 /// trmJ /// yfhQ /// Z3799	putative ATP synthase beta subunit /// tRNA mC32/mU32 methyltransferase, SAM-dependent /// putative tRNA/rRNA methyltransferase YfhQ /// putative ATP synthase beta subunit	putative ATP synthase beta subunit	b2532	trmJ	0	0	0	0	0	0	0	0	0	0	0.29834	0.617166	1.16647	0.368546	0.876358	1.05703	0.662995	0.59715	0.380365	0.555121	0	0	0	0	0	0	0.343087	0	0.296546	0	0	0.600268	0.603928	0.979387	0	0	0	0.267897	0	0
364	3307	GENE2396X	1759231_s_at	b2897	ECs3769 /// ygfY /// ygfY	hypothetical protein /// hypothetical protein /// conserved protein	orf, hypothetical protein	ygfY	ygfY	0	0	0	0	0	0	0	0	0	0	0.497137	1.0595	1.17786	0.43945	0.66836	0.883137	0.559025	0.46249	0.356864	0.494359	0	0	0	0	0	0.337181	0.301272	0	0	0	0.30569	0.663497	0.760046	0.871134	0	0.34413	0	0	0	0
365	1469	GENE3452X	1767967_s_at	b3251	ECs4123 /// mreB /// mreB /// mreB	rod shape-determining protein MreB /// rod shape-determining protein MreB /// cell wall structural complex MreBCD, actin-like component MreB	regulator of ftsI, penicillin binding protein 3, septation function	mreB	mreB	0	0	0	0	0	0	0	0	0	0	0.600129	0.786231	1.104	0	0.620813	0.610655	0.334249	0	0.412685	0.46555	0	0	0	0	0	0	0.353754	0	0	0	0	0.663439	0.699163	0.745814	0	0.326817	0	0	0	0
366	2119	GENE2326X	1768902_s_at	b2830	ECs3687 /// rppH /// ygdP	dinucleoside polyphosphate hydrolase /// nucleotide hydrolase /// dinucleoside polyphosphate hydrolase	putative invasion protein	ygdP	rppH	0	0	0	0	0	0	0	0	0	0	0.402269	0.754274	0.880124	0	0.48979	0.604374	0.430524	0.310517	0.308296	0.348567	0	0	0	0	0	0	0.293951	0	0	0	0	0.405958	0.52007	0.555668	0	0	0	0.293782	0	0
367	1472	GENE1727X	1759382_s_at	b2113	mrp /// mrp	putative ATPase /// antiporter inner membrane protein	putative ATPase	mrp	mrp	0	0	0	0	0	0	0	0	0	0	0.489755	1.03509	1.13804	0.333305	0.385959	0.599968	0.413415	0.475584	0.334651	0	0	0	0	0	0	0	0	0	0	0	0.365792	0	0	0.980517	0	0	0	0	0	0
368	2443	GENE2663X	1766161_s_at	b3166	truB /// truB	tRNA pseudouridine synthase B /// tRNA U55 pseudouridine synthase	tRNA pseudouridine 5S synthase	truB	truB	0	0	0	0	0	0	0	0	0	0	0	0.479769	0.57825	0	0	0.484675	0	0	0.356941	0.396524	0	0	0	0	0	0	0	0	0	0	0	0	0	0.947789	0	0	0	0	0	0
369	1904	GENE315X	1762994_s_at	b0171	pyrH	uridylate kinase	uridylate kinase	pyrH	pyrH	0	0	0	0	0	0	0	0	0	0	0	0.372972	0.661521	0	0	0.265945	0	0	0	0.360052	0	0	0	0	0	0	0	0	0	0	0	0	0	0.887058	0	0	0	0	0	0
370	2022	GENE858X	1765001_at	b0414	ribD	fused diaminohydroxyphosphoribosylaminopyrimidine deaminase and 5-amino-6-(5-phosphoribosylamino) uracil reductase	diaminohydroxyphosphoribosylaminopyrimidine deaminase; 5-amino-6-(5-phosphoribosylamino)uracil reductase	ribD	ribD	0	0	0	0	0	0	0	0	0	0	0	0.323183	0.48562	0	0	0.346204	0	0	0	0.334569	0	0	0	0	0	0	0	0	0	0	0	0	0	0.693651	0	0	0	0	0	0
371	1070	GENE2057X	1759393_s_at	b2527	hscB /// hscB	co-chaperone HscB /// DnaJ-like molecular chaperone specific for IscU	hypothetical protein	b2527	hscB	0	0	0	0	0	0	0	0	0	0.45717	0	0.414269	1.04035	0	0.593648	0.680122	0	0	0	0	0	0	0	0	0	0	0	0	0	0	0	0	0	1.50523	0	0	0	0.327811	0	0.295577
372	622	GENE1885X	1761359_s_at	b2323	ECs3207 /// fabB /// fabB	3-oxoacyl-(acyl carrier protein) synthase I /// 3-oxoacyl-(acyl carrier protein) synthase I /// 3-oxoacyl-[acyl-carrier-protein] synthase I	3-oxoacyl-(acyl-carrier-protein) synthase I	fabB	fabB	0	0	0	0	0	0	0	0	0	0	0.798765	1.01709	1.13993	0	0.804417	0.805573	0.37829	0	0	0.923565	0	0	0	0	0	0	0	0	0	0	0	0	0	1.08826	0	0	0	0	0	0.5892
373	1903	GENE1281X	1765659_s_at	b2780	ECs3640 /// pyrG /// pyrG	CTP synthase /// CTP synthetase	CTP synthetase	pyrG	pyrG	0	0	0	0	0	0	0	0	0	0	0.452992	0.635897	0.722805	0	0.356106	0.59554	0.327918	0.295429	0.327083	0.40531	0	0	0	0	0	0	0	0.270093	0	0	0.289037	0	0	1.07994	0	0.303789	0	0	0	0
374	512	GENE3136X	1761505_s_at	b3702	dnaA /// dnaA	chromosomal replication initiation protein /// chromosomal replication initiator protein DnaA, DNA-binding transcriptional dual regulator	DNA biosynthesis; initiation of chromosome replication; can be transcription regulator	dnaA	dnaA	0	0	0	0	0	0	0	0	0	0	0.289365	0.549345	0.970251	0	0.332866	0.715198	0.302742	0.315521	0	0.51909	0	0	0	0	0	0	0.362854	0	0	0	0	0.455384	0.29081	0.912601	0.558254	0	0	0.390809	0	0
375	476	GENE2046X	1767500_s_at	b2511	der /// engA	predicted GTP-binding protein /// GTP-binding protein EngA	putative GTP-binding factor	b2511	der	0	0	0	0	0	0	0	0	0	0	0.300685	0.314617	0.687097	0	0.301315	0.346667	0	0	0	0.36404	0	0	0	0	0	0	0	0	0	0	0	0	0.357201	0.738515	0	0	0	0	0	0
376	2227	GENE180X	1759675_s_at	b0097	ECs0101 /// secM /// yacA	SecA regulator SecM /// regulator of secA translation /// SecA regulator SecM	orf, hypothetical protein	yacA	secM	0	0	0	0	0	0	0	0	0	0.341749	0.443351	0.760364	0.989887	0.588352	0.556178	0.532287	0.325714	0.297146	0	0.578977	0	0	0	0	0	0	0	0	0	0	0	0.351697	0	1.22973	0	0	0	0	0	0
377	440	GENE2879X	1766217_s_at	b3388	damX /// damX /// ECs4230	hypothetical protein /// predicted protein /// hypothetical protein	putative membrane protein; interferes with cell division	damX	damX	0	0	0	0	0	0	0	0	0	0	0.3286	0.360274	0.713631	0	0.554063	0.532774	0.324268	0	0	0.427876	0	0	0	0	0	0	0.319387	0	0	0	0	0	0.402429	0.526102	0	0	0	0.301243	0	0
378	1295	GENE151X	1759196_s_at	b0027	lspA /// lspA	lipoprotein signal peptidase /// prolipoprotein signal peptidase (signal peptidase II)	prolipoprotein signal peptidase (SPase II)	lspA	lspA	0	0	0	0	0	0	0	0	0	0	0	0.563537	0.489039	0	0	0.470915	0	0	0.334541	0.502531	0	0	0	0	0	0	0	0	0	0	0	0	0	0.629569	0	0	0	0	0	0
379	1459	GENE561X	1766481_s_at	b2684	ECs3546 /// emrR /// mprA	transcriptional repressor MprA /// transcriptional repressor MprA /// DNA-binding transcriptional repressor of microcin B17 synthesis and multidrug efflux	regulator of plasmid mcrB operon (microcin B17 synthesis)	emrR	mprA	0	0	0	0	0	0	0	0	0	0.354921	0.454959	0.662248	1.52334	0.319998	0.997598	1.07017	0.524313	0.47747	0.444953	0.892105	0	0	0	0	0	0	0	0	0	0	0	0	1.15831	0.927358	0	0	0	0	0	0
380	194	GENE2019X	1759776_s_at	b2477	bamC /// ECs3339 /// nlpB	lipoprotein /// lipoprotein /// lipoprotein	lipoprotein-34	nlpB	bamC	0	0	0	0	0	0	0	0	0	0	0.68494	0.981055	1.25551	0.294835	0.655337	0.736748	0.64984	0.361648	0.387717	0.805937	0	0	0	0	0	0	0	0	0	0	0	0	0.807242	0.870609	0	0.463794	0	0	0	0
381	1388	GENE649X	1768221_s_at	b2942	ECs3818 /// metK /// metK	methionine adenosyltransferase /// methionine adenosyltransferase /// methionine adenosyltransferase 1	methionine adenosyltransferase 1 (AdoMet synthetase); methyl and propylamine donor, corepressor of met genes	metK	metK	0	0	0	0	0	0	0	0	0	0	0.415114	0.870168	1.13413	0.359586	0.500806	0.55629	0.332903	0	0.345164	0.462341	0	0	0	0	0	0	0	0	0	0	0	0	0.636086	0.416369	0	0	0	0	0	0
382	533	GENE2379X	1764795_s_at	b2893	dsbC /// dsbC /// ECs3765	thiol:disulfide interchange protein DsbC /// protein disulfide isomerase II /// thiol:disulfide interchange protein DsbC	protein disulfide isomerase II	dsbC	dsbC	0	0	0	0	0	0	0	0	0	0	0.317849	0.528375	0.72812	0.2758	0.42856	0.577808	0.275282	0	0.294683	0.269175	0	0	0	0	0	0	0	0	0	0	0	0	0.454059	0.554388	0	0	0	0	0	0
383	1932	GENE2661X	1761845_s_at	b3167	rbfA /// rbfA	ribosome-binding factor A /// 30s ribosome binding factor	ribosome-binding factor A	rbfA	rbfA	0	0	0	0	0	0	0	0	0	0	0.46836	0.807117	0.856164	0.268287	0.537733	0.832295	0.315189	0	0.465126	0.646541	0	0	0	0	0	0	0	0	0	0	0	0	0.575605	1.15267	0	0	0	0.326412	0	0
384	2083	GENE3567X	1765561_s_at	b4203	rplI /// rplI	50S ribosomal protein L9 /// 50S ribosomal subunit protein L9	50S ribosomal subunit protein L9	rplI	rplI	0	0	0	0	0	0	0	0	0	0	0.474485	0.856262	0.880364	0.27484	0.528981	0.68893	0.378873	0.282767	0.617307	0.788848	0	0	0	0	0	0	0.266629	0	0	0	0	0	0.611937	0.984345	0	0	0	0	0	0
385	1779	GENE2649X	1762837_s_at	b3164	ECs4045 /// pnp	polynucleotide phosphorylase/polyadenylase /// polynucleotide phosphorylase/polyadenylase	polynucleotide phosphorylase; cytidylate kinase activity	pnp	pnp	0	0	0	0	0	0	0	0	0	0	0.484162	0.65589	0.553896	0.293601	0.492645	0.54605	0	0	0.558936	0.687803	0	0	0	0	0	0	0	0	0	0	0	0	0.440668	0.893183	0	0	0	0	0	0
386	1415	GENE1444X	1769192_s_at	b1782	ECs2491 /// mipA /// yeaF /// yeaF	putative scaffolding protein in the formation of a murein-synthesizing holoenzyme /// scaffolding protein for murein synthesizing machinery /// MltA-interacting protein precursor /// hypothetical protein	hypothetical protein	b1782	mipA	0	0	0	0	0	0	0	0	0	0	0	1.42385	0.826537	0.279652	0.358274	0.410451	0	0.379423	0.466834	0.666942	0	0	0	0	0	0	0	0	0	0	0	0	0	1.19955	0	0	0	0	0	0
387	13	GENE2731X	1764178_s_at	b3256	accC /// accC /// ECs4128	acetyl-CoA carboxylase biotin carboxylase subunit /// acetyl-CoA carboxylase, biotin carboxylase subunit /// acetyl-CoA carboxylase biotin carboxylase subunit	acetyl CoA carboxylase, biotin carboxylase subunit	accC	accC	0	0	0	0	0	0	0	0	0	0	0	0.952932	1.07432	0	0.5194	0.416851	0.342154	0.278331	0.431612	0.413357	0	0	0	0	0	0	0	0	0	0	0	0	0	1.05618	0.276549	0.266025	0	0	0	0
388	12	GENE2728X	1767819_s_at	b3255	accB /// accB /// ECs4127	acetyl-CoA carboxylase biotin carboxyl carrier protein subunit /// acetyl CoA carboxylase, BCCP subunit /// acetyl-CoA carboxylase biotin carboxyl carrier protein subunit	acetylCoA carboxylase, BCCP subunit; carrier of biotin	accB	accB	0	0	0	0	0	0	0	0	0	0	0	0.91688	0.801609	0	0.533642	0.437482	0.294106	0.370549	0.467834	0.542514	0	0	0	0	0	0.270296	0.296205	0	0	0	0	0	0	0.995718	0	0	0	0	0	0
389	2503	GENE2042X	1764921_s_at	b2498	upp	uracil phosphoribosyltransferase	uracil phosphoribosyltransferase	upp	upp	0	0	0	0	0	0	0	0	0	0	0	0.489694	0.82819	0	0.361742	0.28654	0	0.330024	0	0.626547	0	0	0	0	0	0	0	0	0	0	0	0	0.303475	0.651117	0	0	0	0	0	0
390	1635	GENE2670X	1760326_s_at	b3183	obgE /// obgE	GTPase ObgE /// GTPase involved in cell partioning and DNA repair	putative GTP-binding factor	yhbZ	obgE	0	0	0	0	0	0	0	0	0	0	0.376784	0.478059	0.979208	0	0.604201	0.787982	0.371266	0	0.421483	0.41937	0	0	0	0	0	0	0	0.339698	0	0	0	0	0.553729	0.829036	0	0	0	0.29776	0	0
391	615	GENE677X	1767318_s_at	b3006	exbB /// exbB	biopolymer transport protein ExbB /// membrane spanning protein in TonB-ExbB-ExbD complex	uptake of enterochelin; tonB-dependent uptake of B colicins	exbB	exbB	0	0	0	0	0	0	0	0	0	0	0.530987	0.586361	1.44768	0	0.75932	1.35188	0	0	0.475554	0.481502	0	0	0	0	0	0	0	0	0	0	0	0.636328	0	1.04667	0	0	0	0	0	0
392	629	GENE234X	1763336_s_at	b0180	fabZ /// fabZ	(3R)-hydroxymyristoyl-ACP dehydratase /// (3R)-hydroxymyristol acyl carrier protein dehydratase	(3R)-hydroxymyristol acyl carrier protein dehydratase	fabZ	fabZ	0	0	0	0	0	0	0	0	0	0	0.626541	0.850966	0.854211	0.282576	0.344001	0.568016	0	0.275318	0.343964	0.593204	0	0	0	0	0	0	0	0	0	0	0	0.406531	0	0.993243	0	0	0	0	0	0
393	752	GENE3809X	1762500_s_at	b2153	folE	GTP cyclohydrolase I	GTP cyclohydrolase I	folE	folE	0	0	0	0	0	0	0	0	0	0	0.293879	0.514033	0.552397	0.281212	0.382996	0.51919	0	0.290463	0.363143	0.456318	0	0	0	0	0	0	0	0	0	0	0	0	0	0.647181	0	0	0	0	0	0
394	1652	GENE327X	1766387_s_at	b1048	mdoG /// mdoG	glucan biosynthesis protein G /// glucan biosynthesis protein, periplasmic	periplasmic glucans biosynthesis protein	mdoG	opgG	0	0	0	0	0	0	0	0	0	0	0.560609	0.520571	0.793342	0	0.34374	0.349879	0	0	0	0.454535	0	0	0	0	0	0	0	0	0	0	0	0	-0.271179	0.862457	0	0	0	0	0	0.369797
395	2233	GENE553X	1767237_s_at	b0687	ECs0718 /// seqA /// seqA	replication initiation regulator SeqA /// replication initiation regulator SeqA /// regulatory protein for replication initiation	negative modulator of initiation of replication	seqA	seqA	0	0	0	0	0	0	0	0	0	0	0.364542	0.725606	0.754127	0	0.331924	0.345567	0	0	0	0.53423	0	0	0	0	0	0	0	0	0	0	0	0	-0.395433	1.18739	0	0	0	0	0	0
396	192	GENE218X	1766558_s_at	b0177	bamA /// ECs0179 /// yaeT	conserved protein /// outer membrane protein assembly factor YaeT /// outer membrane protein assembly factor YaeT	putative outer membrane antigen	yaeT	bamA	0	0	0	0	0	0	0	0	0	0	0.505792	0.990219	0.815781	0	0	0.413963	0	0	0.408921	0.678665	0	0	0	0	0	0	0	0	0	0	0	0.508465	0	1.15672	0	0.266998	0	0	0	0
397	1144	GENE115X	1761752_s_at	b0026	ileS	isoleucyl-tRNA synthetase	isoleucine tRNA synthetase	ileS	ileS	0	0	0	0	0	0	0	0	0	0	0.400494	0.95646	1.10292	0	0.303729	0.421605	0	0	0.3689	0.631715	0	0	0	0	0	0	0	0	0	0	0	0.458329	0	1.03678	0	0	0	0	0	0
398	1020	GENE3549X	1761248_s_at	b4175	ECs5151 /// hflC /// hflC	FtsH protease regulator HflC /// FtsH protease regulator HflC /// modulator for HflB protease specific for phage lambda cII repressor	protease specific for phage lambda cII repressor	hflC	hflC	0	0	0	0	0	0	0	0	0	0	0.494497	0.923754	0.776624	0	0	0.33828	0	0	0.370503	0.392902	0	0	0	0	0	0	0	0	0	0	0	0	0	0.912362	0	0	0	0	0	0
399	3816	GENE2395X	1767449_s_at	b2899	ECs3771 /// yqfA /// yqfA /// Z4237	putative oxidoreductase /// hypothetical protein /// predicted oxidoreductase, inner membrane subunit /// putative oxidoreductase	putative oxidoreductase	b2899	yqfA	0	0	0	0	0	0	0	0	0	0	0.452805	0.714844	1.00441	0	0.31773	0.42942	0	0	0	0	0	0	0	0	0	0	0	0	0	0	0	0	0	0.562397	0	0	0	0	0	0
400	1633	GENE365X	1764281_s_at	b0416	nusB /// nusB	transcription antitermination protein NusB /// transcription antitermination protein	transcription termination; L factor	nusB	nusB	0	0	0	0	0	0	0	0	0	0	0	0.641815	1.10391	0	0.403812	0.550693	0.338923	0	0	0.492497	0	0	0	0	0	0	0	0	0	0	0	0	0	0.878014	0	0	0	0	0	0
401	459	GENE1466X	1763831_s_at	b0092	ddl /// ddlB	D-alanine--D-alanine ligase /// D-alanine:D-alanine ligase	D-alanine-D-alanine ligase B, affects cell division	ddlB	ddlB	0	0	0	0	0	0	0	0	0	0	0.363169	0.374494	0.645878	0	0	0.276988	0	0	0	0	0	0	0	0	0	0	0	0	0	0	0	0	0	0.772648	0	0	0	0	0	0
402	2140	GENE113X	1762145_s_at	b0023	rpsT /// rpsT	30S ribosomal protein S20 /// 30S ribosomal subunit protein S20	30S ribosomal subunit protein S20	rpsT	rpsT	0	0	0	0	0	0	0	0	0	0	0.479026	0.579918	0.849426	0	0.435544	0.57851	0	0.353301	0.349774	0.360873	0	0	0	0	0	0	0.375708	0	0	0	0	0	0	0.705884	0.28957	0	0	0	0	0
403	1213	GENE2708X	1764198_s_at	b3197	c3957 /// ECs4076 /// kdsD /// yrbH	D-arabinose 5-phosphate isomerase /// D-arabinose 5-phosphate isomerase /// D-arabinose 5-phosphate isomerase /// D-arabinose 5-phosphate isomerase	putative isomerase	yrbH	kdsD	0	0	0	0	0	0	0	0	0	0	0.332091	0.306193	0.696932	0	0.344818	0.417074	0	0	0.312281	0.330076	0	0	0	0	0	0	0	0	0	0	0	0	0.464264	0.576342	0	0	0	0.271752	0	0
404	3212	GENE2044X	1764704_s_at	b2513	ECs3375 /// yfgM /// yfgM /// Z3776	hypothetical protein /// hypothetical protein /// conserved protein /// hypothetical protein	orf, hypothetical protein	b2513	yfgM	0	0	0	0	0	0	0	0	0	0	0.467075	0.698127	0.736847	0	0.391374	0.425026	0	0	0	0.561701	0	0	0	0	0	0	0	0	0	0	0	0	0.373114	1.03935	0	0.368544	0	0	0	0
405	1286	GENE229X	1769020_s_at	b0179	lpxD /// lpxD	UDP-3-O-[3-hydroxymyristoyl] glucosamine N-acyltransferase /// UDP-3-O-(3-hydroxymyristoyl)-glucosamine N-acyltransferase	UDP-3-O-(3-hydroxymyristoyl)-glucosamine N-acyltransferase	lpxD	lpxD	0	0	0	0	0	0	0	0	0	0.279254	0.498201	0.748016	1.1419	0	0.450468	0.477768	0	0	0	0.519103	0	0	0	0	0	0	0	0	0	0	0	0.411495	0	0.974519	0	0	0	0	0	0.278091
406	195	GENE2137X	1760527_s_at	b2595	bamD /// ECs3458 /// yfiO /// Z3889	predicted lipoprotein /// outer membrane protein assembly complex subunit YfiO /// outer membrane protein assembly complex subunit YfiO /// outer membrane protein assembly complex subunit YfiO	orf, hypothetical protein	b2595	bamD	0	0	0	0	0	0	0	0	0	0	0.591546	0.780439	0.868159	0	0.288196	0.49998	0	0	0.327	0.416599	0	0	0	0	0	0	0	0	0	0	0	0	0	0.868127	0	0	0	0	0	0
407	2522	GENE3621X	1766346_s_at	b4258	valS	valyl-tRNA synthetase	valine tRNA synthetase	valS	valS	0	0	0	0	0	0	0	0	0	0	0.410355	0.639991	0.680337	0	0	0.297986	0	0	0	0.297536	0	0	0	0	0	0	0	0	0	0	0	0	0	0.51042	0	0	0	0	0	0
408	441	GENE2017X	1759940_s_at	b2478	dapA	dihydrodipicolinate synthase	dihydrodipicolinate synthase	dapA	dapA	0	0	0	0	0	0	0	0	0	0	0.603634	0.855219	1.074	0	0.570629	0.549584	0	0	0	0.816808	0	0	0	0	0	0	0	0	0	0	0	0	0.427521	0.861281	0	0	0	0	0	0.377789
409	1277	GENE2700X	1759226_s_at	b3201	ECs4080 /// lptB /// yhbG	putative ABC transporter ATP-binding protein YhbG /// predicted transporter subunit: ATP-binding component of ABC superfamily /// putative ABC transporter ATP-binding protein YhbG	putative ATP-binding component of a transport system	yhbG	lptB	0	0.554708	0	0	0	0	0	0	0	0	0.263605	0.354878	0.753466	0	0.375849	0.44896	0	0	0	0.305705	0	0	0	0	0	0	0	0	0	0	0	0	0.317172	0.653829	0	0	0	0	0	0
410	1315	GENE1213X	1764074_s_at	b1479	ECs2083 /// maeA /// sfcA	malate dehydrogenase /// malate dehydrogenase, (decarboxylating, NAD-requiring) (malic enzyme) /// malate dehydrogenase	NAD-linked malate dehydrogenase (malic enzyme)	sfcA	maeA	0	0	0	0	0	0	0	0	0	0	0.390577	0.90793	1.1321	0	0.282386	0	0	0	0	0.32826	0	0	0	0	0	0	0	0	0	0	0	0	0	1.23566	0	0	0	0	0	0
411	654	GENE2203X	1761152_s_at	b2525	ECs3391 /// fdx /// fdx /// fdx	[2FE-2S] ferredoxin /// ferredoxin, 2Fe-2S /// [2FE-2S] ferredoxin, electron carrer protein /// [2Fe-2S] ferredoxin	(2FE-2S) ferredoxin, electron carrer protein	fdx	fdx	0	0	0	0	0	0	0	0	0	0.31194	0	0.639562	0.945503	0	0.703294	0.669381	0	0	0	0.396991	0	0	0	0	0	0	0	0	0	0	0	0	0	1.46936	0	0	0	0	0	0
412	2473	GENE3742X	1769258_s_at	b3833	ubiE /// ubiE	ubiquinone/menaquinone biosynthesis methyltransferase /// bifunctional 2-octaprenyl-6-methoxy-1,4-benzoquinone methylase/ S-adenosylmethionine:2-DMK methyltransferase	2-octaprenyl-6-methoxy-1,4-benzoquinone --> 2-octaprenyl-3-methyl-6-methoxy-1,4-benzoquinone	ubiE	ubiE	0	0	0	0	0	0	0	0	0	0	0.326853	0.406976	0.530379	0	0.264194	0.356402	0	0	0	0.275027	0	0	0	0	0	0	0	0	0	0	0	0	0	0.586838	0.357463	0	0	0	0	0
413	1992	GENE2167X	1766659_at	b2040	rfbD	dTDP-4-dehydrorhamnose reductase subunit, NAD(P)-binding, of dTDP-L-rhamnose synthase	dTDP-6-deoxy-L-mannose-dehydrogenase	rfbD	rfbD	0	0	0	0	0	0	0	0	0	0	0.355919	0.544308	1.09219	0.377761	0.316358	0.378362	0	0	0	0.473086	0	0	0	0	0	0	0	0	0	0	0	0	0	1.22778	0	0	0	0	0	0
414	1990	GENE557X	1766412_at	b2041	rfbB	dTDP-glucose 4,6 dehydratase, NAD(P)-binding	dTDP-glucose 4,6 dehydratase	rfbB	rfbB	0	0	0	0	0	0	0	0	0	0	0.341247	0.502936	1.03793	0.277591	0.329391	0.38048	0	0	0	0.468172	0	0	0	0	0	0	0	0	0	0	0	0	0	1.39474	-0.296943	0	0	0	0	0
415	166	GENE1521X	1766834_s_at	b1866	aspS	aspartyl-tRNA synthetase	aspartate tRNA synthetase	aspS	aspS	0	0	0	0	0	0	0	0	0	0	0.279198	0.618942	0.858965	0	0	0.296461	0	0	0	0.579813	0	0	0	0	0	0	0	0	0	0	0	0	0	1.19459	0	0	0	0	0	0
416	1283	GENE197X	1762140_s_at	b0181	ECs0183 /// lpxA /// lpxA	UDP-N-acetylglucosamine acyltransferase /// UDP-N-acetylglucosamine acyltransferase /// UDP-N-acetylglucosamine acetyltransferase	UDP-N-acetylglucosamine acetyltransferase; lipid A biosynthesis	lpxA	lpxA	0	0	0	0	0	0	0	0	0	0	0.323662	0.531524	0.786824	0	0	0.294778	0	0	0	0.443581	0	0	0	0	0	0	0	0	0	0	0	0	0	0.936464	0	0	0	0	0	0
417	562	GENE3518X	1767852_s_at	b4147	ECs5128 /// efp /// efp	elongation factor P /// elongation factor P /// Elongation factor EF-P	elongation factor P (EF-P)	efp	efp	0	0	0	0	0	0	0	0	0	0	0.399033	0.412175	0.746111	0	0	0.289776	0	0	0	0.344302	0	0	0	0	0	0	0	0	0	0	0	0	0	0.633706	0	0	0	0	0	0
418	14	GENE1884X	1768177_s_at	b2316	accD /// accD /// ECs3200	acetyl-CoA carboxylase subunit beta /// acetyl-CoA carboxylase, beta (carboxyltranferase) subunit /// acetyl-CoA carboxylase subunit beta	acetylCoA carboxylase, carboxytransferase component, beta subunit	accD	accD	0	0	0	0	0	0	0	0	0	0	0.611028	0.97209	1.19703	0	0.491974	0.436311	0.398396	0	0.388308	0.71907	0	0	0	0	0	0	0	0	0	0	0	0	0.449178	1.20777	0	0	0	0	0	0
419	990	GENE1716X	1768233_s_at	b2231	ECs3114 /// gyrA /// gyrA	DNA gyrase subunit A /// DNA gyrase subunit A /// DNA gyrase (type II topoisomerase), subunit A	DNA gyrase, subunit A, type II topoisomerase	gyrA	gyrA	0	0	0	0	0	0	0	0	0	0	0.383275	0.839652	0.836332	0	0.397299	0.548315	0.347875	0	0.272942	0.542112	0	0	0	0	0	0	0	0.322946	0	0	0	0	0	1.03973	0	0	0	0	0	0
420	557	GENE1505X	1768866_s_at	b1850	ECs2560 /// eda /// eda	keto-hydroxyglutarate-aldolase/keto-deoxy-phosphogluconate aldolase /// keto-hydroxyglutarate-aldolase/keto-deoxy-phosphogluconate aldolase /// multifunctional 2-keto-3-deoxygluconate 6-phosphate aldolase and 2-keto-4-hydroxyglutarate aldolase and oxaloacetate decarboxylase	2-keto-3-deoxygluconate 6-phosphate aldolase and 2-keto-4-hydroxyglutarate aldolase	eda	eda	0	0	0	0	0	0	0	0	0	0	0	0.290113	0.853754	0	0.471195	0.382194	0	0	0	0.355265	0	0	0	0	0	0	0	0.371396	0	0	0	0	0.464793	0.477226	0	0	0	0	0	0
421	1485	GENE3412X	1765885_s_at	b0159	ECs0163 /// mtn /// pfs	5'-methylthioadenosine/S-adenosylhomocysteine nucleosidase /// 5'-methylthioadenosine/S-adenosylhomocysteine nucleosidase /// 5'-methylthioadenosine/S-adenosylhomocysteine nucleosidase	orf, hypothetical protein	pfs	mtn	0	0	0	0	0	0	0	0	0	0	0	0.439092	0.650321	0	0	0.310462	0	0	0	0.278668	0	0	0	0	0	0	0	0.266617	0	0	0	0	0	0.401529	0	0	0	0	0	0
422	1597	GENE2444X	1768984_s_at	b0413	ECs0466 /// nrdR /// ybaD	transcriptional regulator NrdR /// conserved protein	orf, hypothetical protein	ybaD	nrdR	0	0	0	0	0	0	0	0	0	0	0	0.663156	0.914031	0	0	0.481243	0	0	0	0.488315	0	0	0	0	0	0	0	0	0	0	0	0.283493	0	0.970197	0	0	0	0	0	0
423	1310	GENE2386X	1761031_s_at	b2890	lysS /// lysS	lysyl-tRNA synthetase /// lysine tRNA synthetase, constitutive	lysine tRNA synthetase, constitutive; suppressor of ColE1 mutation in primer RNA	lysS	lysS	0	0	0	0	0	0	0	0	0	0	0.328802	0.833395	1.00826	0.284478	0.669382	0.585214	0	0.37156	0	0.519871	0	0	0	0	0	0.290255	0	0	0	0	0	0	0.541219	0.924619	0	0	0	0	0	0
424	1689	GENE187X	1768008_at	b0134	panB	3-methyl-2-oxobutanoate hydroxymethyltransferase	3-methyl-2-oxobutanoate hydroxymethyltransferase	panB	panB	0	0	0	0	0	0	0	0	0	0	0.289818	0.744198	0.711539	0	0.28183	0.287289	0	0	0	0.346779	0	0	0	0	0	0	0	0	0	0	0	0	0	0.503171	0	0	0	0	0	0
425	2441	GENE2845X	1762224_s_at	b3384	ECs4226 /// trpS	tryptophanyl-tRNA synthetase /// tryptophanyl-tRNA synthetase	tryptophan tRNA synthetase	trpS	trpS	0	0	0	0	0	0	0	0	0	0	0	0.397191	0.442486	0	0.330718	0.31788	0	0	0	0	0	0	0	0	0	0	0	0	0	0	0	0	0.279367	0.347716	0	0	0	0	0	0
426	1232	GENE2110X	1763790_s_at	b2569	ECs3435 /// lepA /// lepA	GTP-binding protein LepA /// GTP-binding protein LepA /// GTP-binding membrane protein	GTP-binding elongation factor, may be inner membrane protein	lepA	lepA	0	0	0	0	0	0	0	0	0	0	0.365448	0.717781	0.861692	0	0.317901	0.468544	0	0	0.351046	0	0	0	0	0	0	0	0	0	0	0	0	0	0	0.887361	0	0	0	0	0	0
427	2067	GENE3544X	1761937_s_at	b4179	ECs5155 /// rnr /// vacB	exoribonuclease R /// exoribonuclease R, RNase R /// exoribonuclease R	hypothetical protein	b4179	rnr	0	0	0	0	0	0	0	0	0	0	0.321744	0.503155	0.58754	0	0.3398	0.347712	0	0	0	0	0	0	0	0	0	0	0	0	0	0	0	0	0	0.816871	0	0	0	0	0	0
428	1276	GENE2870X	1764086_s_at	b3200	ECs4079 /// lptA /// yhbN	lipopolysaccharide transport periplasmic protein LptA /// periplasmic LPS-binding protein /// lipopolysaccharide transport periplasmic protein LptA	orf, hypothetical protein	yhbN	lptA	0	0	0	0	0	0	0	0	0	0	0.492035	0.636842	1.03546	0	0.55305	0.635758	0	0	0	0.311282	0	0	0	0	0	0	0	0	0	0	0	0	0.540114	0.656916	0	0	0	0	0	0
429	1419	GENE2687X	1767705_s_at	b3193	ECs4072 /// yrbD /// yrbD	hypothetical protein /// hypothetical protein /// predicted ABC-type organic solvent transporter	orf, hypothetical protein	yrbD	mlaD	0	0	0	0	0	0	0	0	0	0	0	0.347472	0.531169	0	0.267594	0.337807	0	0	0	0.294969	0	0	0	0	0	0	0	0	0	0	0	0	0	0.495468	0	0	0	0	0	0
430	1044	GENE2052X	1767493_s_at	b2514	hisS /// hisS	histidyl-tRNA synthetase /// histidyl tRNA synthetase	histidine tRNA synthetase	hisS	hisS	0	0	0	0	0	0	0	0	0	0	0.426581	0.501611	0.768526	0	0.386443	0.401759	0	0	0	0.420718	0	0	0	0	0	0	0	0	0	0	0	0	0	0.863307	0	0	0	0	0	0
431	2564	GENE380X	1760128_s_at	b0422	ECs0476 /// xseB /// xseB	exodeoxyribonuclease VII small subunit /// exodeoxyribonuclease VII small subunit /// exonuclease VII small subunit	exonuclease VII, small subunit	xseB	xseB	0	0	0	0	0	0	0	0	0	0	0.374151	0.603561	0.895596	0	0.374977	0.279608	0	0	0	0.458904	0	0	0	0	0	0	0	0	0	0	0	0	0	0.776894	0	0	0	0	0	0
432	134	GENE2876X	1763538_s_at	b3389	aroB	3-dehydroquinate synthase	3-dehydroquinate synthase	aroB	aroB	0	0	0	0	0	0	0	0	0	0	0.291869	0.458576	0.65919	0	0.344878	0.347587	0	0	0	0.349089	0	0	0	0	0	0	0	0	0	0	0	0	0	0.703667	0	0.263115	0	0	0	0
433	3315	GENE2455X	1763346_s_at	b2959	ECs3835 /// yggL /// yggL	hypothetical protein /// hypothetical protein /// predicted protein	orf, hypothetical protein	yggL	yggL	0	0	0	0	0	0	0	0	0	0	0.537013	0.501191	0.999642	0	0.391509	0.29861	0	0	0	0.356679	0	0	0	0	0	0	0	0	0	0	0	0	0	0.435914	0	0	0	0	0	0
434	1819	GENE2384X	1768494_s_at	b2891	prfB /// prfB /// prfB	RF-2 /// peptide chain release factor 2 /// peptide chain release factor RF-2	peptide chain release factor RF-2	prfB	prfB	0	0	0	0	0	0	0	0	0	0	0.353974	0.673736	0.950347	0	0.517743	0.557731	0	0	0	0.487169	0	0	0	0	0	0	0	0	0	0	0	0	0.342457	1.0222	0	0	0	0	0	0
435	193	GENE2045X	1761163_s_at	b2512	bamB /// ECs3374 /// yfgL /// Z3775	protein assembly complex, lipoprotein component /// outer membrane protein assembly complex subunit YfgL /// outer membrane protein assembly complex subunit YfgL /// outer membrane protein assembly complex subunit YfgL	putative dehydrogenase	b2512	bamB	0	0	0	0	0	0	0	0	0	0	0.464876	0.628067	0.867411	0	0.346732	0.462826	0	0	0	0.355288	0	0	0	0	0	0	0	0	0	0	0	0	0.438523	0.905931	0	0	0	0	0	0
436	141	GENE76X	1764480_s_at	b3390	aroK	shikimate kinase I	shikimate kinase I	aroK	aroK	0	0	0	0	0	0	0	0	0	0	0.332618	0.465134	0.849534	0	0.280144	0.4694	0	0	0	0.525118	0	0	0	0	0	0	0	0	0	0	0	0	0.297488	0.846218	0	0	0	0	0	0
437	1069	GENE231X	1768533_s_at	b2526	hscA /// hscA	chaperone protein HscA /// DnaK-like molecular chaperone specific for IscU	DnaK-homologue chaperone Hsc66	hscA	hscA	0	0	0	0	0	0	0	0	0	0	0.301526	0.591996	1.38324	0	0.625898	0.536303	0	0	0	0.29555	0	0	0	0	0	0	0	0	0	0	0	0	0	1.74718	0	0	0	0	0	0
438	1553	GENE1880X	1764770_s_at	b1109	ECs1487 /// ndh /// ndh	NADH dehydrogenase /// NADH dehydrogenase /// respiratory NADH dehydrogenase 2/cupric reductase	respiratory NADH dehydrogenase	ndh	ndh	0	0	0	0	0	0	0	0	0	0	0	0.599471	1.21953	0	0	0.83222	0	0	0	0.636274	0	0	0	0	0	0	0	0	0	0	0	0	0	1.15624	0	0	0	0	0	0
439	2561	GENE2378X	1765266_s_at	b2894	xerD /// xerD	site-specific tyrosine recombinase XerD /// site-specific tyrosine recombinase	site-specific recombinase	xerD	xerD	0	0	0	0	0	0	0	0	0	0	0	0.404357	0.605886	0	0.378017	0.547522	0	0	0	0.346146	0	0	0	0	0	0	0	0	0	0	0	0	0.354212	0.569002	0	0	0	0	0	0
440	2224	GENE3361X	1765945_s_at	b3981	secE /// secE	preprotein translocase subunit SecE /// preprotein translocase membrane subunit	preprotein translocase	secE	secE	0	0	0	0	0	0	0	0	0	0	0.51782	0.787192	1.70434	0	0.431706	0.806779	0	0	0.553075	0.812803	0	0	0	0	0	0	0	0	0	0	0	0	0	1.56655	0	0	0	0	0	0
441	1698	GENE2499X	1765549_s_at	b3019	ECs3903 /// parC /// parC	DNA topoisomerase IV subunit A /// DNA topoisomerase IV subunit A /// DNA topoisomerase IV, subunit A	DNA topoisomerase IV subunit A	parC	parC	0	0	0	0	0	0	0	0	0	0	0	0.310175	0.500425	0	0.310769	0.332077	0	0	0	0.274883	0	0	0	0	0	0	0	0	0	0	0	0	0	0.547123	0	0	0	0	0	0
442	803	GENE2922X	1759588_s_at	b3464	ECs4313 /// ftsY /// ftsY	cell division protein FtsY /// cell division protein FtsY /// fused Signal Recognition Particle (SRP) receptor: membrane binding protein/conserved protein	cell division membrane protein	ftsY	ftsY	0	0	0	0	0	0	0	0	0	0	0.296593	0.390521	1.22003	0	0.611484	0.590729	0	0	0	0.474632	0	0	0	0	0	0	0	0	0	0	0	0	0.653834	0.474046	0.27551	0	0	0	0	0
443	3306	GENE2393X	1763579_s_at	b2896	ECs3768 /// ygfX /// ygfX /// Z4234	hypothetical protein /// hypothetical protein /// predicted protein /// hypothetical protein	orf, hypothetical protein	b2896	ygfX	0	0	0	0	0	0	0	0	0	0	0	0.432914	0.796055	0	0.292624	0.471283	0	0	0.267539	0	0	0	0	0	0	0	0	0	0	0	0	0	0.273756	0.778657	0	0	0	0	0	0
444	947	GENE2672X	1760904_s_at	b3181	greA /// greA	transcription elongation factor GreA /// transcription elongation factor	transcription elongation factor: cleaves 3 nucleotide of paused mRNA	greA	greA	0	0	0	0	0	0	0	0	0	0	0.339398	0.52496	1.45556	0	0.392639	0.749693	0	0	0	0.460828	0	0	0	0	0	0	0.375347	0	0	0	0	0	0.469778	0.784257	0	0.414493	0	0	0	0
445	1343	GENE2286X	1767682_s_at	b2781	mazG	nucleoside triphosphate pyrophosphohydrolase	orf, hypothetical protein	mazG	mazG	0	0	0	0	0	0	0	0	0	0	0.355293	0.45753	1.013	0	0.40798	0.530603	0	0	0	0	0	0	0	0	0	0	0	0	0	0	0	0	0.582466	0.73877	0	0	0	0	0	0
446	340	GENE2514X	1765965_s_at	b3032	cpdA /// ECs3920 /// icc	cyclic 3',5'-adenosine monophosphate phosphodiesterase /// cyclic 3',5'-adenosine monophosphate phosphodiesterase /// cyclic 3',5'-adenosine monophosphate phosphodiesterase	cyclic 3,5-adenosine monophosphate phosphodiesterase	b3032	cpdA	0	0	0	0	0	0	0	0	0	0	0.306585	0.575743	1.11801	0	0.657585	0.537174	0.309349	0	0.28919	0.32188	0	0	0	0	0	0	0	0	0	0	0	0	0.300575	0.575086	0	0	0	0	0	0
447	11	GENE240X	1760560_s_at	b0185	accA /// accA /// ECs0187	acetyl-CoA carboxylase carboxyltransferase subunit alpha /// acetyl-CoA carboxylase, carboxytransferase, alpha subunit /// acetyl-CoA carboxylase carboxyltransferase subunit alpha	acetylCoA carboxylase, carboxytransferase component, alpha subunit	accA	accA	0	0	0	0	0	0	0	0	0	0	0.304572	0.489826	0.775937	0	0.283013	0.279977	0	0	0	0	0	0	0	0	0	0	0	0	0	0	0	0	0	0.607941	0	0	0	0	0	0
448	1832	GENE1556X	1765855_s_at	b0242	ECs0269 /// proB /// proB	gamma-glutamyl kinase /// gamma-glutamyl kinase /// gamma-glutamate kinase	gamma-glutamate kinase	proB	proB	0	0	0	0	0	0	0	0	0	0	0	0.582264	0.801215	0	0.271856	0.341488	0	0	0	0.334424	0	0	0	0	0	0	0	0	0	0	0	0	0	0.466707	0	0	0	0	0	0
449	3371	GENE2674X	1766363_s_at	b3184	ECs4063 /// yhbE /// yhbE /// yhbE	hypothetical protein /// putative transport protein YhbE /// hypothetical protein /// conserved inner membrane protein	orf, hypothetical protein	yhbE	yhbE	0	0	0	0	0	0	0	0	0	0	0.346243	0.467199	1.25144	0	0.524323	0.697435	0	0	0.507478	0	0	0	0	0	0	0	0	0	0	0	0	0	0.407037	0.879811	0	0	0	0.326416	0	0
450	3310	GENE1940X	1763435_s_at	b2929	ECs3805 /// yggD /// yggD	putative DNA-binding transcriptional regulator /// putative DNA-binding transcriptional regulator /// predicted DNA-binding transcriptional regulator	putative transcriptional regulator	yggD	yggD	0	0	0	0	0	0	0	0	0	0	0	0.398226	0.922722	0	0.363157	0.606029	0	0	0	0.298809	0	0	0	0	0	0	0	0	0	0	0	0	0.532288	0.3838	0	0	0	0	0	0
451	1492	GENE3355X	1765501_s_at	b3972	murB /// murB	UDP-N-acetylenolpyruvoylglucosamine reductase /// UDP-N-acetylenolpyruvoylglucosamine reductase, FAD-binding	UDP-N-acetylenolpyruvoylglucosamine reductase	murB	murB	0	0	0	0	0	0	0	0	0	0	0	0.349325	0.811415	0	0	0.442022	0	0	0	0	0	0	0	0	0	0	0	0	0	0	0	0	0	0.30149	0.293482	0.306853	0	0	0	0
452	3404	GENE2807X	1764006_s_at	b3346	ECs4197 /// yheO /// yheO	hypothetical protein /// hypothetical protein /// predicted DNA-binding transcriptional regulator	orf, hypothetical protein	yheO	yheO	0	0	0	0	0	0	0	0	0	0	0	0.366499	0.758556	0	0.371949	0.482136	0	0	0.264482	0	0	0	0	0	0	0	0	0	0	0	0	0	0	0.361684	0	0.34943	0	0	0	0
453	3155	GENE1844X	1767465_s_at	b2300	ECs3184 /// yfcE /// yfcE	phosphodiesterase /// phosphodiesterase /// predicted phosphatase	orf, hypothetical protein	yfcE	yfcE	0	0	0	0	0	0	0	0	0	0	0	0.323549	0.864394	0	0	0.389374	0	0	0	0.304531	0	0	0	0	0	0	0	0	0	0	0	0	0	0.616157	0	0	0	0	0	0
454	1135	GENE3395X	1766089_s_at	b4018	ECs4936 /// iclR /// iclR	transcriptional repressor IclR /// transcriptional repressor IclR /// DNA-binding transcriptional repressor	repressor of aceBA operon	iclR	iclR	0	0	0	0	0	0	0	0	0	0	0	0.423729	0.663001	0	0	0.360621	0	0	0	0	0	0	0	0	0	0	0	0	0	0	0	0	0	0.300675	0	0	0	0	0	0
455	2563	GENE2051X	1765489_s_at	b2509	xseA /// xseA	exodeoxyribonuclease VII large subunit /// exonuclease VII, large subunit	exonuclease VII, large subunit	xseA	xseA	0	0	0	0	0	0	0	0	0	0	0	0.285825	0.825137	0	0.445491	0.392806	0	0	0	0	0	0	0	0	0	0	0	0	0	0	0	0	-0.346356	0.539644	0	0	0	0	0	0
456	2152	GENE2749X	1764374_s_at	b3289	ECs4154 /// rsmB /// sun	16S rRNA methyltransferase B /// 16S rRNA m(5)C967 methyltransferase, S-adenosyl-L-methionine-dependent /// 16S rRNA methyltransferase B	hypothetical protein	b3289	rsmB	0	0	0	0	0	0	0	0	0	0	0	0.387749	0.890013	0	0	0.273372	0	0	0	0	0	0	0	0	0	0	0	0	0	0	0	0	0	0.358305	0	0	0	0	0	0
457	1968	GENE2277X	1766134_at	b2784	relA	(p)ppGpp synthetase I/GTP pyrophosphokinase	(p)ppGpp synthetase I (GTP pyrophosphokinase); regulation of RNA synthesis; stringent factor	relA	relA	0	0	0	0	0	0	0	0	0	0	0	0	0.579696	0	0	0.294448	0	0	0	0	0	0	0	0	0	0	0	0	0	0	0	0	0	0.29562	0	0	0	-0.279895	0	0
458	516	GENE2559X	1764525_s_at	b3066	dnaG	DNA primase	DNA biosynthesis; DNA primase	dnaG	dnaG	0	0	0	0	0	0	0	0	0	0	0	0	0.921422	0	0.409706	0.577597	0	0	0	0	0	0	0	0	0	0	0	0	0	0	0	0	0.416429	0.665581	0	0	0	0	0	0
459	2409	GENE1055X	1768707_s_at	b1252	ECs1752 /// tonB /// tonB	transport protein TonB /// transport protein TonB /// membrane spanning protein in TonB-ExbB-ExbD complex	energy transducer; uptake of iron, cyanocobalimin; sensitivity to phages, colicins	tonB	tonB	0	0	0	0	0	0	0	0	0	0	0	0	0.719351	0	0.27158	0.502958	0	0	0	0	0	0	0	0	0	0	0	0	0	0	0	0	0	0.556926	0	0	0	0	0	0
460	3877	GENE2417X	1762854_s_at	b2910	ECs3781 /// ygfE /// zapA	Z-ring-associated protein /// Z-ring-associated protein /// protein that localizes to the cytokinetic ring	orf, hypothetical protein	ygfE	zapA	0	0	0	0	0	0	0	0	0	0	0	0	0.611301	0	0.464311	0.406734	0	0	0	0	0	0	0	0	0	0	0	0	0	0	0	0	0	0.403614	0	0	0	0	0	0
461	3826	GENE2489X	1759459_s_at	b3031	ECs3919 /// yqiA /// yqiA	esterase YqiA /// esterase YqiA /// predicted esterase	orf, hypothetical protein	yqiA	yqiA	0	0	0	0	0	0	0	0	0	0	0	0.314482	0.97206	0	0.434844	0.443011	0	0	0	0	0	0	0	0	0	0	0	0	0	0	0	0	0	0.574857	0	0	0	0	0	0
462	3382	GENE2664X	1765136_s_at	b3180	ECs4059 /// yhbY /// yhbY	RNA-binding protein YhbY /// RNA-binding protein YhbY /// predicted RNA-binding protein	orf, hypothetical protein	yhbY	yhbY	0	0	0	0	0	0	0	0	0	0	0.329858	0	0.922777	0	0.342669	0.357246	0	0.280972	0	0	0	0	0	0	0	0	0	0	0	0	0	0	0	0.365479	0	0	0	0	0	0
463	3154	GENE1871X	1768632_s_at	b2299	ECs3183 /// yfcD /// yfcD /// Z3561	putative regulator /// hypothetical protein /// predicted NUDIX hydrolase /// putative regulator	putative regulator	b2299	yfcD	0	0	0	0	0	0	0	0	0	0	0	0	0.666531	0	0.267855	0.331075	0	0	0	0	0	0	0	0	0	0	0	0	0	0	0	0	0	0.326811	0	0	0	0	0	0
464	1610	GENE2516X	1767433_s_at	b3034	nudF /// nudF	ADP-ribose pyrophosphatase NudF /// ADP-ribose pyrophosphatase	orf, hypothetical protein	yqiE	nudF	0	0	0	0	0	0	0	0	0	0	0	0	0.57204	0	0.305969	0.294928	0	0	0	0	0	0	0	0	0	0	0	0	0	0	0	0	0	0	0	0	0	0	0	0
465	3827	GENE2515X	1766593_s_at	b3033	ECs3921 /// yqiB /// yqiB	hypothetical protein /// hypothetical protein /// predicted dehydrogenase	putative enzyme	yqiB	yqiB	0	0	0	0	0	0	0	0	0	0	0	0	0.680574	0	0	0.311416	0	0	0	0	0	0	0	0	0	0	0	0	0	0	0	0	0	0	0	0	0	0	0	0
466	76	GENE1985X	1764172_s_at	b2435	amiA /// ECs3306	N-acetylmuramoyl-l-alanine amidase I /// N-acetylmuramoyl-l-alanine amidase I	N-acetylmuramoyl-l-alanine amidase I	amiA	amiA	0	0	0	0	0	0	0	0	0	0	0	0	0.54694	0	0	0.268546	0	0	0	0	0	0	0	0	0	0	0	0	0	0	0	0	0	0	0	0	0	0	0	0
467	831	GENE2443X	1760849_s_at	b2943	galP /// galP	galactose-proton symporter /// D-galactose transporter	galactose-proton symport of transport system	galP	galP	0	0	0	0	0	0	0	0	0	0	0	0	1.10551	0	0	0.686679	0	0	0	0	0	0	0	0	0	0	0	0	0	0	0	0	0	0	0	0	0	0	0	0
468	1	GENE2720X	1761214_s_at	b3241	aaeA /// ECs4114 /// yhcQ	p-hydroxybenzoic acid efflux system component /// p-hydroxybenzoic acid efflux subunit AaeA /// p-hydroxybenzoic acid efflux subunit AaeA	putative membrane protein	yhcQ	aaeA	0	0	0	0	0	0	0	0	0	0	0	0	0.331935	0	0	0.411947	0	0	0	0	0	0	0	0	0	0	0	0	0	0	0	0	0	0	0	0	0	0	0	0
469	2	GENE2719X	1768743_s_at	b3240	aaeB /// ECs4113 /// yhcP	p-hydroxybenzoic acid efflux system component /// p-hydroxybenzoic acid efflux subunit AaeB /// p-hydroxybenzoic acid efflux subunit AaeB	orf, hypothetical protein	yhcP	aaeB	0	0	0	0	0	0	0	0	0	0	0	0	0	0	0	0	0	0	0	0	0	0	0	0	0	0	0	0	0	0	0	0	0	0	0	0	0	0	0	0
470	24	GENE2097X	1768712_s_at	b2563	acpS /// acpS	4'-phosphopantetheinyl transferase /// holo-[acyl-carrier-protein] synthase 1	CoA:apo-(acyl-carrier-protein) pantetheinephosphotransferase	acpS	acpS	0	0	0	0	0	0	0	0	0	0	0	0	0	0	0	0	0	0	0	0	0	0	0	0	0	0	0	0	0	0	0	0	0	0	0	0	0	0	0	0
471	55	GENE1861X	1766300_s_at	b2290	c2831 /// ECs3174 /// yfbQ /// Z3551	aminotransferase AlaT /// aminotransferase AlaT /// predicted aminotransferase /// aminotransferase AlaT	putative aminotransferase	b2290	alaA	0	0	0	0	0	0	0	0	0	0	0	0	0	0	0	0	0	0	0	0	0	0	0	0	0	0	0	0	0	0	0	0	0	0	0	0	0	0	0	0
472	62	GENE1799X	1767848_s_at	b2212	alkB /// alkB /// alkB /// ECs3101	alkylated DNA repair protein AlkB /// DNA repair system specific for alkylated DNA /// oxidative demethylase of N1-methyladenine or N3-methylcytosine DNA lesions /// alkylated DNA repair protein	DNA repair system specific for alkylated DNA	alkB	alkB	0	0	0	0	0	0	0	0	0	0	0	0	0	0	0	0	0	0	0	0	0	0	0	0	0	0	0	0	0	0	0	0	0	0	0	0	0	0	0	0
473	70	GENE3430X	1759988_s_at	b4053	alr /// alr	alanine racemase /// alanine racemase 1, PLP-binding, biosynthetic	alanine racemase 1	alr	alr	0	0	0	0	0	0	0	0	0	0	0	0	0	0	0	0	0	0	0	0	0	0	0	0	0	0	0	0	0	0	0	0	0	0	0	0	0	0	0	0
474	90	GENE124X	1762415_s_at	b0049	apaH	diadenosine tetraphosphatase	diadenosine tetraphosphatase	apaH	apaH	0	0	0	0	0	0	0	0	0	0	0	0	0	0	0	0	0	0	0	0	0	0	0	0	0	0	0	0	0	0	0	0	0	0	0	0	0	0	0	0
475	103	GENE2363X	1765707_s_at	b2841	araE /// araE /// araE /// ECs3698	arabinose-proton symporter /// low-affinity L-arabinose transport system proton symport protein /// arabinose transporter /// low-affinity L-arabinose transport system proton symport protein	low-affinity L-arabinose transport system proton symport protein	araE	araE	0	0	0	0	0	0	0	0	0	0	0	0	0	0	0	0	0	0	0	0	0	0	0	0	0	0	0	0	0	0	0	0	0	0	0	0	0	0	0	0
476	114	GENE2820X	1760242_s_at	b3359	argD /// argD	bifunctional N-succinyldiaminopimelate-aminotransferase/acetylornithine transaminase protein /// bifunctional acetylornithine aminotransferase/ succinyldiaminopimelate aminotransferase	acetylornithine delta-aminotransferase	argD	argD	0	0	0	0	0	0	0	0	0	0	0	0	0	0	0	0	0	0	0	0	0	0	0	0	0	0	0	0	0	0	0	0	0	0	0	0	0	0	0	0
477	117	GENE2578X	1764822_s_at	b3172	argG /// argG /// ECs4052	argininosuccinate synthase /// argininosuccinate synthetase /// argininosuccinate synthase	argininosuccinate synthetase	argG	argG	0	0	0	0	0	0	0	0	0	0	0	0	0	0	0	0	0	0	0	0	0	0	0	0	0	0	0	0	0	0	0	0	0	0	0	0	0	0	0	0
478	122	GENE215X	1766163_s_at	b2916	argP /// ECs3786 /// iciA	DNA-binding transcriptional activator, replication initiation inhibitor /// chromosome replication initiation inhibitor protein /// chromosome replication initiation inhibitor protein	replication initiation inhibitor, binds to 13-mers at oriC	iciA	argP	0	0	0	0	0	0	0	0	0	0	0	0	0	0	0	0	0	0	0	0	0	0	0	0	0	0	0	0	0	0	0	0	0	0	0	0	0	0	0	0
479	133	GENE776X	1764152_s_at	b0908	aroA /// aroA /// ECs0991	3-phosphoshikimate 1-carboxyvinyltransferase /// 5-enolpyruvylshikimate-3-phosphate synthetase /// 3-phosphoshikimate 1-carboxyvinyltransferase	5-enolpyruvylshikimate-3-phosphate synthetase	aroA	aroA	0	0	0	0	0	0	0	0	0	0	0	0	0	0	0	0	0	0	0	0	0	0	0	0	0	0	0	0	0	0	0	0	0	0	0	0	0	0	0	0
480	137	GENE2740X	1764741_s_at	b3281	aroE /// aroE	shikimate 5-dehydrogenase /// dehydroshikimate reductase, NAD(P)-binding	dehydroshikimate reductase	aroE	aroE	0	0	0	0	0	0	0	0	0	0	0	0	0	0	0	0	0	0	0	0	0	0	0	0	0	0	0	0	0	0	0	0	0	0	0	0	0	0	0	0
481	189	GENE2542X	1765776_s_at	b3057	bacA /// uppP	undecaprenyl pyrophosphate phosphatase /// undecaprenyl pyrophosphate phosphatase	bacitracin resistance; possibly phosphorylates undecaprenol	bacA	bacA	0	0	0	0	0	0	0	0	0	0	0	0	0	0	0	0	0	0	0	0	0	0	0	0	0	0	0	0	0	0	0	0	0	0	0	0	0	0	0	0
482	197	GENE2287X	1761907_s_at	b2786	barA /// barA /// ECs3646	hybrid sensory histidine kinase BarA /// hybrid sensory histidine kinase, in two-component regulatory system with UvrY /// hybrid sensory histidine kinase BarA	sensor-regulator, activates OmpR by phophorylation	barA	barA	0	0	0	0	0	0	0	0	0	0	0	0	0	0	0	0	0	0	0	0	0	0	0	0	0	0	0	0	0	0	0	0	0	0	0	0	0	0	0	0
483	302	GENE3590X	1769095_s_at	b4225	chpB /// chpB /// ECs5203	toxin ChpB /// toxin of the ChpB-ChpS toxin-antitoxin system /// toxin ChpB	probable growth inhibitor, PemK-like, autoregulated	chpB	chpB	0	0	0	0	0	0	0	0	0	0	0	0	0	0	0	0	0	0	0	0	0	0	0	0	0	0	0	0	0	0	0	0	0	0	0	0	0	0	0	0
484	336	GENE400X	1767244_s_at	b0446	cof /// cof /// cof /// ECs0500	Cof protein /// hypothetical protein /// thiamin pyrimidine pyrophosphate hydrolase /// hypothetical protein	orf, hypothetical protein	cof	cof	0	0	0	0	0	0	0	0	0	0	0	0	0	0	0	0	0	0	0	0	0	0	0	0	0	0	0	0	0	0	0	0	0	0	0	0	0	0	0	0
485	357	GENE2319X	1766562_s_at	b2812	ECs3672 /// ygdL /// ygdL /// ygdL	hypothetical protein /// hypothetical protein /// putative enzyme /// conserved protein	putative enzyme	ygdL	csdL	0	0	0	0	0	0	0	0	0	0	0	0	0	0	0	0	0	0	0	0	0	0	0	0	0	0	0	0	0	0	0	0	0	0	0	0	0	0	0	0
486	382	GENE2710X	1767706_at	b0123	cueO	multicopper oxidase (laccase)	hypothetical protein	b0123	cueO	0	0	0	0	0	0	0	0	0	0	0	0	0	0	0	0	0	0	0	0	0	0	0	0	0	0	0	0	0	0	0	0	0	0	0	0	0	0	0	0
487	419	GENE2832X	1765149_s_at	b3368	cysG /// cysG	siroheme synthase /// fused siroheme synthase 1,3-dimethyluroporphyriongen III dehydrogenase and siroheme ferrochelatase/uroporphyrinogen methyltransferase	uroporphyrinogen III methylase; sirohaeme biosynthesis	cysG	cysG	0	0	0	0	0	0	0	0	0	0	0	0	0	0	0	0	0	0	0	0	0	0	0	0	0	0	0	0	0	0	0	0	0	0	0	0	0	0	0	0
488	484	GENE2217X	1764833_s_at	b0160	dgt /// dgt	deoxyguanosinetriphosphate triphosphohydrolase /// deoxyguanosine triphosphate triphosphohydrolase	deoxyguanosine triphosphate triphosphohydrolase	dgt	dgt	0	0	0	0	0	0	0	0	0	0	0	0	0	0	0	0	0	0	0	0	0	0	0	0	0	0	0	0	0	0	0	0	0	0	0	0	0	0	0	0
489	500	GENE3770X	1767108_s_at	b0055	djlA /// djlA	Dna-J like membrane chaperone protein /// DnaJ-like protein, membrane anchored	putative DNA binding protein	b0055	djlA	0	0	0	0	0	0	0	0	0	0	0	0	0	0	0	0	0	0	0	0	0	0	0	0	0	0	0	0	0	0	0	0	0	0	0	0	0	0	0	0
490	563	GENE1839X	1765410_s_at	b2267	ECs3155 /// elaA /// elaA	hypothetical protein /// hypothetical protein /// predicted acyltransferase with acyl-CoA N-acyltransferase domain	orf, hypothetical protein	elaA	elaA	0	0	0	0	0	0	0	0	0	0	0	0	0	0	0	0	0	0	0	0	0	0	0	0	0	0	0	0	0	0	0	0	0	0	0	0	0	0	0	0
491	592	GENE2424X	1766761_s_at	b2927	ECs3798 /// epd /// epd	erythrose 4-phosphate dehydrogenase /// erythrose 4-phosphate dehydrogenase /// D-erythrose 4-phosphate dehydrogenase	D-erythrose 4-phosphate dehydrogenase	epd	epd	0	0	0	0	0	0	0	0	0	0	0	0	0	0	0	0	0	0	0	0	0	0	0	0	0	0	0	0	0	0	0	0	0	0	0	0	0	0	0	0
492	686	GENE3658X	1769163_s_at	b4312	ECs5271 /// fimB /// fimB	tyrosine recombinase /// tyrosine recombinase /// tyrosine recombinase/inversion of on/off regulator of fimA	recombinase involved in phase variation; regulator for fimA	fimB	fimB	0	0	0	0	0	0	0	0	0	0	0	0	0	0	0	0	0	0	0	0	0	0	0	0	0	0	0	0	0	0	0	0	0	0	0	0	0	0	0	0
493	688	GENE3669X	1763896_s_at	b4317	ECs5276 /// fimD /// fimD /// fimD	FimD /// Outer membrane usher protein fimD precursor /// outer membrane protein; export and assembly of type 1 fimbriae, interrupted /// outer membrane usher protein, type 1 fimbrial synthesis	outer membrane protein; export and assembly of type 1 fimbriae, interrupted	fimD	fimD	0	0	0	0	0	0	0	0	0	0	0	0	0	0	0	0	0	0	0	0	0	0	0	0	0	0	0	0	0	0	0	0	0	0	0	0	0	0	0	0
494	689	GENE3662X	1760084_s_at	b4313	ECs5272 /// fimE /// fimE	tyrosine recombinase /// tyrosine recombinase /// tyrosine recombinase/inversion of on/off regulator of fimA	recombinase involved in phase variation; regulator for fimA	fimE	fimE	0	0	0	0	0	0	0	0	0	0	0	0	0	0	0	0	0	0	0	0	0	0	0	0	0	0	0	0	0	0	0	0	0	0	0	0	0	0	0	0
495	692	GENE3672X	1762022_s_at	b4320	ECs5279 /// fimH /// fimH /// fimH	D-mannose specific adhesin /// FimH protein precursor /// minor fimbrial subunit, D-mannose specific adhesin /// minor component of type 1 fimbriae	minor fimbrial subunit, D-mannose specific adhesin	fimH	fimH	0	0	0	0	0	0	0	0	0	0	0	0	0	0	0	0	0	0	0	0	0	0	0	0	0	0	0	0	0	0	0	0	0	0	0	0	0	0	0	0
496	772	GENE1218X	1759609_s_at	b0239	frsA /// frsA	fermentation/respiration switch protein /// hydrolase, binds to enzyme IIA(Glc)	orf, hypothetical protein	yafA	frsA	0	0	0	0	0	0	0	0	0	0	0	0	0	0	0	0	0	0	0	0	0	0	0	0	0	0	0	0	0	0	0	0	0	0	0	0	0	0	0	0
497	795	GENE150X	1767626_s_at	b0084	ftsI /// ftsI /// ftsI /// ftsI	peptidoglycan synthetase ftsI precursor /// hypothetical protein /// septum formation; penicillin-binding protein 3; peptidoglycan synthetase /// transpeptidase involved in septal peptidoglycan synthesis (penicillin-binding protein 3)	septum formation; penicillin-binding protein 3; peptidoglycan synthetase	ftsI	ftsI	0	0	0	0	0	0	0	0	0	0	0	0	0	0	0	0	0	0	0	0	0	0	0	0	0	0	0	0	0	0	0	0	0	0	0	0	0	0	0	0
498	811	GENE1054X	1763987_s_at	b2804	ECs3664 /// fucU /// fucU /// fucU	FucU /// fucose operon fucU protein /// protein of fucose operon /// L-fucose mutarotase	protein of fucose operon	fucU	fucU	0	0	0	0	0	0	0	0	0	0	0	0	0	0	0	0	0	0	0	0	0	0	0	0	0	0	0	0	0	0	0	0	0	0	0	0	0	0	0	0
499	832	GENE2339X	1763653_s_at	b2837	ECs3694 /// galR /// galR	DNA-binding transcriptional regulator GalR /// DNA-binding transcriptional regulator GalR /// DNA-binding transcriptional repressor	repressor of galETK operon	galR	galR	0	0	0	0	0	0	0	0	0	0	0	0	0	0	0	0	0	0	0	0	0	0	0	0	0	0	0	0	0	0	0	0	0	0	0	0	0	0	0	0
500	849	GENE179X	1762774_s_at	b0124	ECs0128 /// gcd	glucose dehydrogenase /// glucose dehydrogenase	glucose dehydrogenase	gcd	gcd	0	0	0	0	0	0	0	0	0	0	0	0	0	0	0	0	0	0	0	0	0	0	0	0	0	0	0	0	0	0	0	0	0	0	0	0	0	0	0	0
501	896	GENE244X	1766478_s_at	b0212	ECs0208 /// gloB /// gloB	hydroxyacylglutathione hydrolase /// hydroxyacylglutathione hydrolase /// predicted hydroxyacylglutathione hydrolase	probable hydroxyacylglutathione hydrolase	gloB	gloB	0	0	0	0	0	0	0	0	0	0	0	0	0	0	0	0	0	0	0	0	0	0	0	0	0	0	0	0	0	0	0	0	0	0	0	0	0	0	0	0
502	900	GENE2884X	1765842_s_at	b3425	glpE /// glpE	thiosulfate sulfurtransferase /// thiosulfate:cyanide sulfurtransferase (rhodanese)	rhodanese (thiosulfate:cyanide sulfertransferase)	glpE	glpE	0	0	0	0	0	0	0	0	0	0	0	0	0	0	0	0	0	0	0	0	0	0	0	0	0	0	0	0	0	0	0	0	0	0	0	0	0	0	0	0
503	904	GENE1815X	1764607_s_at	b2239	glpQ /// glpQ	glycerophosphodiester phosphodiesterase /// periplasmic glycerophosphodiester phosphodiesterase	glycerophosphodiester phosphodiesterase, periplasmic	glpQ	glpQ	0	0	0	0	0	0	0	0	0	0	0	0	0	0	0	0	0	0	0	0	0	0	0	0	0	0	0	0	0	0	0	0	0	0	0	0	0	0	0	0
504	911	GENE2699X	1769285_at	b3212	gltB	glutamate synthase, large subunit	glutamate synthase, large subunit	gltB	gltB	0	0	0	0	0	0	0	0	0	0	0	0	0	0	0	0	0	0	0	0	0	0	0	0	0	0	0	0	0	0	0	0	0	0	0	0	0	0	0	0
505	928	GENE227X	1761790_s_at	b0200	ECs0202 /// gmhB /// yaeD	D,D-heptose 1,7-bisphosphate phosphatase /// D,D-heptose 1,7-bisphosphate phosphatase /// D,D-heptose 1,7-bisphosphate phosphatase	D,D-heptose 1,7-bisphosphate phosphatase	gmhB	gmhB	0	0	0	0	0	0	0	0	0	0	0	0	0	0	0	0	0	0	0	0	0	0	0	0	0	0	0	0	0	0	0	0	0	0	0	0	0	0	0	0
506	933	GENE2886X	1768650_s_at	b3437	gntK /// gntK	gluconate kinase 1 /// gluconate kinase 2	gluconokinase 2, thermoresistant	gntK	gntK	0	0	0	0	0	0	0	0	0	0	0	0	0	0	0	0	0	0	0	0	0	0	0	0	0	0	0	0	0	0	0	0	0	0	0	0	0	0	0	0
507	977	GENE2476X	1767101_s_at	b2988	ECs3873 /// gsp /// gsp	bifunctional glutathionylspermidine amidase/glutathionylspermidine synthetase /// bifunctional glutathionylspermidine amidase/glutathionylspermidine synthetase /// fused glutathionylspermidine amidase/glutathionylspermidine synthetase	glutathionylspermidine synthetaseamidase	b2988	gss	0	0	0	0	0	0	0	0	0	0	0	0	0	0	0	0	0	0	0	0	0	0	0	0	0	0	0	0	0	0	0	0	0	0	0	0	0	0	0	0
508	979	GENE723X	1765261_s_at	b0838	ECs0918 /// yliJ /// yliJ /// yliJ	putative transferase /// GST-like protein yliJ /// putative transferase /// predicted glutathione S-transferase	putative transferase	yliJ	gstB	0	0	0	0	0	0	0	0	0	0	0	0	0	0	0	0	0	0	0	0	0	0	0	0	0	0	0	0	0	0	0	0	0	0	0	0	0	0	0	0
509	1007	GENE1379X	1761007_s_at	b0962	helD	DNA helicase IV	DNA helicase IV	helD	helD	0	0	0	0	0	0	0	0	0	0	0	0	0	0	0	0	0	0	0	0	0	0	0	0	0	0	0	0	0	0	0	0	0	0	0	0	0	0	0	0
510	1078	GENE3319X	1762240_s_at	b3931	hslU /// hslU	ATP-dependent protease ATP-binding subunit HslU /// molecular chaperone and ATPase component of HslUV protease	heat shock protein hslVU, ATPase subunit, homologous to chaperones	hslU	hslU	0	0	0	0	0	0	0	0	0	0	0	0	0	0	0	0	0	0	0	0	0	0	0	0	0	0	0	0	0	0	0	0	0	0	0	0	0	0	0	0
511	1093	GENE190X	1767124_s_at	b2996	ECs3881 /// hybA /// hybA	hydrogenase 2 protein HybA /// hydrogenase 2 protein HybA /// hydrogenase 2 4Fe-4S ferredoxin-type component	hydrogenase-2 small subunit	hybA	hybA	0	0	0	0	0	0	0	0	0	0	0	0	0	0	0	0	0	0	0	0	0	0	0	0	0	0	0	0	0	0	0	0	0	0	0	0	0	0	0	0
512	1096	GENE3762X	1759383_s_at	b2993	hybD /// hybD	hydrogenase 2 maturation endopeptidase /// predicted maturation element for hydrogenase 2	probable processing element for hydrogenase-2	hybD	hybD	0	0	0	0	0	0	0	0	0	0	0	0	0	0	0	0	0	0	0	0	0	0	0	0	0	0	0	0	0	0	0	0	0	0	0	0	0	0	0	0
513	1097	GENE2485X	1768742_s_at	b2992	ECs3877 /// hybE	hydrogenase 2-specific chaperone /// hydrogenase 2-specific chaperone	member of hyb operon	hybE	hybE	0	0	0	0	0	0	0	0	0	0	0	0	0	0	0	0	0	0	0	0	0	0	0	0	0	0	0	0	0	0	0	0	0	0	0	0	0	0	0	0
514	1151	GENE3626X	1768673_at	b0077	ilvI	acetolactate synthase III, large subunit	acetolactate synthase III, valine sensitive, large subunit	ilvI	ilvI	0	0	0	0	0	0	0	0	0	0	0	0	0	0	0	0	0	0	0	0	0	0	0	0	0	0	0	0	0	0	0	0	0	0	0	0	0	0	0	0
515	1166	GENE2205X	1767849_at	b0537	intD	DLP12 prophage; predicted integrase	prophage DLP12 integrase	intD	intD	0	0	0	0	0	0	0	0	0	0	0	0	0	0	0	0	0	0	0	0	0	0	0	0	0	0	0	0	0	0	0	0	0	0	0	0	0	0	0	0
516	1214	GENE2348X	1761986_s_at	b2842	ECs3699 /// kduD	2-deoxy-D-gluconate 3-dehydrogenase /// 2-deoxy-D-gluconate 3-dehydrogenase	2-deoxy-D-gluconate 3-dehydrogenase	kduD	kduD	0	0	0	0	0	0	0	0	0	0	0	0	0	0	0	0	0	0	0	0	0	0	0	0	0	0	0	0	0	0	0	0	0	0	0	0	0	0	0	0
517	1306	GENE2338X	1761847_s_at	b2838	ECs3695 /// lysA /// lysA	diaminopimelate decarboxylase /// diaminopimelate decarboxylase /// diaminopimelate decarboxylase, PLP-binding	diaminopimelate decarboxylase	lysA	lysA	0	0	0	0	0	0	0	0	0	0	0	0	0	0	0	0	0	0	0	0	0	0	0	0	0	0	0	0	0	0	0	0	0	0	0	0	0	0	0	0
518	1344	GENE954X	1766307_at	b1159	mcrA	e14 prophage; 5-methylcytosine-specific restriction endonuclease B	restriction of DNA at 5-methylcytosine residues; at locus of e14 element	mcrA	mcrA	0	0	0	0	0	0	0	0	0	0	0	0	0	0	0	0	0	0	0	0	0	0	0	0	0	0	0	0	0	0	0	0	0	0	0	0	0	0	0	0
519	1347	GENE2511X	1762547_s_at	b3028	ECs3910 /// mdaB /// mdaB	modulator of drug activity B /// modulator of drug activity B /// NADPH quinone reductase	modulator of drug activity B	mdaB	mdaB	0	0	0	0	0	0	0	0	0	0	0	0	0	0	0	0	0	0	0	0	0	0	0	0	0	0	0	0	0	0	0	0	0	0	0	0	0	0	0	0
520	1416	GENE825X	1762085_s_at	b2346	ECs3229 /// vacJ /// vacJ /// vacJ	lipoprotein precursor /// VacJ lipoprotein precursor /// lipoprotein precursor /// predicted lipoprotein	lipoprotein precursor	vacJ	mlaA	0	0	0	0	0	0	0	0	0	0	0	0	0	0	0	0	0	0	0	0	0	0	0	0	0	0	0	0	0	0	0	0	0	0	0	0	0	0	0	0
521	1432	GENE634X	1762020_at	b0730	mngR	DNA-binding transcriptional dual regulator, fatty-acyl-binding	transcriptional regulator of succinylCoA synthetase operon	farR	mngR	0	0	0	0	0	0	0	0	0	0	0	0	0	0	0	0	0	0	0	0	0	0	0	0	0	0	0	0	0	0	0	0	0	0	0	0	0	0	0	0
522	1458	GENE1147X	1760362_s_at	b1329	ECs1911 /// mppA /// mppA /// Z2438	putative transport periplasmic protein /// periplasmic murein peptide-binding protein precursor /// murein tripeptide (L-ala-gamma-D-glutamyl-meso-DAP) transporter subunit /// putative transport periplasmic protein	putative transport periplasmic protein	b1329	mppA	0	0	0	0	0	0	0	0	0	0	0	0	0	0	0	0	0	0	0	0	0	0	0	0	0	0	0	0	0	0	0	0	0	0	0	0	0	0	0	0
523	1614	GENE2126X	1764209_s_at	b2467	ECs3329 /// nudK /// yffH	hypothetical protein /// predicted NUDIX hydrolase /// hypothetical protein	orf, hypothetical protein	yffH	nudK	0	0	0	0	0	0	0	0	0	0	0	0	0	0	0	0	0	0	0	0	0	0	0	0	0	0	0	0	0	0	0	0	0	0	0	0	0	0	0	0
524	1704	GENE2343X	1759425_s_at	b0143	pcnB	poly(A) polymerase I	poly(A) polymerase I	pcnB	pcnB	0	0	0	0	0	0	0	0	0	0	0	0	0	0	0	0	0	0	0	0	0	0	0	0	0	0	0	0	0	0	0	0	0	0	0	0	0	0	0	0
525	1763	GENE948X	1759938_at	b1158	pinE	e14 prophage; site-specific DNA recombinase	inversion of adjacent DNA; at locus of e14 element	pin	pinE	0	0	0	0	0	0	0	0	0	0	0	0	0	0	0	0	0	0	0	0	0	0	0	0	0	0	0	0	0	0	0	0	0	0	0	0	0	0	0	0
526	1771	GENE3411X	1764259_s_at	b4041	ECs5024 /// plsB /// plsB	glycerol-3-phosphate acyltransferase /// glycerol-3-phosphate acyltransferase /// glycerol-3-phosphate O-acyltransferase	glycerol-3-phosphate acyltransferase	plsB	plsB	0	0	0	0	0	0	0	0	0	0	0	0	0	0	0	0	0	0	0	0	0	0	0	0	0	0	0	0	0	0	0	0	0	0	0	0	0	0	0	0
527	1798	GENE1016X	1762497_s_at	b2823	ECs3680 /// ppdC /// ppdC	hypothetical protein /// hypothetical protein /// predicted protein	prepilin peptidase dependent protein C	ppdC	ppdC	0	0	0	0	0	0	0	0	0	0	0	0	0	0	0	0	0	0	0	0	0	0	0	0	0	0	0	0	0	0	0	0	0	0	0	0	0	0	0	0
528	1883	GENE2036X	1768043_s_at	b2500	purN /// purN	phosphoribosylglycinamide formyltransferase /// phosphoribosylglycinamide formyltransferase 1	phosphoribosylglycinamide formyltransferase 1	purN	purN	0	0	0	0	0	0	0	0	0	0	0	0	0	0	0	0	0	0	0	0	0	0	0	0	0	0	0	0	0	0	0	0	0	0	0	0	0	0	0	0
529	1912	GENE2095X	1761865_s_at	b0444	ECs0498 /// queC /// ybaX	queuosine biosynthesis protein QueC /// predicted aluminum resistance protein /// queuosine biosynthesis protein QueC	orf, hypothetical protein	ybaX	queC	0	0	0	0	0	0	0	0	0	0	0	0	0	0	0	0	0	0	0	0	0	0	0	0	0	0	0	0	0	0	0	0	0	0	0	0	0	0	0	0
530	1915	GENE2300X	1764458_s_at	b2794	queF /// queF	7-cyano-7-deazaguanine reductase /// 7-cyano-7-deazaguanine reductase (NADPH-dependent)	orf, hypothetical protein	yqcD	queF	0	0	0	0	0	0	0	0	0	0	0	0	0	0	0	0	0	0	0	0	0	0	0	0	0	0	0	0	0	0	0	0	0	0	0	0	0	0	0	0
531	1921	GENE3729X	1763647_s_at	b4389	ECs5347 /// radA /// sms	DNA repair protein RadA /// predicted repair protein /// DNA repair protein RadA	probable ATP-dependent protease	sms	radA	0	0	0	0	0	0	0	0	0	0	0	0	0	0	0	0	0	0	0	0	0	0	0	0	0	0	0	0	0	0	0	0	0	0	0	0	0	0	0	0
532	1924	GENE3394X	1767289_s_at	b0059	ECs0063 /// hepA /// hepA /// Z0067	ATP-dependent helicase HepA /// ATP-dependent helicase HepA /// RNA polymerase-associated helicase protein (ATPase and RNA polymerase recycling factor) /// ATP-dependent helicase HepA	probable ATP-dependent RNA helicase	hepA	rapA	0	0	0	0	0	0	0	0	0	0	0	0	0	0	0	0	0	0	0	0	0	0	0	0	0	0	0	0	0	0	0	0	0	0	0	0	0	0	0	0
533	1941	GENE2164X	1765972_s_at	b2105	ECs2911 /// rcnR /// yohL	hypothetical protein /// conserved protein /// hypothetical protein	orf, hypothetical protein	yohL	rcnR	0	0	0	0	0	0	0	0	0	0	0	0	0	0	0	0	0	0	0	0	0	0	0	0	0	0	0	0	0	0	0	0	0	0	0	0	0	0	0	0
534	1944	GENE3771X	1768567_s_at	b2218	ECs3107 /// rcsC	hybrid sensory kinase in two-component regulatory system with RcsB and YojN /// hybrid sensory kinase in two-component regulatory system with RcsB and YojN	sensor for ctr capsule biosynthesis, probable histidine kinase acting on RcsB	rcsC	rcsC	0	0	0	0	0	0	0	0	0	0	0	0	0	0	0	0	0	0	0	0	0	0	0	0	0	0	0	0	0	0	0	0	0	0	0	0	0	0	0	0
535	1981	GENE3071X	1767790_at	b3627	rfaI	UDP-D-galactose:(glucosyl)lipopolysaccharide-alpha-1,3-D-galactosyltransferase	UDP-D-galactose:(glucosyl)lipopolysaccharide- alpha-1,3-D-galactosyltransferase	rfaI	rfaI	0	0	0	0	0	0	0	0	0	0	0	0	0	0	0	0	0	0	0	0	0	0	0	0	0	0	0	0	0	0	0	0	0	0	0	0	0	0	0	0
536	2030	GENE738X	1766887_s_at	b0852	ECs0932 /// rimK	ribosomal protein S6 modification protein /// ribosomal protein S6 modification protein	ribosomal protein S6 modification protein	rimK	rimK	0	0	0	0	0	0	0	0	0	0	0	0	0	0	0	0	0	0	0	0	0	0	0	0	0	0	0	0	0	0	0	0	0	0	0	0	0	0	0	0
537	2033	GENE2743X	1763569_s_at	b3282	ECs4148 /// rimN /// yrdC	putative ribosome maturation factor /// predicted ribosome maturation factor /// putative ribosome maturation factor	orf, hypothetical protein	yrdC	rimN	0	0	0	0	0	0	0	0	0	0	0	0	0	0	0	0	0	0	0	0	0	0	0	0	0	0	0	0	0	0	0	0	0	0	0	0	0	0	0	0
538	2037	GENE3546X	1762265_s_at	b4180	ECs5156 /// rlmB /// yjfH	23S rRNA (guanosine-2'-O-)-methyltransferase /// 23S rRNA (Gm2251)-methyltransferase /// 23S rRNA (guanosine-2'-O-)-methyltransferase	orf, hypothetical protein	yjfH	rlmB	0	0	0	0	0	0	0	0	0	0	0	0	0	0	0	0	0	0	0	0	0	0	0	0	0	0	0	0	0	0	0	0	0	0	0	0	0	0	0	0
539	2045	GENE2311X	1763072_s_at	b2806	ECs3666 /// ygdE /// ygdE	putative RNA 2'-O-ribose methyltransferase /// putative RNA 2'-O-ribose methyltransferase /// predicted methyltransferase	orf, hypothetical protein	ygdE	rlmM	0	0	0	0	0	0	0	0	0	0	0	0	0	0	0	0	0	0	0	0	0	0	0	0	0	0	0	0	0	0	0	0	0	0	0	0	0	0	0	0
540	2060	GENE2020X	1764593_s_at	b0214	rnhA /// rnhA	ribonuclease H /// ribonuclease HI, degrades RNA of DNA-RNA hybrids	RNase HI, degrades RNA of DNA-RNA hybrids, participates in DNA replication	rnhA	rnhA	0	0	0	0	0	0	0	0	0	0	0	0	0	0	0	0	0	0	0	0	0	0	0	0	0	0	0	0	0	0	0	0	0	0	0	0	0	0	0	0
541	2159	GENE2642X	1764776_s_at	b3146	ECs4027 /// yraL /// yraL	hypothetical protein /// hypothetical protein /// predicted methyltransferase	orf, hypothetical protein	yraL	rsmI	0	0	0	0	0	0	0	0	0	0	0	0	0	0	0	0	0	0	0	0	0	0	0	0	0	0	0	0	0	0	0	0	0	0	0	0	0	0	0	0
542	2235	GENE3730X	1767829_s_at	b4388	serB /// serB	phosphoserine phosphatase /// 3-phosphoserine phosphatase	3-phosphoserine phosphatase	serB	serB	0	0	0	0	0	0	0	0	0	0	0	0	0	0	0	0	0	0	0	0	0	0	0	0	0	0	0	0	0	0	0	0	0	0	0	0	0	0	0	0
543	2238	GENE145X	1767941_at	b0070	setA	broad specificity sugar efflux system	putative transport protein	b0070	setA	0	0	0	0	0	0	0	0	0	0	0	0	0	0	0	0	0	0	0	0	0	0	0	0	0	0	0	0	0	0	0	0	0	0	0	0	0	0	0	0
544	2264	GENE3725X	1759105_s_at	b4392	ECs5350 /// slt /// slt	lytic murein transglycosylase /// lytic murein transglycosylase /// lytic murein transglycosylase, soluble	soluble lytic murein transglycosylase	slt	slt	0	0	0	0	0	0	0	0	0	0	0	0	0	0	0	0	0	0	0	0	0	0	0	0	0	0	0	0	0	0	0	0	0	0	0	0	0	0	0	0
545	2281	GENE310X	1765962_s_at	b1059	solA /// solA	N-methyltryptophan oxidase /// N-methyltryptophan oxidase, FAD-binding	sarcosine oxidase-like protein	solA	solA	0	0	0	0	0	0	0	0	0	0	0	0	0	0	0	0	0	0	0	0	0	0	0	0	0	0	0	0	0	0	0	0	0	0	0	0	0	0	0	0
546	2336	GENE3849X	1767462_at	b4347	symE	conserved protein	orf, hypothetical protein	yjiW	symE	0	0	0	0	0	0	0	0	0	0	0	0	0	0	0	0	0	0	0	0	0	0	0	0	0	0	0	0	0	0	0	0	0	0	0	0	0	0	0	0
547	2384	GENE138X	1765229_s_at	b0067	thiP /// thiP	thiamine transporter membrane protein /// fused thiamin transporter subunits of ABC superfamily: membrane components	putative transport system permease protein	yabK	thiP	0	0	0	0	0	0	0	0	0	0	0	0	0	0	0	0	0	0	0	0	0	0	0	0	0	0	0	0	0	0	0	0	0	0	0	0	0	0	0	0
548	2394	GENE235X	1763762_s_at	b0188	tilS	tRNA(Ile)-lysidine synthetase	tRNA(Ile)-lysidine synthetase	tilS	tilS	0	0	0	0	0	0	0	0	0	0	0	0	0	0	0	0	0	0	0	0	0	0	0	0	0	0	0	0	0	0	0	0	0	0	0	0	0	0	0	0
549	2466	GENE3429X	1761589_s_at	b4054	ECs5036 /// tyrB /// tyrB	aromatic amino acid aminotransferase /// aromatic amino acid aminotransferase /// tyrosine aminotransferase, tyrosine-repressible, PLP-dependent	tyrosine aminotransferase, tyrosine repressible	tyrB	tyrB	0	0	0	0	0	0	0	0	0	0	0	0	0	0	0	0	0	0	0	0	0	0	0	0	0	0	0	0	0	0	0	0	0	0	0	0	0	0	0	0
550	2520	GENE1883X	1760272_s_at	b4323	ECs5282 /// uxuB /// uxuB /// uxuB	D-mannonate oxidoreductase /// D-mannonate oxidoreductase /// mannonate oxidoreductase /// D-mannonate oxidoreductase, NAD-binding	D-mannonate oxidoreductase	uxuB	uxuB	0	0	0	0	0	0	0	0	0	0	0	0	0	0	0	0	0	0	0	0	0	0	0	0	0	0	0	0	0	0	0	0	0	0	0	0	0	0	0	0
551	2555	GENE1941X	1763210_at	b2405	xapR	DNA-binding transcriptional activator	regulator for xapA	xapR	xapR	0	0	0	0	0	0	0	0	0	0	0	0	0	0	0	0	0	0	0	0	0	0	0	0	0	0	0	0	0	0	0	0	0	0	0	0	0	0	0	0
552	2574	GENE144X	1768913_s_at	b0010	ECs0010 /// yaaH /// yaaH	hypothetical protein /// hypothetical protein /// conserved inner membrane protein associated with acetate transport	orf, hypothetical protein	yaaH	yaaH	0	0	0	0	0	0	0	0	0	0	0	0	0	0	0	0	0	0	0	0	0	0	0	0	0	0	0	0	0	0	0	0	0	0	0	0	0	0	0	0
553	2589	GENE184X	1769090_s_at	b0128	ECs0132 /// yadH /// yadH	hypothetical protein /// hypothetical protein /// predicted transporter subunit: membrane component of ABC superfamily	orf, hypothetical protein	yadH	yadH	0	0	0	0	0	0	0	0	0	0	0	0	0	0	0	0	0	0	0	0	0	0	0	0	0	0	0	0	0	0	0	0	0	0	0	0	0	0	0	0
554	2590	GENE2411X	1768724_s_at	b0129	ECs0133 /// yadI /// yadI /// yadI	putative PTS enzyme II B component /// putative PTS system IIA component yadI /// putative PTS enzyme II B component /// predicted PTS Enzyme IIA	putative PTS enzyme II B component	yadI	yadI	0	0	0	0	0	0	0	0	0	0	0	0	0	0	0	0	0	0	0	0	0	0	0	0	0	0	0	0	0	0	0	0	0	0	0	0	0	0	0	0
555	2596	GENE3871X	1763233_s_at	b0195	ECs0197 /// yaeB /// yaeB /// Z0207	hypothetical protein /// hypothetical protein /// conserved protein /// hypothetical protein	orf, hypothetical protein	yaeB	yaeB	0	0	0	0	0	0	0	0	0	0	0	0	0	0	0	0	0	0	0	0	0	0	0	0	0	0	0	0	0	0	0	0	0	0	0	0	0	0	0	0
556	2627	GENE3854X	1762384_at	b0276	yagJ	CP4-6 prophage; predicted protein	orf, hypothetical protein	yagJ	yagJ	0	0	0	0	0	0	0	0	0	0	0	0	0	0	0	0	0	0	0	0	0	0	0	0	0	0	0	0	0	0	0	0	0	0	0	0	0	0	0	0
557	2643	GENE311X	1761321_at	b0323	yahI	predicted carbamate kinase-like protein	putative kinase (EC 2.7.2.2).	yahI	yahI	0	0	0	0	0	0	0	0	0	0	0	0	0	0	0	0	0	0	0	0	0	0	0	0	0	0	0	0	0	0	0	0	0	0	0	0	0	0	0	0
558	2675	GENE1092X	1766275_s_at	b0442	ECs0496 /// ybaV /// ybaV	hypothetical protein /// hypothetical protein /// conserved protein	orf, hypothetical protein	ybaV	ybaV	0	0	0	0	0	0	0	0	0	0	0	0	0	0	0	0	0	0	0	0	0	0	0	0	0	0	0	0	0	0	0	0	0	0	0	0	0	0	0	0
559	2678	GENE430X	1759185_s_at	b0495	ECs0557 /// ybbA /// ybbA	putative ABC transporter ATP-binding protein YbbA /// putative ABC transporter ATP-binding protein YbbA /// predicted transporter subunit: ATP-binding component of ABC superfamily	putative ATP-binding component of a transport system	ybbA	ybbA	0	0	0	0	0	0	0	0	0	0	0	0	0	0	0	0	0	0	0	0	0	0	0	0	0	0	0	0	0	0	0	0	0	0	0	0	0	0	0	0
560	2867	GENE3847X	1767224_s_at	b1251	ECs1751 /// yciI /// yciI	YciI-like protein /// YciI-like protein /// predicted enzyme	orf, hypothetical protein	yciI	yciI	0	0	0	0	0	0	0	0	0	0	0	0	0	0	0	0	0	0	0	0	0	0	0	0	0	0	0	0	0	0	0	0	0	0	0	0	0	0	0	0
561	2874	GENE1078X	1763845_s_at	b1284	ECs1857 /// yciT /// yciT /// Z2521	putative DEOR-type transcriptional regulator /// putative transcriptional regulator YciT /// predicted DNA-binding transcriptional regulator /// putative DEOR-type transcriptional regulator	putative DEOR-type transcriptional regulator	b1284	yciT	0	0	0	0	0	0	0	0	0	0	0	0	0	0	0	0	0	0	0	0	0	0	0	0	0	0	0	0	0	0	0	0	0	0	0	0	0	0	0	0
562	3066	GENE1652X	1762924_s_at	b2008	ECs2810 /// yeeA /// yeeA	hypothetical protein /// hypothetical protein /// conserved inner membrane protein	orf, hypothetical protein	yeeA	yeeA	0	0	0	0	0	0	0	0	0	0	0	0	0	0	0	0	0	0	0	0	0	0	0	0	0	0	0	0	0	0	0	0	0	0	0	0	0	0	0	0
563	3132	GENE1944X	1760612_s_at	b2190	ECs3081 /// yejO /// yejO	putative ATP-binding component of a transport system /// putative ATP-binding component of a transport system /// pseudo	putative ATP-binding component of a transport system	yejO	yejO	0	0	0	0	0	0	0	0	0	0	0	0	0	0	0	0	0	0	0	0	0	0	0	0	0	0	0	0	0	0	0	0	0	0	0	0	0	0	0	0
564	3156	GENE1838X	1761668_s_at	b2301	ECs3185 /// yfcF /// yfcF /// yfcF	hypothetical protein /// GST-like protein yfcF /// hypothetical protein /// predicted enzyme	orf, hypothetical protein	yfcF	yfcF	0	0	0	0	0	0	0	0	0	0	0	0	0	0	0	0	0	0	0	0	0	0	0	0	0	0	0	0	0	0	0	0	0	0	0	0	0	0	0	0
565	3187	GENE1938X	1761685_s_at	b2398	ECs3274 /// yfeC /// yfeC	hypothetical protein /// hypothetical protein /// predicted DNA-binding transcriptional regulator	orf, hypothetical protein	yfeC	yfeC	0	0	0	0	0	0	0	0	0	0	0	0	0	0	0	0	0	0	0	0	0	0	0	0	0	0	0	0	0	0	0	0	0	0	0	0	0	0	0	0
566	3214	GENE2072X	1759511_s_at	b2555	ECs3421 /// yfhG /// yfhG	hypothetical protein /// conserved protein /// hypothetical protein	putative alpha helix protein	yfhG	yfhG	0	0	0	0	0	0	0	0	0	0	0	0	0	0	0	0	0	0	0	0	0	0	0	0	0	0	0	0	0	0	0	0	0	0	0	0	0	0	0	0
567	3215	GENE2091X	1768619_s_at	b2561	ECs3427 /// yfhH /// yfhH	putative DNA-binding transcriptional regulator /// putative DNA-binding transcriptional regulator /// predicted DNA-binding transcriptional regulator	orf, hypothetical protein	yfhH	yfhH	0	0	0	0	0	0	0	0	0	0	0	0	0	0	0	0	0	0	0	0	0	0	0	0	0	0	0	0	0	0	0	0	0	0	0	0	0	0	0	0
568	3217	GENE2328X	1766192_s_at	b2520	ECs3386 /// yfhM /// Z3787	hypothetical protein /// conserved protein /// hypothetical protein	orf, hypothetical protein	b2520	yfhM	0	0	0	0	0	0	0	0	0	0	0	0	0	0	0	0	0	0	0	0	0	0	0	0	0	0	0	0	0	0	0	0	0	0	0	0	0	0	0	0
569	3219	GENE2145X	1764972_s_at	b2605	ECs3468 /// yfiB /// yfiB	putative outer membrane lipoprotein /// putative outer membrane lipoprotein /// predicted outer membrane lipoprotein	putative outer membrane protein	yfiB	yfiB	0	0	0	0	0	0	0	0	0	0	0	0	0	0	0	0	0	0	0	0	0	0	0	0	0	0	0	0	0	0	0	0	0	0	0	0	0	0	0	0
570	3231	GENE58X	1759551_s_at	b2612	ECs3475 /// yfjD /// yfjD	hypothetical protein /// hypothetical protein /// predicted inner membrane protein	orf, hypothetical protein	ypjE	yfjD	0	0	0	0	0	0	0	0	0	0	0	0	0	0	0	0	0	0	0	0	0	0	0	0	0	0	0	0	0	0	0	0	0	0	0	0	0	0	0	0
571	3236	GENE2160X	1763177_at	b2628	yfjL	CP4-57 prophage; predicted protein	orf, hypothetical protein	yfjL	yfjL	0	0	0	0	0	0	0	0	0	0	0	0	0	0	0	0	0	0	0	0	0	0	0	0	0	0	0	0	0	0	0	0	0	0	0	0	0	0	0	0
572	3312	GENE2422X	1762222_s_at	b2930	ECs3806 /// yggF /// yggF	fructose-1,6-bisphosphatase II-like protein /// fructose-1,6-bisphosphatase II-like protein /// predicted hexoseP phosphatase	orf, hypothetical protein	yggF	yggF	0	0	0	0	0	0	0	0	0	0	0	0	0	0	0	0	0	0	0	0	0	0	0	0	0	0	0	0	0	0	0	0	0	0	0	0	0	0	0	0
573	3343	GENE2545X	1765553_s_at	b3054	ECs3937 /// ygiF /// ygiF	hypothetical protein /// hypothetical protein /// predicted adenylate cyclase	orf, hypothetical protein	ygiF	ygiF	0	0	0	0	0	0	0	0	0	0	0	0	0	0	0	0	0	0	0	0	0	0	0	0	0	0	0	0	0	0	0	0	0	0	0	0	0	0	0	0
574	3419	GENE2630X	1761746_at	b3402	yhgE	predicted inner membrane protein	putative transport	yhgE	yhgE	0	0	0	0	0	0	0	0	0	0	0	0	0	0	0	0	0	0	0	0	0	0	0	0	0	0	0	0	0	0	0	0	0	0	0	0	0	0	0	0
575	3564	GENE3389X	1760455_s_at	b4023	ECs5006 /// pagB /// yjbD	hypothetical protein /// conserved protein /// hypothetical protein	orf, hypothetical protein	yjbD	yjbD	0	0	0	0	0	0	0	0	0	0	0	0	0	0	0	0	0	0	0	0	0	0	0	0	0	0	0	0	0	0	0	0	0	0	0	0	0	0	0	0
576	3613	GENE3607X	1768988_s_at	b4249	ECs5226 /// yjgI /// yjgI	oxidoreductase /// oxidoreductase /// predicted oxidoreductase with NAD(P)-binding Rossmann-fold domain	putative oxidoreductase	yjgI	yjgI	0	0	0	0	0	0	0	0	0	0	0	0	0	0	0	0	0	0	0	0	0	0	0	0	0	0	0	0	0	0	0	0	0	0	0	0	0	0	0	0
577	3638	GENE3751X	1763721_s_at	b4333	yjiK /// yjiK	hypothetical protein /// conserved protein	orf, hypothetical protein	yjiK	yjiK	0	0	0	0	0	0	0	0	0	0	0	0	0	0	0	0	0	0	0	0	0	0	0	0	0	0	0	0	0	0	0	0	0	0	0	0	0	0	0	0
578	3641	GENE3684X	1761229_s_at	b4336	ECs5299 /// yjiN /// yjiN	hypothetical protein /// hypothetical protein /// conserved inner membrane protein	orf, hypothetical protein	yjiN	yjiN	0	0	0	0	0	0	0	0	0	0	0	0	0	0	0	0	0	0	0	0	0	0	0	0	0	0	0	0	0	0	0	0	0	0	0	0	0	0	0	0
579	3649	GENE3705X	1765134_s_at	b4360	ECs5320 /// yjjA /// yjjA	hypothetical protein /// hypothetical protein /// conserved protein	putative glycoproteinreceptor	yjjA	yjjA	0	0	0	0	0	0	0	0	0	0	0	0	0	0	0	0	0	0	0	0	0	0	0	0	0	0	0	0	0	0	0	0	0	0	0	0	0	0	0	0
580	3686	GENE3749X	1766544_s_at	b0457	ECs0510 /// ylaB /// ylaB	hypothetical protein /// hypothetical protein /// conserved inner membrane protein	orf, hypothetical protein	ylaB	ylaB	0	0	0	0	0	0	0	0	0	0	0	0	0	0	0	0	0	0	0	0	0	0	0	0	0	0	0	0	0	0	0	0	0	0	0	0	0	0	0	0
581	3704	GENE603X	1763747_at	b1137	ymfD	e14 prophage; predicted SAM-dependent methyltransferase	orf, hypothetical protein	ymfD	ymfD	0	0	0	0	0	0	0	0	0	0	0	0	0	0	0	0	0	0	0	0	0	0	0	0	0	0	0	0	0	0	0	0	0	0	0	0	0	0	0	0
582	3706	GENE941X	1761202_at	b1143	ymfI	e14 prophage; predicted protein	hypothetical protein	ymfI	ymfI	0	0	0	0	0	0	0	0	0	0	0	0	0	0	0	0	0	0	0	0	0	0	0	0	0	0	0	0	0	0	0	0	0	0	0	0	0	0	0	0
583	3707	GENE946X	1766318_at	b1144	ymfJ	e14 prophage; predicted protein	hypothetical protein	ymfJ	ymfJ	0	0	0	0	0	0	0	0	0	0	0	0	0	0	0	0	0	0	0	0	0	0	0	0	0	0	0	0	0	0	0	0	0	0	0	0	0	0	0	0
584	3708	GENE945X	1761618_at	b1147	ymfL	e14 prophage; predicted DNA-binding transcriptional regulator	hypothetical protein	ymfL	ymfL	0	0	0	0	0	0	0	0	0	0	0	0	0	0	0	0	0	0	0	0	0	0	0	0	0	0	0	0	0	0	0	0	0	0	0	0	0	0	0	0
585	3716	GENE955X	1763277_s_at	b1172	c1617 /// ymgG	hypothetical protein /// predicted protein	orf, hypothetical protein	b1172	ymgG	0	0	0	0	0	0	0	0	0	0	0	0	0	0	0	0	0	0	0	0	0	0	0	0	0	0	0	0	0	0	0	0	0	0	0	0	0	0	0	0
586	3855	GENE2855X	1764873_s_at	b3399	ECs4241 /// yrfG /// yrfG /// yrfG	putative phosphatase /// hypothetical protein /// putative phosphatase /// predicted hydrolase	putative phosphatase	yrfG	yrfG	0	0	0	0	0	0	0	0	0	0	0	0	0	0	0	0	0	0	0	0	0	0	0	0	0	0	0	0	0	0	0	0	0	0	0	0	0	0	0	0
587	3867	GENE3581X	1764791_s_at	b4218	ECs5196 /// ytfL /// ytfL /// ytfL	putative transport protein /// hypothetical protein /// putative transport protein /// predicted inner membrane protein	putative transport protein	ytfL	ytfL	0	0	0	0	0	0	0	0	0	0	0	0	0	0	0	0	0	0	0	0	0	0	0	0	0	0	0	0	0	0	0	0	0	0	0	0	0	0	0	0
588	3869	GENE3587X	1767802_s_at	b4221	ytfN /// ytfN	hypothetical protein /// conserved protein	orf, hypothetical protein	ytfN	ytfN	0	0	0	0	0	0	0	0	0	0	0	0	0	0	0	0	0	0	0	0	0	0	0	0	0	0	0	0	0	0	0	0	0	0	0	0	0	0	0	0
589	3890	GENE2096X	1761073_s_at	b3040	ECs3928 /// ygiE /// zupT	zinc transporter ZupT /// zinc transporter ZupT /// zinc transporter	orf, hypothetical protein	ygiE	zupT	0	0	0	0	0	0	0	0	0	0	0	0	0	0	0	0	0	0	0	0	0	0	0	0	0	0	0	0	0	0	0	0	0	0	0	0	0	0	0	0
590	894	GENE585X	1765309_s_at	b0680	ECs0710 /// glnS /// glnS	glutaminyl-tRNA synthetase /// glutaminyl-tRNA synthetase /// glutamyl-tRNA synthetase	glutamine tRNA synthetase	glnS	glnS	0	0	0	0	0	0	0	0	0	0	0	0.699012	0.592564	0	0	0	0	0	0	0.315837	0	0	0	0	0	0	0	0	0	0	0	0	0	0.969162	0	0	0	0	0	0
591	1589	GENE1714X	1764659_s_at	b2234	ECs3117 /// nrdA /// nrdA	ribonucleotide-diphosphate reductase subunit alpha /// ribonucleotide-diphosphate reductase subunit alpha /// ribonucleoside diphosphate reductase 1, alpha subunit	ribonucleoside diphosphate reductase 1, alpha subunit, B1	nrdA	nrdA	0	0	0	0	0	0	0	0	0	0	0	0.640144	0.478694	0	0	0	0	0	0	0.295494	0	0	0	0	0	0	0	0	0	0	0	0	0	1.18608	0	0	0	0	0	0
592	1846	GENE993X	1762130_s_at	b1207	ECs1712 /// prs /// prsA	ribose-phosphate pyrophosphokinase /// phosphoribosylpyrophosphate synthase /// ribose-phosphate pyrophosphokinase	phosphoribosylpyrophosphate synthetase	prsA	prs	0	0	0	0	0	0	0	0	0	0	0	0.888576	0.927632	0	0.336497	0	0	0	0.28962	0.781722	0	0	0	0	0	0	0	0	0	0	0	0	0	1.33634	0	0	0	0	0	0
593	38	GENE407X	1762651_s_at	b0474	adk	adenylate kinase	adenylate kinase activity; pleiotropic effects on glycerol-3-phosphate acyltransferase activity	adk	adk	0	0	0	0	0	0	0	0	0	0	0	0.610738	0.856097	0	0.282612	0	0	0	0	0.692542	0	0	0	0	0	0	0	0	0	0	0	0	0	1.17738	0	0	0	0	0	0
594	2223	GENE3889X	1767950_s_at	b0408	secD /// secD	preprotein translocase subunit SecD /// SecYEG protein translocase auxillary subunit	protein secretion; membrane protein, part of the channel	secD	secD	0	0	0	0	0	0	0	0	0	0	0	0.706945	0.551371	0	0	0	0	0	0	0.507585	0	0	0	0	0	0	0	0	0	0	0	0	0	0.93169	0	0	0	0	0	0
595	2221	GENE172X	1764003_s_at	b0098	secA /// secA	preprotein translocase subunit SecA /// preprotein translocase subunit, ATPase	preprotein translocase; secretion protein	secA	secA	0	0	0	0	0	0	0	0	0	0	0	0.481301	0.461695	0	0	0	0	0	0	0.352598	0	0	0	0	0	0	0	0	0	0	0	0	0	0.611226	0	0	0	0	0	0
596	3761	GENE1497X	1763716_s_at	b1809	ECs2518 /// yoaB /// yoaB /// Z2852	hypothetical protein /// hypothetical protein /// conserved protein /// hypothetical protein	orf, hypothetical protein	b1809	yoaB	0	0	0	0	0	0	0	0	0	0	0	0.3628	0.362884	0	0	0	0	0	0	0.345944	0	0	0	0	0	0	0	0	0	0	0	0	0	0.536198	0	0	0	0	0	0
597	1590	GENE1822X	1765684_at	b2235	nrdB	ribonucleoside diphosphate reductase 1, beta subunit, ferritin-like	ribonucleoside-diphosphate reductase 1, beta subunit, B2	nrdB	nrdB	0	0	0	0	0	0	0	0	0	0	0	0.627759	0.707686	0	0	0	0	0	0	0.319866	0	0	0	0	0	0	0	0	0	0	0	0	0	0.929541	0	0	0	0	0	0
598	2442	GENE1881X	1767765_s_at	b2318	truA /// truA	tRNA pseudouridine synthase A /// pseudouridylate synthase I	pseudouridylate synthase I	truA	truA	0	0	0	0	0	0	0	0	0	0	0	0.489222	0.714583	0	0	0	0	0	0	0.274915	0	0	0	0	0	0	0	0	0	0	0	0	0	0.728969	0	0	0	0	0	0
599	2024	GENE3885X	1767208_s_at	b0025	ECs0028 /// ribF /// ribF	bifunctional riboflavin kinase/FMN adenylyltransferase /// bifunctional riboflavin kinase/FMN adenylyltransferase /// bifunctional riboflavin kinase/FAD synthetase	putative regulator	ribF	ribF	0	0	0	0	0	0	0	0	0	0	0	0.354998	0.654757	0	0	0	0	0	0	0.304416	0	0	0	0	0	0	0	0	0	0	0	0	0	0.572472	0	0	0	0	0	0
600	701	GENE158X	1763018_s_at	b0028	ECs0031 /// fkpB /// slpA /// slpA	putative FKBX-type 16KD peptidyl-prolyl cis-trans isomerase /// FKBP-type peptidyl-prolyl cis-trans isomerase (rotamase) /// FKBP-type 16 kDa peptidyl-prolyl cis-trans isomerase /// FKBX-type 16KD peptidyl-prolyl cis-trans isomerase (a rotamase)	putative FKBX-type 16KD peptidyl-prolyl cis-trans isomerase	b0028	fkpB	0	0	0	0	0	0	0	0	0	0	0	0.499626	0.721993	0	0	0	0	0	0.265409	0.344951	0	0	0	0	0	0	0	0	0	0	0	0	0	0.620719	0	0	0	0	0	0
601	1607	GENE1520X	1766848_s_at	b1865	ntpA /// nudB	dATP pyrophosphohydrolase /// dATP pyrophosphohydrolase	dATP pyrophosphohydrolase	ntpA	nudB	0	0	0	0	0	0	0	0	0	0	0	0.449521	0.843398	0	0	0	0	0	0	0.638484	0	0	0	0	0	0	0	0	0	0	0	0	0	1.40788	0	0	0	0	0	0
602	2019	GENE984X	1763188_s_at	b1277	ribA	GTP cyclohydrolase II	GTP cyclohydrolase II	ribA	ribA	0	0	0	0	0	0	0	0	0	0	0	0.272369	0.651178	0	0	0	0	0	0	0.391871	0	0	0	0	0	0	0	0	0	0	0	0	0	0.85077	0	0	0	0	0	0
603	1210	GENE1005X	1764167_s_at	b1215	ECs1720 /// kdsA /// kdsA	2-dehydro-3-deoxyphosphooctonate aldolase /// 2-dehydro-3-deoxyphosphooctonate aldolase /// 3-deoxy-D-manno-octulosonate 8-phosphate synthase	2-dehydro-3-deoxyphosphooctulonate aldolase	kdsA	kdsA	0	0	0	0	0	0	0	0	0	0	0	0.275371	0.782623	0	0	0	0	0	0	0.305337	0	0	0	0	0	0	0	0	0	0	0	0	0	0.992628	0	0	0	0	0	0
604	26	GENE420X	1767801_s_at	b0463	acrA /// acrA /// acrA /// ECs0516	acriflavin resistance protein A /// acridine efflux pump /// multidrug efflux system /// acridine efflux pump	acridine efflux pump	acrA	acrA	0	0	0	0	0	0	0	0	0	0	0	0.483427	0.60738	0	0	0	0	0	0	0.298877	0	0	0	0	0	0	0	0	0	0	0	0	0	0.510398	0	0	0	0	0	0
605	924	GENE2083X	1760480_s_at	b2551	glyA	serine hydroxymethyltransferase	serine hydroxymethyltransferase	glyA	glyA	0	0	0	0	0	0	0	0	0	0	0	0.873097	0.547042	0	0	0	0	0	0	0	0	0	0	0	0	0	0	0	0	0	0	0	0	0.610182	0	0	0	0	0	0
606	684	GENE3302X	1766073_s_at	b3915	fieF /// fieF	ferrous iron efflux protein F /// zinc transporter	putative transport system permease protein	yiiP	fieF	0	0	0	0	0	0	0	0	0	0	0	0.358172	0.536715	0	0	0	0	0	0	0	0	0	0	0	0	0	0	0	0	0	0	0	0	0.794354	0	0	0	0	0	0
607	1452	GENE114X	1761428_s_at	b0009	mog /// mogA	predicted molybdochelatase /// molybdenum cofactor biosynthesis protein	putative molybdochetalase in molybdopterine biosynthesis	mog	mog	0	0	0	0	0	0	0	0	0	0	0	0.358815	0.667799	0	0	0	0	0	0	0	0	0	0	0	0	0	0	0	0	0	0	0	0	0.820992	0	0	0	0	0	0
608	1495	GENE164X	1759615_s_at	b0086	murF /// murF	UDP-N-acetylmuramoyl-tripeptide--D-alanyl-D-alanine ligase /// UDP-N-acetylmuramoyl-tripeptide:D-alanyl-D-alanine ligase	D-alanine:D-alanine-adding enzyme	murF	murF	0	0	0	0	0	0	0	0	0	0	0	0.286671	0.446996	0	0	0	0	0	0	0	0	0	0	0	0	0	0	0	0	0	0	0	0	0.661146	0	0	0	0	0	0
609	755	GENE2667X	1767250_s_at	b3177	folP /// folP	dihydropteroate synthase /// 7,8-dihydropteroate synthase	7,8-dihydropteroate synthase	folP	folP	0	0	0	0	0	0	0	0	0	0	0	0.37264	0.489819	0	0	0	0	0	0	0	0	0	0	0	0	0	0	0	0	0	0	0	0	0.65491	0	0	0	0	0	0
610	1470	GENE2633X	1764141_s_at	b3250	ECs4122 /// mreC	rod shape-determining protein MreC /// rod shape-determining protein MreC /// cell wall structural complex MreBCD transmembrane component MreC	rod shape-determining protein	mreC	mreC	0	0	0	0	0	0	0	0	0	0	0	0.300953	0.446793	0	0	0	0	0	0	0	0	0	0	0	0	0	0	0	0	0	0	0	0	0.486636	0	0	0	0	0	0
611	1835	GENE3875X	1760510_s_at	b0194	ECs0196 /// proS	prolyl-tRNA synthetase /// prolyl-tRNA synthetase	proline tRNA synthetase	proS	proS	0	0	0	0	0	0	0	0	0	0	0	0.722265	0.816447	0	0	0.273927	0	0	0	0	0	0	0	0	0	0	0	0	0	0	0	0	0	0.559809	0	0	0	0	0	0
612	1703	GENE260X	1763466_s_at	b2743	pcm /// pcm	protein-L-isoaspartate O-methyltransferase /// L-isoaspartate protein carboxylmethyltransferase type II	L-isoaspartate protein carboxylmethyltransferase type II	pcm	pcm	0	0	0	0	0	0	0	0	0	0	0	0.317935	0.629035	0	0	0	0	0	0	0	0	0	0	0	0	0	0	0	0	0	0	0	0	0.418082	0	0	0	0	0	0
613	2476	GENE2402X	1762088_s_at	b2907	ECs3778 /// ubiH /// ubiH	2-octaprenyl-6-methoxyphenyl hydroxylase /// 2-octaprenyl-6-methoxyphenyl hydroxylase /// 2-octaprenyl-6-methoxyphenol hydroxylase, FAD/NAD(P)-binding	2-octaprenyl-6-methoxyphenol--> 2-octaprenyl-6-methoxy-1, 4-benzoquinone	ubiH	ubiH	0	0	0	0	0	0	0	0	0	0	0	0.287983	0.60024	0	0	0	0	0	0	0	0	0	0	0	0	0	0	0	0	0	0	0	0	0.458729	0	0	0	0	0	0
614	1872	GENE2327X	1765225_s_at	b2829	ECs3686 /// ptsP /// ptsP	fused phosphoenolpyruvate-protein phosphotransferase PtsP/GAF domain /// fused phosphoenolpyruvate-protein phosphotransferase PtsP/GAF domain /// fused PTS enzyme: PEP-protein phosphotransferase (enzyme I)/GAF domain containing protein	PTS system, enzyme I, transcriptional regulator (with NPR and NTR proteins)	ptsP	ptsP	0	0	0	0	0	0	0	0	0	0	0	0.482646	0.49332	0	0	0	0	0	0	0	0	0	0	0	0	0	0	0	0	0	0	0	0	0.32303	0	0	0	0	0	0
615	1706	GENE256X	1768819_at	b0052	pdxA	4-hydroxy-L-threonine phosphate dehydrogenase, NAD-dependent	pyridoxine biosynthesis	pdxA	pdxA	0	0	0	0	0	0	0	0	0	0	0	0.265243	0.348084	0	0	0	0	0	0	0	0	0	0	0	0	0	0	0	0	0	0	0	0	0.322151	0	0	0	0	0	0
616	3705	GENE1812X	1768766_at	b1138	ymfE	e14 prophage; predicted inner membrane protein	orf, hypothetical protein	ymfE	ymfE	0	0	0	0	0	0	0	0	0	0	0	0.28499	0.296145	0	0	0	0	0	0	0	0	0	0	0	0	0	0	0	0	0	0	0	0	0.298549	0	0	0	0	0	0
617	1716	GENE2399X	1763007_s_at	b2908	pepP	proline aminopeptidase P II	proline aminopeptidase P II	pepP	pepP	0	0	0	0	0	0	0	0	0	0	0	0.344783	0.596786	0	0	0	0	0	0	0.293752	0	0	0	0	0	0	0	0	0	0	0	0	0	0.522604	0	0	0	0	0	0
618	3849	GENE2904X	1762761_s_at	b3190	ECs4069 /// yrbA /// yrbA	hypothetical protein /// hypothetical protein /// predicted DNA-binding transcriptional regulator	orf, hypothetical protein	yrbA	yrbA	0	0	0	0	0	0	0	0	0	0	0	0.458499	0.705358	0	0	0	0	0	0	0	0	0	0	0	0	0	0	0	0	0	0	0	0	0.801352	0	0	0	0	0	0
619	1493	GENE1314X	1767504_s_at	b0091	murC /// murC	UDP-N-acetylmuramate--L-alanine ligase /// UDP-N-acetylmuramate:L-alanine ligase	L-alanine adding enzyme, UDP-N-acetyl-muramate:alanine ligase	murC	murC	0	0	0	0	0	0	0	0	0	0	0	0.265528	0.507818	0	0	0	0	0	0	0	0	0	0	0	0	0	0	0	0	0	0	0	0	0.563966	0	0	0	0	0	0
620	1806	GENE2034X	1764942_s_at	b2501	ppk /// ppk	polyphosphate kinase /// polyphosphate kinase, component of RNA degradosome	polyphosphate kinase	ppk	ppk	0	0	0	0	0	0	0	0	0	0	0	0.478474	0.582523	0	0.363888	0	0	0	0	0	0	0	0	0	0	0	0	0	0	0	0	0	0	0.318635	0	0	0	0	0	0
621	940	GENE2846X	1765712_s_at	b3385	ECs4227 /// gph	phosphoglycolate phosphatase /// phosphoglycolate phosphatase	phosphoglycolate phosphatase	gph	gph	0	0	0	0	0	0	0	0	0	0	0	0.486008	0.584854	0	0.274979	0	0	0	0	0	0	0	0	0	0	0	0	0	0	0	0	0	0	0.398517	0	0	0	0	0	0
622	1262	GENE3767X	1764262_s_at	b0891	lolA /// lolA	outer-membrane lipoprotein carrier protein /// chaperone for lipoproteins	periplasmic protein effects translocation of lipoproteins from inner membrane to outer	lolA	lolA	0	0	0	0	0	0	0	0	0	0	0.319914	0.544043	0.447848	0	0	0	0	0	0.272093	0	0	0	0	0	0	0	0	0	0	0	0	0	0	0.942571	0	0	0	0	0	0
623	1023	GENE3540X	1765516_s_at	b4173	ECs5149 /// hflX /// hflX	putative GTPase HflX /// putative GTPase HflX /// predicted GTPase	GTP - binding subunit of protease specific for phage lambda cII repressor	hflX	hflX	0	0	0	0	0	0	0	0	0	0	0.631692	0.69307	0.715089	0	0	0	0	0	0	0	0	0	0	0	0	0	0	0	0	0	0	0	0	1.02913	0	0	0	0	0	0
624	1203	GENE1293X	1759136_s_at	b1827	c2236 /// ECs2537 /// kdgR /// Z2874	transcriptional regulator kdgR /// putative regulator /// predicted DNA-binding transcriptional regulator /// putative regulator	putative regulator	b1827	kdgR	0	0	0	0	0	0	0	0	0	0.26706	0.54235	0.478288	0.956624	0	0	0	0	0	0	0	0	0	0	0	0	0	0	0	0	0	0	0	0	0.47373	-0.390728	0	0	0	0	0.3142
625	2333	GENE2248X	1768295_s_at	b2744	surE /// surE	stationary phase survival protein SurE /// broad specificity 5'(3')-nucleotidase and polyphosphatase	survival protein	surE	surE	0	0	0	0	0	0	0	0	0	0	0.432086	0.419361	0.830302	0	0	0	0	0	0	0	0	0	0	0	0	0	0	0	0	0	0	0	0	0.585015	0	0	0	0	0	0
626	2432	GENE2454X	1761577_s_at	b2960	trmB /// trmI	tRNA (guanine-N(7)-)-methyltransferase /// tRNA m(7)G46 methyltransferase, SAM-dependent	orf, hypothetical protein	yggH	trmI	0	0	0	0	0	0	0	0	0	0	0.428037	0.358826	0.763759	0	0	0	0	0	0	0	0	0	0	0	0	0	0	0	0	0	0	0	0	0.479664	0	0	0	0	0	0
627	879	GENE1939X	1766398_s_at	b2388	glk	glucokinase	glucokinase	glk	glk	0	0	0	0	0	0	0	0	0	0	0.428095	0.650327	0.638225	0	0	0	0	0	0	0	0	0	0	0	0	0	0	0	0	0	0	0	0	0.300707	0	0	0	0	0	0
628	3610	GENE3594X	1767579_s_at	b4234	ECs5211 /// yjgA /// yjgA	hypothetical protein /// hypothetical protein /// conserved protein	putative alpha helix protein	yjgA	yjgA	0	0	0	0	0	0	0	0	0	0	0.35003	0.268745	0.717461	-0.316667	0	0	0	0	0	0	0	0	0	0	0	0	0	0	0	0	0	0	0	0.414683	0	0	0	0.290542	0	0
629	2716	GENE1548X	1761804_s_at	b0658	ECs0696 /// ybeX /// ybeX /// ybeX	putative transport protein /// magnesium and cobalt efflux protein corC /// putative transport protein /// predicteed ion transport	putative transport protein	ybeX	ybeX	0	0	0	0	0	0	0	0	0	0	0.469481	0.35146	0.894759	0	0	0	0	0	0	0	0	0	0	0	0	0	0	0	0	0	0	0	-0.369036	0.479637	0	0	0	0	0	0
630	1858	GENE2116X	1761334_s_at	b2585	pssA /// pssA	phosphatidylserine synthase /// phosphatidylserine synthase (CDP-diacylglycerol-serine O-phosphatidyltransferase)	phosphatidylserine synthase; phospholipid synthesis	pssA	pssA	0	0	0	0	0	0	0	0	0	0	0.535393	0.284495	0.529419	0	0	0	0	0	0	0	0	0	0	0	0	0	0	0	0	0	0	0	0	0.558813	0	0	0	0	0	0.344766
631	1991	GENE2484X	1762875_at	b2038	rfbC	dTDP-4-deoxyrhamnose-3,5-epimerase	dTDP-6-deoxy-D-glucose-3,5 epimerase	rfbC	rfbC	0	0	0	0	0	0	0	0	0	0	0	0.414195	0.47844	0.491222	0	0.3063	0	0	0	0	0	0	0	0	0	0	0	0	0	0	0	0	0	0.966546	-0.297174	0	0.355885	0	0	0
632	1989	GENE460X	1765311_at	b2039	rfbA	glucose-1-phosphate thymidylyltransferase	glucose-1-phosphate thymidylyltransferase	rfbA	rfbA	0	0	0	0	0	0	0	0	0	0	0	0.364764	0.588779	0.371737	0	0.275526	0	0	0	0.272312	0	0	0	0	0	0	0	0	0	0	0	0	0	0.978935	-0.347996	0	0	0	0	0
633	1182	GENE492X	1766247_s_at	b2524	ECs3390 /// iscX /// yfhJ	hypothetical protein /// conserved protein /// hypothetical protein	orf, hypothetical protein	yfhJ	iscX	0	0	0	0	0	0	0	0	0	0.283377	0	0	0.438924	0	0.463804	0.436666	0	0	0	0.328244	0	0	0	0	0	0	0	0	0	0	0	0	0	0.998516	0	0	0	0	0	0
634	2873	GENE272X	1762706_s_at	b1279	ECs1852 /// yciS /// yciS	hypothetical protein /// hypothetical protein /// conserved inner membrane protein	orf, hypothetical protein	yciS	yciS	0	0	0	0	0	0	0	0	0	0	0.364351	0.297	0.685701	0	0	0	0	0	0	0.399815	0	0	0	0	0	0.279788	0	0	0	0	0	0	-0.278757	0.886226	-0.267074	0	0	0	0	0
635	2149	GENE219X	1768561_s_at	b0176	ECs0178 /// rseP /// yaeL	zinc metallopeptidase RseP /// zinc metallopeptidase /// zinc metallopeptidase RseP	hypothetical protein	yaeL	rseP	0	0	0	0	0	0	0	0	0	0	0.362447	0.350719	0.441737	0	0	0	0	0	0	0.456151	0	0	0	0	0	0	0	0	0	0	0	0	0.385144	0.881572	0	0.382984	0	0	0	0
636	1420	GENE2707X	1763485_s_at	b3194	ECs4073 /// yrbE /// yrbE	hypothetical protein /// hypothetical protein /// predicted toluene transporter subunit: membrane component of ABC superfamily	orf, hypothetical protein	yrbE	mlaE	0	0	0	0	0	0	0	0	0	0	0	0	0.549672	0	0	0	0	0	0	0.269031	0	0	0	0	0	0	0	0	0	0	0	0	0.390843	0.715152	0	0	0	0	0	0
637	124	GENE1578X	1762470_s_at	b1876	argS	arginyl-tRNA synthetase	arginine tRNA synthetase	argS	argS	0	0	0	0	0	0	0	0	0	0	0	0	0.310289	0	0	0	0	0	0	0.391876	0	0	0	0	0	0	0	0	0	0	0	0	0.282426	0.569428	0	0	0	0	0	0
638	797	GENE154X	1766174_s_at	b0083	ftsL /// ftsL	cell division protein FtsL /// membrane bound cell division protein at septum containing leucine zipper motif	cell division protein; ingrowth of wall at septum	ftsL	ftsL	0	0	0	0	0	0	0	0	0	0	0	0	0.483354	0	0	0	0	0	0	0.330228	0	0	0	0	0	0	0	0	0	0	0	0	0	0.6677	0	0	0	0	0	0
639	983	GENE2048X	1760500_at	b2508	guaB	IMP dehydrogenase	IMP dehydrogenase	guaB	guaB	0	0	0	0	0	0	0	0	0	0	0	0	0.324155	0	0	0	0	0	0	0	0	0	0	0	0	0	0	0.37231	0	0	0	0	0	0.592294	0	0	0	0	0	0
640	1236	GENE387X	1763663_s_at	b0072	ECs0076 /// leuC /// leuC	isopropylmalate isomerase large subunit /// isopropylmalate isomerase large subunit /// 3-isopropylmalate isomerase subunit, dehydratase component	3-isopropylmalate isomerase (dehydratase) subunit	leuC	leuC	0	0	0	0	0	0	0	0	0	0	0	0	0.653104	0	0	0	0	0	0	0	0	0	0	0	0	0	0	0	0	0	0	0	0	0.903487	0	0.319303	0	0	0	0.391963
641	1705	GENE176X	1766514_s_at	b0113	pdhR /// pdhR	transcriptional regulator PdhR /// DNA-binding transcriptional dual regulator	transcriptional regulator for pyruvate dehydrogenase complex	pdhR	pdhR	0	0	0	0	0	0	0	0	0	0	0	0	1.08186	0	0	0	0	0	0	0.414237	0	0	0	0	0	0	0	0	0	0	0	0.298074	0	0.640796	0	0	0	0	0	0
642	791	GENE132X	1763871_s_at	b0094	ftsA /// ftsA	cell division protein FtsA /// ATP-binding cell division protein involved in recruitment of FtsK to Z ring	ATP-binding cell division protein, septation process, complexes with FtsZ, associated with junctions of inner and outer membranes	ftsA	ftsA	0	0	0	0	0	0	0	0	0	0	0.294913	0	0.382819	0	0	0	0	0	0	0	0	0	0	0	0	0	0	0	0	0	0	0	0	0.590572	0	0	0	0	0	0
643	1290	GENE450X	1765047_s_at	b1855	ECs2565 /// lpxM /// msbB	lipid A biosynthesis (KDO)2-(lauroyl)-lipid IVA acyltransferase /// myristoyl-acyl carrier protein (ACP)-dependent acyltransferase /// lipid A biosynthesis (KDO)2-(lauroyl)-lipid IVA acyltransferase	suppressor of htrB, heat shock protein	msbB	lpxM	0	0	0	0	0	0	0	0	0	0	0.32449	0	0.547546	0	0	0	0	0	0	0	0	0	0	0	0	0	0	0	0	0	0	0	0	0.583984	0	0	0	0	0	0
644	2869	GENE206X	1768989_s_at	b1280	ECs1853 /// yciM /// yciM	tetratricopeptide repeat protein /// tetratricopeptide repeat protein /// conserved protein	putative heat shock protein	yciM	yciM	0	0	0	0	0	0	0	0	0	0	0	0	0.959604	0	0	0.271743	0	0	0	0	0	0	0	0	0	0	0	0	0	0	0.306147	0	0	0.844479	0	0	0	0	0	0
645	2057	GENE2094X	1759102_s_at	b2567	rnc /// rnc	ribonuclease III /// RNase III	RNase III, ds RNA	rnc	rnc	0	0	0	0	0	0	0	0	0	0	0	0	0.563189	0	0	0.315739	0	0	0	0	0	0	0	0	0	0	0	0	0	0	0	0	0	0.777955	0	0	0	0	0	0
646	2516	GENE1555X	1761249_s_at	b1914	ECs2652 /// uvrY /// uvrY	response regulator /// response regulator /// DNA-binding response regulator in two-component regulatory system with BarA	putative 2-component transcriptional regulator	uvrY	uvrY	0	0	0	0	0	0	0	0	0	0	0	0	0.558045	0	0	0.295026	0	0	0	0	0	0	0	0	0	0	0	0	0	0	0	0	0	0.770152	0	0	0	0	0	0
647	1699	GENE2501X	1764016_s_at	b3030	ECs3918 /// parE /// parE	DNA topoisomerase IV subunit B /// DNA topoisomerase IV subunit B /// DNA topoisomerase IV, subunit B	DNA topoisomerase IV subunit B	parE	parE	0	0	0	0	0	0	0	0	0	0	0	0	0.585141	0	0	0	0	0	0	0	0	0	0	0	0	0	0	0	0	0	0	0	0	0.503412	0	0	0	0	0	0
648	1707	GENE1873X	1759526_at	b2320	pdxB	erythronate-4-phosphate dehydrogenase	erythronate-4-phosphate dehyrogenase	pdxB	pdxB	0	0	0	0	0	0	0	0	0	0	0	0	0.555079	0	0	0	0	0	0	0	0	0	0	0	0	0	0	0	0	0	0	0	0	0.450583	0	0	0	0	0	0
649	3211	GENE2047X	1764206_s_at	b2510	ECs3372 /// yfgJ	hypothetical protein /// predicted protein	orf, hypothetical protein	b2510	yfgJ	0	0	0	0	0	0	0	0	0	0	0	0	0.878235	0	0	0	0	0	0	0	0	0	0	0	0	0	0	0	0	0	0	0	0	0.646577	0	0	0	0	0	0
650	1811	GENE2033X	1768446_s_at	b2502	ECs3364 /// ppx	exopolyphosphatase /// exopolyphosphatase	exopolyphosphatase	ppx	ppx	0	0	0	0	0	0	0	0	0	0	0	0	0.546481	0	0	0	0	0	0	0	0	0	0	0	0	0	0	0	0	0	0	0	0	0.337432	0	0	0	0	0	0
651	851	GENE2307X	1763970_s_at	b2808	ECs3668 /// gcvA /// gcvA	DNA-binding transcriptional activator GcvA /// DNA-binding transcriptional activator GcvA /// DNA-binding transcriptional dual regulator	positive regulator of gcv operon	gcvA	gcvA	0	0	0	0	0	0	0	0	0	0	0	0	0.53585	0	0	0	0	0	0	0	0	0	0	0	0	0	0	0	0	0	0	0	0	0.353718	0	0	0	0	0	0
652	703	GENE2377X	1761550_s_at	b2895	ECs3767 /// fldB /// fldB	flavodoxin FldB /// flavodoxin FldB /// flavodoxin 2	flavodoxin 2	fldB	fldB	0	0	0	0	0	0	0	0	0	0	0	0	0.462952	0	0	0	0	0	0	0	0	0	0	0	0	0	0	0	0	0	0	0	0	0.308464	0	0	0	0	0	0
653	2148	GENE2111X	1764433_s_at	b2570	ECs3436 /// rseC /// rseC	SoxR reducing system protein RseC /// SoxR reducing system protein RseC /// RseC protein involved in reduction of the SoxR iron-sulfur cluster	sigma-E factor, negative regulatory protein	rseC	rseC	0	0	0	0	0	0	0	0	0	0	0	0	0.389511	0	0	0	0	0	0	0	0	0	0	0	0	0	0	0	0	0	0	0	0	0.696986	0	0	0	0	0	0
654	1244	GENE2329X	1759569_s_at	b2828	ECs3685 /// lgt /// lgt	prolipoprotein diacylglyceryl transferase /// prolipoprotein diacylglyceryl transferase /// phosphatidylglycerol-prolipoprotein diacylglyceryl transferase	phosphatidylglycerol-prolipoprotein diacylglyceryl transferase; a major membrane phospholipid	lgt	lgt	0	0	0	0	0	0	0	0	0	0	0	0	0.390757	0	0	0	0	0	0	0	0	0	0	0	0	0	0	0	0	0	0	0	0	0.595168	0	0	0	0	0	0
655	1185	GENE3186X	1761325_s_at	b2747	ispD /// ispD	2-C-methyl-D-erythritol 4-phosphate cytidylyltransferase /// 4-diphosphocytidyl-2C-methyl-D-erythritol synthase	hypothetical protein	b2747	ispD	0	0	0	0	0	0	0	0	0	0	0	0	0.386063	0	0	0	0	0	0	0	0	0	0	0	0	0	0	0	0	0	0	0	0	0.59008	0	0	0	0	0	0
656	2254	GENE141X	1768823_at	b0069	sgrR	DNA-binding transcriptional regulator	putative transport protein	yabN	sgrR	0	0	0	0	0	0	0	0	0	0	0	0	0.288739	0	0	0	0	0	0	0	0	0	0	0	0	0	0	0	0	0	0	0	0	0.427316	0	0	0	0	0	0
657	1738	GENE2132X	1761080_x_at	b2598	pheL	pheA gene leader peptide	leader peptide of chorismate mutase-P-prephenate dehydratase	pheL	pheL	0	0	0	0	0	0	0	0	0	0	0	0	0.510211	0	0	0	0	0	0	0	0	0	0	0	0	0	0	0	0	0	0	0	0	0.604035	0	0	0	0	0	0
658	2763	GENE696X	1767751_s_at	b0819	ECs0896 /// ybiS /// ybiS	hypothetical protein /// hypothetical protein /// L,D-transpeptidase linking Lpp to murein	orf, hypothetical protein	ybiS	ybiS	0	0	0	0	0	0	0	0	0	0	0	0	0.48925	0	0	0	0	0	0	0	0	0	0	0	0	0	0	0	0	0	0	0	0	0.588645	0	0	0	0	0	0
659	2185	GENE1507X	1766450_s_at	b1861	ruvA /// ruvA	Holliday junction DNA helicase RuvA /// component of RuvABC resolvasome, regulatory subunit	Holliday junction helicase subunit B; branch migration; repair	ruvA	ruvA	0	0	0	0	0	0	0	0	0	0	0	0	0.544713	0	0	0	0	0	0	0	0	0	0	0	0	0	0	0	0	0	0	0	0	0.631353	0	0	0	0	0	0
660	1374	GENE1810X	1769045_s_at	b2264	menD /// menD	2-succinyl-5-enolpyruvyl-6-hydroxy-3-cyclohexene-1-carboxylate synthase /// bifunctional 2-oxoglutarate decarboxylase/ SHCHC synthase	2-oxoglutarate decarboxylase; SHCHC synthase	menD	menD	0	0	0	0	0	0	0	0	0	0	0	0	0.334918	0	0	0	0	0	0	0	0	0	0	0	0	0	0	0	0	0	0	0	0	0.387342	0	0	0	0	0	0
661	1520	GENE562X	1768266_s_at	b0675	ECs0705 /// nagD	UMP phosphatase /// UMP phosphatase	N-acetylglucosamine metabolism	nagD	nagD	0	0	0	0	0	0	0	0	0	0	0	0	0.362904	0	0	0	0	0	0	0	0	0	0	0	0	0	0	0	0	0	0	0	0	0.455641	0	0	0	0	0	0
662	3196	GENE1986X	1760273_s_at	b2432	ECs3303 /// yfeY /// yfeY /// Z3697	hypothetical protein /// hypothetical protein /// predicted protein /// hypothetical protein	orf, hypothetical protein	b2432	yfeY	0	0	0	0	0	0	0	0	0	0	0	0	0.290597	0	0	0	0	0	0	0	0	0	0	0	0	0	0	0	0	0	0	0	0	0.362108	0	0	0	0	0	0
663	946	GENE168X	1767179_s_at	b0238	ECs0265 /// gpt /// gpt	xanthine-guanine phosphoribosyltransferase /// xanthine-guanine phosphoribosyltransferase /// guanine-hypoxanthine phosphoribosyltransferase	guanine-hypoxanthine phosphoribosyltransferase	gpt	gpt	0	0	0	0	0	0	0	0	0	0	0	0	0.388289	0	0	0	0	0	0	0	0	0	0	0	0	0	0	0	0	0	0	0	0	0.41919	0	0	0	0	0	0
664	2671	GENE432X	1768672_s_at	b0482	ECs0535 /// ybaP /// ybaP /// ybaP	putative ligase /// hypothetical protein /// putative ligase /// conserved protein	putative ligase	ybaP	ybaP	0	0	0	0	0	0	0	0	0	0	0	0	0.275862	0	0	0	0	0	0	0	0	0	0	0	0	0	0	0	0	0	0	0	0	0.296053	0	0	0	0	0	0
665	3056	GENE1598X	1760323_s_at	b1962	ECs2700 /// yedJ /// yedJ	hypothetical protein /// hypothetical protein /// predicted phosphohydrolase	orf, hypothetical protein	yedJ	yedJ	0	0	0	0	0	0	0	0	0	0	0	0	0.26499	0	0	0	0	0	0	0	0	0	0	0	0	0	-0.283596	0	0	0	0	0	0	0.568142	0	0	0	0	0	0
666	3060	GENE1595X	1762360_s_at	b1956	ECs2694 /// yedQ /// yedQ /// Z3047	hypothetical protein /// hypothetical protein /// predicted diguanylate cyclase /// hypothetical protein	orf, hypothetical protein	b1956	yedQ	0	0	0	0	0	0	0	0	0	0	0	0	0.605824	0	0	0	0	0	0	0	0	0	0	0	0	0	0	0	0	0	0	0	0	0.348736	-0.263994	0	0	0	0	0
667	1030	GENE1236X	1761369_s_at	b1508	hipB /// hipB	DNA-binding transcriptional regulator HipB /// DNA-binding transcriptional regulator	persistence to inhibition of murein or DNA biosynthesis; regulatory protein	hipB	hipB	0	0	0	0	0	0	0	0	0	0	0	0	0.489471	0	0	0	0	0	0	0	0	0	0	0	0	0	0	0	0	0	0	0	0	0.321935	-0.319358	0	0	0	0	0
668	1442	GENE657X	1768589_s_at	b0784	moaD /// moaD	molybdopterin synthase small subunit /// molybdopterin synthase, small subunit	molybdopterin biosynthesis	moaD	moaD	0	0	0	0	0	0	0	0	0	0	0	0	0.520655	0	0	0	-0.324778	0	0	0	0	0	0	0	0	0	0	0	0	0	0	0	0	0.461577	-0.281392	0	0	0	0	0
669	356	GENE2304X	1766743_s_at	b2811	csdE /// ECs3671 /// ygdK	predicted Fe-S metabolism protein /// hypothetical protein /// hypothetical protein	orf, hypothetical protein	ygdK	csdE	0	0	0	0	0	0	0	0	0	0	0	0	0.759289	0	0.296424	0	0.285193	0	0	0	0	0	0	0	0	0	0	0	0	0	0	0	0	0.49084	0	0	0	0	0	0
670	99	GENE2510X	1760995_s_at	b0062	araA /// ECs0066	L-arabinose isomerase /// L-arabinose isomerase	L-arabinose isomerase	araA	araA	0	0	0	0	0	0	0	0	0	0	0	0	0.731937	0	0.51989	0	0	0	0	0	0	0	0	0	0	0	0	0	0	0	0	0	0	0.513383	0	0	0	0	0	0
671	957	GENE2451X	1759970_s_at	b2947	gshB	glutathione synthetase	glutathione synthetase	gshB	gshB	0	0	0	0	0	0	0	0	0	0	0	0	0.598413	0	0.333537	0	0	0	0	0	0	0	0	0	0	0	0	0	0	0	0	0	0.272073	0.281211	0	0	0	0	0	0
672	842	GENE1731X	1762677_s_at	b2094	ECs2897 /// gatA /// gatA	galactitol-specific PTS system component IIA /// galactitol-specific PTS system component IIA /// galactitol-specific enzyme IIA component of PTS	galactitol-specific enzyme IIA of phosphotransferase system	gatA	gatA	0	0	0	0	0	0	0	0	0	0	0	0	0.915742	0	0.474456	0	0	0	0.333221	0	0	0	0	0	0	0	-0.271345	0	0	0	0	0	0	0.615844	0	0	0	0	0	0
673	792	GENE1215X	1765092_s_at	b2748	ftsB /// ftsB	cell division protein FtsB /// cell division protein	orf, hypothetical protein	b2748	ftsB	0	0	0	0	0	0	0	0	0	0	0	0	0.911722	0	0	0.404611	0	0	0	0	0	0	0	0	0	0	0	0	0	0	0	0	0	0.793339	0	0	0	0	0	0
674	2461	GENE2808X	1759921_s_at	b3345	ECs4196 /// yheN /// yheN	sulfur transfer complex subunit TusD /// sulfur transfer complex subunit TusD /// predicted intracellular sulfur oxidation protein	orf, hypothetical protein	yheN	tusD	0	0	0	0	0	0	0	0	0	0	0	0	0.406051	0	0	0.269928	0	0	0	0	0	0	0	0	0	0	0	0	0	0	0	0	0	0.316718	0	0.291266	0	0	0	0
675	139	GENE845X	1761952_at	b0754	aroG	3-deoxy-D-arabino-heptulosonate-7-phosphate synthase, phenylalanine repressible	3-deoxy-D-arabinoheptulosonate-7-phosphate synthase (DAHP synthetase, phenylalanine repressible)	aroG	aroG	0	0	0	0	0	0	0	0	0	0	0	0.378236	0.514784	0	0.311863	0	0	0	0	0.404986	0	0	0	0	0	0	-0.263353	0	0	0	0	0	0	0.393642	0	0	0	0	0	0.374097
676	1372	GENE1836X	1765806_s_at	b2262	ECs3150 /// menB /// menB	naphthoate synthase /// naphthoate synthase /// dihydroxynaphthoic acid synthetase	dihydroxynaphtoic acid synthetase	menB	menB	0	0	0	0	0	0	0	0	0	0	0.330496	0.414888	0.758662	0	0.344405	0	0	0.294147	0	0	0	0	0	0	0	0	0	0	0	0	0	0	0	0.421622	0	-0.272204	0	0	0	0
677	2779	GENE736X	1761767_s_at	b0853	ECs0933 /// ybjN /// ybjN /// ybjN	putative sensory transduction regulator /// hypothetical protein /// putative sensory transduction regulator /// predicted oxidoreductase	putative sensory transduction regulator	ybjN	ybjN	0	0	0	0	0	0	0	0	0	0	0	0	0.659622	0	0	0	0	0.281761	0	0	0	0	0	0	0	0	0.347125	0	0	0	0	0	0	0.376689	0	0	0	0	0	0
678	1508	GENE2604X	1759946_s_at	b3096	ECs3978 /// yqjB /// yqjB	hypothetical protein /// hypothetical protein /// conserved protein	orf, hypothetical protein	yqjB	mzrA	0	0	0	0	0	0	0	0	0	0	0	0.425732	0.381808	0	0	0.346473	0.27899	0	0	0	0	0	0	0	0	0	0	0	0	0	0	0	0.272956	0.272649	0	0	0	0	0	0
679	1788	GENE915X	1768049_s_at	b1123	potD /// potD	spermidine/putrescine ABC transporter periplasmic substrate-binding protein /// polyamine transporter subunit	spermidineputrescine periplasmic transport protein	potD	potD	0	0	0	0	0	0	0	0	0	0	0	0.940262	0.450957	0.755741	0	0	0	0	0	0	0	0	0	0	0	0	0	0	0	0	0	0	0	0.658733	0	0	0	0	0	0
680	628	GENE3347X	1768348_s_at	b3963	ECs4894 /// fabR /// yijC	DNA-binding transcriptional repressor FabR /// DNA-binding transcriptional repressor /// DNA-binding transcriptional repressor FabR	orf, hypothetical protein	yijC	fabR	0	0	0	0	0	0	0	0	0	0	0	0.411892	0.278386	0.362667	0	0	0	0	0	0	0	0	0	0	0	0	0	0	0	0	0	0.381594	0	0.468533	0.281443	0	0	0	0	0
681	1077	GENE2863X	1761422_s_at	b3400	ECs4242 /// hslR /// yrfH	ribosome-associated heat shock protein Hsp15 /// ribosome-associated heat shock protein Hsp15 /// ribosome-associated heat shock protein Hsp15	hypothetical protein	b3400	hslR	0	0	0	0	0	0	0	0	0	0	0.300805	0.506596	0.960876	0.381724	0.923011	0.510934	0	0.312728	0.291636	0	0	0	0	0	0	0.314088	0	0	0	0	0	0	1.00315	0.548812	0	0.368114	0	0.287901	0	0
682	1076	GENE2218X	1761806_s_at	b3401	hslO /// hslO	Hsp33-like chaperonin /// heat shock protein Hsp33	hypothetical protein	b3401	hslO	0	0	0	0	0	0	0	0	0	0	0	0.595228	1.21384	0.266225	0.971722	0.407547	0	0	0.319012	0	0	0	0	0	0	0	0	0	0	0	0	0.299108	0.892031	0.357694	0.311298	0.358509	0	0	0	0
683	3840	GENE2573X	1767800_s_at	b3071	ECs3953 /// yqjI /// yqjI	hypothetical protein /// hypothetical protein /// predicted transcriptional regulator	orf, hypothetical protein	yqjI	yqjI	0	0	0	0	0	0	0	0	0	0	0	0.550577	1.24524	0	0.598626	0.678949	0.782989	0	0	0	0	0	0	0	0	0	0	0	0.313198	0	0	0	1.21722	0	0.422526	0	0	0	0	0
684	1285	GENE167X	1764468_s_at	b0096	lpxC /// lpxC	UDP-3-O-[3-hydroxymyristoyl] N-acetylglucosamine deacetylase /// UDP-3-O-acyl N-acetylglucosamine deacetylase	UDP-3-O-acyl N-acetylglucosamine deacetylase; lipid A biosynthesis	lpxC	lpxC	0	0	0	0	0	0	0	0	0	0	0	0.89434	1.31097	0	0.932842	1.18063	0.81935	0	0	0	0	0	0	0	0	0	0	0	0	0	0	0	1.02917	0	0	0	0	0	0	0
685	1928	GENE389X	1761455_s_at	b2618	c3140 /// ECs3480 /// yfjF /// Z3911	hypothetical protein /// hypothetical protein /// predicted protein /// hypothetical protein	orf, hypothetical protein	b2618	ratB	0	0	0	0	0	0	0	0	0	0	0	0.346328	0.769364	0	0.351872	0.558147	0.271024	0	0	0	0	0	0	0	0	0	0	0	0	0	0	0	0.688943	0	0	0	0	0	0	0
686	2074	GENE2419X	1767659_s_at	b2914	ECs3785 /// rpiA /// rpiA	ribose-5-phosphate isomerase A /// ribose-5-phosphate isomerase A /// ribose 5-phosphate isomerase, constitutive	ribosephosphate isomerase, constitutive	rpiA	rpiA	0	0	0	0	0	0	0	0	0	0	0.328917	0.856055	0.856041	0	0.51744	0.587055	0	0	0	0	0	0	0	0	0	0	0	0	0	0	0	0	0.492777	0	0	0	0	0	0	0
687	1278	GENE2697X	1764303_s_at	b3199	ECs4078 /// yrbK /// yrbK	hypothetical protein /// conserved protein /// hypothetical protein	orf, hypothetical protein	yrbK	lptC	0	0	0	0	0	0	0	0	0	0	0.392177	0.290451	0.91382	0	0.537905	0.570735	0	0	0	0	0	0	0	0	0	0	0	0	0	0	0	0	0.484739	0.518542	0	0	0	0	0	0
688	1421	GENE2704X	1768421_s_at	b3195	ECs4074 /// yrbF /// yrbF	putative ABC transporter ATP-binding protein YrbF /// putative ABC transporter ATP-binding protein YrbF /// predicted toluene transporter subunit: ATP-binding component of ABC superfamily	putative ATP-binding component of a transport system	yrbF	mlaF	0	0	0	0	0	0	0	0	0	0	0.274896	0	0.793284	0	0.343633	0.371201	0	0	0.463746	0	0	0	0	0	0	0	0	0	0	0	0	0	0.411372	0.674191	0	0	0	0	0	0
689	1212	GENE2692X	1768711_s_at	b3198	ECs4077 /// kdsC /// yrbI	3-deoxy-D-manno-octulosonate 8-phosphate phosphatase /// 3-deoxy-D-manno-octulosonate 8-phosphate phosphatase /// 3-deoxy-D-manno-octulosonate 8-phosphate phosphatase	orf, hypothetical protein	yrbI	kdsC	0	0	0	0	0	0	0	0	0	0	0	0	0.859729	0	0.520855	0.486247	0	0	0.33008	0	0	0	0	0	0	0	0	0	0	0	0	0	0.520521	0.429762	0	0	0	0	0	0
690	571	GENE2208X	1769152_s_at	b2685	ECs3547 /// emrA /// emrA /// emrA	multidrug resistance secretion protein /// multidrug resistance protein A /// multidrug resistance secretion protein /// multidrug efflux system	multidrug resistance secretion protein	emrA	emrA	0	0	0	0	0	0	0	0	0	0	0	0	0.961317	0	0	0.536891	0	0	0	0	0	0	0	0	0	0	0	0	0	0	0	0	0.620272	0.454623	0	0	0	0	0	0
691	793	GENE2913X	1762074_s_at	b3463	ECs4312 /// ftsE /// ftsE	cell division protein FtsE /// cell division protein FtsE /// predicted transporter subunit: ATP-binding component of ABC superfamily	ATP-binding component of a membrane-associated complex involved in cell division	ftsE	ftsE	0	0	0	0	0	0	0	0	0	0	0	0	0.633225	0	0.470084	0.505863	0.302573	0	0	0	0	0	0	0	0	0	0	0	0	0	0	0	0.294388	0.438222	0.358885	0	0	0	0	0
692	2259	GENE17X	1764268_at	b4447	rygD	ncRNA	NA	rygD	sibD	0	0	0	0	0	0	0	0	0	0	0.550394	0.407481	0.615646	-0.408555	0.591608	0.490505	0	0	0	0	0	0	0	0	0	0	0	0	0	0	0	0	0.637961	0	0	0	0	0.555178	0	0
693	942	GENE3059X	1768187_at	b3612	gpmM	phosphoglycero mutase III, cofactor-independent	putative 2,3-bisphosphoglycerate-independent phosphoglycerate mutase	yibO	gpmM	0	0	0	0	0	0	0	0	0	0	0.584515	0.822767	0.827529	0	0.487216	0.601219	0.449228	1.12932	0	0	0	0	0	0	0	0	0.451348	0	0	0	0	0	0.50404	0	0.357957	0	0	0.512445	0	0.348736
694	1865	GENE1866X	1766550_s_at	b2297	ECs3181 /// pta	phosphate acetyltransferase /// phosphate acetyltransferase	phosphotransacetylase	pta	pta	0	0	0	0	0	0	0	0	0	0	0	0.455471	1.05513	0	0.629557	0.377626	0	0.775689	0	0	0	0	0	0	0	0	0	0	0	0	0	0	0	0.469522	0	0	0	0	0	0
695	19	GENE1863X	1765234_s_at	b2296	ackA /// ackA /// ECs3180	acetate kinase /// acetate kinase A and propionate kinase 2 /// acetate kinase	acetate kinase	ackA	ackA	0	0	0	0	0	0	0	0	0	0	0.336707	0.318655	0.554369	0	0.482432	0.381615	0	0.821659	0	0	0	0	0	0	0	0	0	0	0	0	0	0	0	0.294547	0	0	0	0	0	0
696	157	GENE2888X	1761066_s_at	b3433	asd /// asd /// ECs4278	aspartate-semialdehyde dehydrogenase /// aspartate-semialdehyde dehydrogenase, NAD(P)-binding /// aspartate-semialdehyde dehydrogenase	aspartate-semialdehyde dehydrogenase	asd	asd	0	0	0	0	0	0	0	0	0	0	0.428882	0.797528	0.56234	0	0.489534	0.399226	0	0.32967	0	0.325939	0	0	0	0	0	0.370083	0	0	0	0	0	0	0	0	0	0	0	0	0	0
697	2480	GENE3765X	1764599_s_at	b3831	ECs4761 /// udp	uridine phosphorylase /// uridine phosphorylase	uridine phosphorylase	udp	udp	0	0	0	0	0	0	0	0	0	0	0.590518	0.784988	0.635139	0	0	0	0	0.300931	0	0.2781	0	0	0	0	0	0	0	0.300024	0	0	0	0	0	0.263067	0	0	0	0	0	0
698	2346	GENE3221X	1761485_s_at	b3836	tatA /// tatA	twin arginine translocase protein A /// TatABCE protein translocation system subunit	hypothetical protein	b3836	tatA	0	0	0	0	0	0	0	0	0	0	0.396302	0.576203	0.468144	0	0	0.288601	0	0.520848	0	0.29819	0	0	0	0	0	0	0	0	0	0	0	0	0	0.340892	0	0	0	0	0	0
699	1896	GENE1635X	1768015_s_at	b1854	ECs2564 /// pykA /// pykA	pyruvate kinase /// pyruvate kinase /// pyruvate kinase II	pyruvate kinase II, glucose stimulated	pykA	pykA	0	0	0	0	0	0	0	0	0	0	0.338378	0.534435	0.562328	0	0.277006	0	0	1.00398	0	0.467252	0	0	0	0	0	0	0	0	0	0	0	0	0	0.356367	-0.366279	-0.330815	0	0	0	0.386797
700	423	GENE1952X	1762560_s_at	b2414	cysK /// cysK /// ECs3286	cysteine synthase A /// cysteine synthase A, O-acetylserine sulfhydrolase A subunit /// cysteine synthase A	cysteine synthase A, O-acetylserine sulfhydrolase A	cysK	cysK	0	0	0	0	0	0	-0.355395	0	0	0	0	0.771056	0.719281	0.411974	0.725666	0.682316	0	0	0	1.45011	0	0	0	0	0	0	0	-0.355222	0	0	0	0	0	0.772673	-0.36829	0	0	0.369133	0	0
701	2400	GENE3140X	1761050_s_at	b3708	tnaA /// tnaA	tryptophanase /// tryptophanase/L-cysteine desulfhydrase, PLP-dependent	tryptophanase	tnaA	tnaA	0	0	0	0	0	0	0.467852	0	0	0	0	2.06689	0.733487	0.556446	0.827422	1.21208	1.23557	1.18279	0	0	0	0	0	0	0	0.567074	0.616891	0.575744	0.691519	0.567965	0.418565	0.873763	0.708685	0	0.629121	0.491649	0	0	0	0
702	2283	GENE3432X	1761528_s_at	b4062	ECs5044 /// soxS /// soxS	DNA-binding transcriptional regulator SoxS /// DNA-binding transcriptional regulator SoxS /// DNA-binding transcriptional dual regulator	regulation of superoxide response regulon	soxS	soxS	0	0	0	0	0	0	0	0	0	0	0	0.683104	0.908849	0.65277	0.994017	1.46223	0.945449	0.630563	0	0	0	0	0	0	0	0.682198	0.927741	0	0.596047	0	0	0.708799	0	0	0	0	0	0.602411	0	0
703	3552	GENE3325X	1768687_at	b3937	yiiX	predicted peptidoglycan peptidase	orf, hypothetical protein	yiiX	yiiX	0	0	0	0	0	0	0	0	0	0	0	0.59342	0.998312	0.293949	0.266211	0.64651	0.651573	0.363769	0	0	0	0	0	0	0	0	0.431845	0	0	0	0	0.543429	0.314193	0	0.589363	0	0	0	0	0
704	2361	GENE3068X	1764950_at	b3616	tdh	threonine 3-dehydrogenase, NAD(P)-binding	threonine dehydrogenase	tdh	tdh	0	0	0	0	0	0	0	0	0	0	0.374261	0.693448	0.461929	0	0.368174	0.617658	0.456822	0.342996	0	0	0	0	0	0	0	0	0.328509	0	0	0	0	0.432472	0.360838	0	0.454867	0.26715	0	0.393985	0	0
705	161	GENE3176X	1766107_s_at	b3744	asnA /// asnA /// ECs4686	asparagine synthetase AsnA /// asparagine synthetase A /// asparagine synthetase AsnA	asparagine synthetase A	asnA	asnA	0	0	0	0	0	0	0	0	0	0	0	0.300374	0.515579	0	0.301406	0.390241	0.273219	0	0	0	0	0	0	0	0	0	0	0	0	0	0	0.317402	0.40688	0	0.557131	0.379221	0	0.37682	0	0
706	2222	GENE3052X	1762836_s_at	b3609	ECs4487 /// secB /// secB	preprotein translocase subunit SecB /// preprotein translocase subunit SecB /// protein export chaperone	protein export; molecular chaperone; may bind to signel sequence	secB	secB	0	0	0	0	0	0	0	0	0	0	0.659812	0.918166	0.814757	0	0.610406	0.453759	0.392251	0	0	0	0	0	0	0	0	0	0	0	0	0	0	0.57231	0.344673	0	0	0	0	0.412209	0	0
707	945	GENE3054X	1765380_s_at	b3608	gpsA /// gpsA	NAD(P)H-dependent glycerol-3-phosphate dehydrogenase /// glycerol-3-phosphate dehydrogenase (NAD+)	glycerol-3-phosphate dehydrogenase (NAD+)	gpsA	gpsA	0	0	0	0	0	0	0	0	0	0	0.308059	0.60674	0.519456	0	0.371404	0.358129	0.327918	0	0	0	0	0	0	0	0	0	0	0	0	0	0	0.344348	0.287949	0.296251	0.366317	0	0	0	0	0
708	763	GENE3225X	1766993_s_at	b3844	fre /// fre	FMN reductase /// flavin reductase	ferrisiderophore reductase; flavin reductase (NADPH:flavin oxidoreductase)	b3844	fre	0	0	0	0	0	0	0	0	0	0	0	0.60493	0.771911	0	0.30273	0.29916	0.271213	0	0	0	0	0	0	0	0	0	0.27171	0	0	0	0	0.419999	0	0.344811	0.475322	0	0	0	0	0
709	1196	GENE1386X	1764567_s_at	b1732	katE /// katE	hydroperoxidase II /// hydroperoxidase HPII(III) (catalase)	catalase; hydroperoxidase HPII(III)	katE	katE	0	0	0	0	0	0	0	0	0	0	1.2608	0.904905	0.74396	0	0.605524	0.441666	0	0	0	0	0	0	0	0	0	0	0	0.707561	0	0	0	0	-0.320829	0	-0.265768	0	0	0	0	0
710	1664	GENE1539X	1760043_s_at	b1896	ECs2604 /// otsA	trehalose-6-phosphate synthase /// trehalose-6-phosphate synthase	trehalose-6-phosphate synthase	otsA	otsA	0	0	0	0	0	0	0	0	0	0.341215	1.05061	0.269058	0.760681	0	0.65206	0.335197	0	0	0	0	0	0	0	0	0	0	0	0.288671	0	0	0	0	0	0	-0.302873	-0.354799	0	0	0	0
711	1311	GENE3503X	1762979_s_at	b4129	lysS /// lysU	lysyl-tRNA synthetase /// lysine tRNA synthetase, inducible	lysine tRNA synthetase, inducible; heat shock protein	lysU	lysU	0	0	0	0	0	0	0	0	0	0	0.407868	0.457819	0.938118	0.275936	0.69043	0.45537	0.28379	0	0	0	0	0	0	0	0	0	0	0	0	0	0	0	0	0	0	0.265563	0	0	0	0
712	3841	GENE2595X	1762848_s_at	b3100	ECs3982 /// yqjK /// yqjK /// Z4454	hypothetical protein /// hypothetical protein /// conserved protein /// hypothetical protein	orf, hypothetical protein	b3100	yqjK	0	0	0	0	0	0	0	0	0	0	0.512195	0.351465	0.791602	0	0.442807	0	0	0	0	0	0	0	0	0	0	0	0	0	0	0	0	0	0	0	0	0	0	0	0	0.273467
713	873	GENE2881X	1761420_s_at	b3429	glgA	glycogen synthase	glycogen synthase	glgA	glgA	0	0	0	0	0	0	0	0	0	0	0.434501	0.540442	0.616381	0.290179	0.268028	0	0	0	0	0	0	0	0	0	0	0	0	0	0	0	0	0	0	0	0	0	0	0	0	0
714	3594	GENE3521X	1760057_s_at	b4144	ECs5125 /// yjeI /// yjeI	hypothetical protein /// hypothetical protein /// conserved protein	orf, hypothetical protein	yjeI	yjeI	0	0	0	0	0	0	0	0	0	0	0.338242	0.527837	0.539723	0	0.293937	0.358399	0	0	0	0	0	0	0	0	0	0	0	0	0	0	0	0	0	0	0	0	0	0	0	0
715	1242	GENE3414X	1763783_s_at	b4043	ECs5026 /// lexA /// lexA	LexA repressor /// LexA repressor /// DNA-binding transcriptional repressor of SOS regulon	regulator for SOS(lexA) regulon	lexA	lexA	0	0	0	0	0	0	0	0	0	0	0	0.465112	0.718165	0	0	0.373693	0	0	0	0	0	0	0	0	0	0	0	0	0	0	0	0	0	0	0	0	0	0	0	0
716	1398	GENE3617X	1764279_s_at	b4242	ECs5219 /// mgtA /// mgtA	magnesium-transporting ATPase MgtA /// magnesium-transporting ATPase MgtA /// magnesium transporter	Mg2+ transport ATPase, P-type 1	mgtA	mgtA	0	0	0	0	0	0	0	0	0	0	0	0.369335	0	0	0	0.679897	0	0	0.429201	0	0	0	0	0	0	0	0.311615	0	0	0	0	0.2964	0	0.719347	0	0.337972	0	0	0	0
717	1313	GENE406X	1768948_s_at	b0459	ECs0512 /// maa /// ylaD	maltose O-acetyltransferase /// maltose O-acetyltransferase /// maltose O-acetyltransferase	putative transferase	b0459	maa	0	0	0	0	0	0	0	0	0	0	0	0.409553	0	0	0	0.28972	0	0	0.276435	0	0	0	0	0	0	0	0	0	0	0	0	0	0	0.323466	0	0	0	0	0	0
718	1040	GENE1654X	1766205_x_at	b2018	hisL	his operon leader peptide	his operon leader peptide	hisL	hisL	0	0	0	0	0	0	0	0	0	0	0.968214	1.31027	1.70742	0	0	0.701166	0	0	0	0	0	0	0	0	0	0	0	0	0	0	0	0	0	-1.04235	0	0	0	0	0	0
719	3256	GENE2183X	1761575_s_at	b2667	ECs3528 /// ygaV /// ygaV /// Z3966	hypothetical protein /// putative transcriptional regulator YgaV /// predicted DNA-binding transcriptional regulator /// hypothetical protein	orf, hypothetical protein	b2667	ygaV	0	0	0	0	0	0	0	0	0	0	0	0.658478	0.438748	0	0	0.384492	0	0	0	0	0	0	0	0	0	0	0	0	0	0	0	0	0	0	0	0	0	0	0	0
720	1515	GENE2143X	1759847_s_at	b2615	nadK /// ppnK	NAD kinase /// inorganic polyphosphate/ATP-NAD kinase	orf, hypothetical protein	yfjB	nadK	0	0	0	0	0	0	0	0	0	0	0	0.28904	0.456471	0	0	0	0	0	0	0	0	0	0	0	0	0	0	0	0	0	0	0	0	0	0	0	0	0	0	0
721	875	GENE2891X	1766190_s_at	b3430	glgC	glucose-1-phosphate adenylyltransferase	glucose-1-phosphate adenylyltransferase	glgC	glgC	0	0	0	0	0	0	0	0	0	0	0.468876	0.679204	0.714495	0	0	0.271811	0.296137	0	0	0	0	0	0	0	0	0	0.345744	0	0	0	0	0	0	0	0.314811	0	0	0	0	0
722	3345	GENE2546X	1761153_s_at	b3055	ECs3938 /// htrG /// ygiM	putative signal transduction protein /// putative signal transduction protein /// predicted signal transduction protein (SH3 domain)	orf, hypothetical protein	ygiM	ygiM	0	0	0	0	0	0	0	0	0	0	0.316913	0.479281	0.608515	0	0	0	0.275594	0.267952	0	0	0	0	0	0	0	0	0.357298	0	0	0	0	0	0	0	0.386481	0	0	0	0	0
723	3482	GENE3060X	1764226_s_at	b3611	ECs4489 /// yibN /// yibN	hypothetical protein /// hypothetical protein /// predicted rhodanese-related sulfurtransferase	orf, hypothetical protein	yibN	yibN	0	0	0	0	0	0	0	0	0	0	0.515903	0.728784	0.878344	0	0	0.341851	0	0	0	0	0	0	0	0	0	0	0	0	0	0	0	0	0	0	0.419245	0	0	0.388585	0	0
724	1717	GENE3234X	1767143_s_at	b3847	ECs4775 /// pepQ /// pepQ	proline dipeptidase /// proline dipeptidase	proline dipeptidase	pepQ	pepQ	0	0	0	0	0	0	0	0	0	0	0.459722	0.552173	0.596387	0	0	0	0	0	0	0	0	0	0	0	0	0	0	0	0	0	0	0	0	0	0.354131	0	0	0.309619	0	0
725	1018	GENE3335X	1767775_s_at	b3803	ECs4733 /// hemX /// hemX	putative uroporphyrinogen III C-methyltransferase /// putative uroporphyrinogen III C-methyltransferase /// predicted uroporphyrinogen III methylase	uroporphyrinogen III methylase	hemX	hemX	0	0	0	0	0	0	0	0	0	0	0.399392	0.504547	0.583557	0	0	0.306131	0	0	0	0	0	0	0	0	0	0	0	0	0	0	0	0	0	0	0.439285	0	0	0	0	0
726	1481	GENE1608X	1764330_s_at	b1976	ECs2774 /// mtfA /// yeeI /// Z3132	hypothetical protein /// conserved protein /// hypothetical protein /// hypothetical protein	orf, hypothetical protein	b1976	mtfA	0	0	0	0	0	0	0	0	0	0.339691	0.683055	0.838716	0.347467	0	0	0.340238	0	0	0	0	0	0	0	0	0	0	0	0	0	0	0	0	0	0	0	0	0	0	0	0.271001
727	1194	GENE1638X	1768146_s_at	b0220	ECs0247 /// ivy /// ykfE	C-lysozyme inhibitor /// inhibitor of vertebrate C-lysozyme /// C-lysozyme inhibitor	orf, hypothetical protein	ykfE	ivy	0	0	0	0	0	0	0	0	0	0	0.552151	0.769927	0.416063	0	0	0	0	0	0	0	0	0	0	0	0	0	0.312523	0	0	0	0	0	0	0	0	0	0	0	0	0
728	3341	GENE2281X	1764435_s_at	b3038	ECs3926 /// ygiC /// ygiC /// ygiC	putative synthetase/amidase /// hypothetical protein /// putative synthetase/amidase /// predicted enzyme	putative synthetaseamidase	ygiC	ygiC	0	0	0	0	0	0	0	0	0	0	0.41814	0.677402	0.544361	0	0	0	0	0	0	0	0	0	0	0	0	0	0	0	0	0	0	0	0	0	0	0	0	0	0	0
729	3229	GENE2114X	1765224_s_at	b2584	yfiQ /// yfiQ	hypothetical protein /// fused predicted acyl-CoA synthetase: NAD(P)-binding subunit/ATP-binding subunit	orf, hypothetical protein	yfiQ	yfiQ	0	0	0	0	0	0	0	0	0	0	0.46787	0.785877	0.351653	0	0	0	0	0	0	0	0	0	0	0	0	0	0	0	0	0	0	0	0	0	0	0	0	0	0	0
730	506	GENE1748X	1767428_s_at	b2133	dld /// dld	D-lactate dehydrogenase /// D-lactate dehydrogenase, FAD-binding, NADH independent	D-lactate dehydrogenase, FAD protein, NADH independent	dld	dld	0	0	0	0	0	0	0	0	0	0	0.419024	0.63102	0.306126	0	0	0	0	0	0	0	0	0	0	0	0	0	0	0	0	0	0	0	-0.308476	0	0	0	0	0	0	0
731	943	GENE3199X	1764195_s_at	b3779	ECs4712 /// gpp /// gppA	guanosine pentaphosphate phosphohydrolase /// guanosine pentaphosphatase/exopolyphosphatase /// guanosine pentaphosphate phosphohydrolase	guanosine pentaphosphatase; exopolyphosphatase	gppA	gpp	0	0	0	0	0	0	0	0	0	0	0	0.42555	0.779914	0	0	0	0	0	0	0	0	0	0	0	0	0	0	0	0	0	0	0	0	0.320471	0.603896	0.303185	0	0.376248	0	0
732	229	GENE3354X	1765519_s_at	b3973	birA /// birA	biotin--protein ligase /// bifunctional biotin-[acetylCoA carboxylase] holoenzyme synthetase/ DNA-binding transcriptional repressor, bio-5'-AMP-binding	biotin-(acetylCoA carboxylase) holoenzyme synthetase and biotin operon repressor	birA	birA	0	0	0	0	0	0	0	0	0	0	0	0.444632	0.588716	0	0	0.353042	0	0	0	0	0	0	0	0	0	0	0	0	0	0	0	0	0	0.304742	0.449237	0.412812	0	0	0	0
733	343	GENE3294X	1767347_s_at	b3911	cpxA /// cpxA	two-component sensor protein /// sensory histidine kinase in two-component regulatory system with CpxR	probable sensor protein (histidine protein kinase), acting on arcA	cpxA	cpxA	0	0	0	0	0	0	0	0	0	0	0	0.477161	0.496128	0	0	0	0	0	0	0	0	0	0	0	0	0	0	0	0	0	0	0	0	0.3247	0.385757	0.302868	0	0	0	0
734	938	GENE2866X	1767776_s_at	b3413	ECs4254 /// gntX /// yhgH	gluconate periplasmic binding protein /// gluconate periplasmic binding protein with phosphoribosyltransferase domain, GNT I system /// gluconate periplasmic binding protein	orf, hypothetical protein	yhgH	gntX	0	0	0	0	0	0	0	0	0	0	0	0.381138	0.44646	0	0	0	0	0	0	0	0	0	0	0	0	0	0	0	0	0	0	0	0	0.321139	0.361005	0.284641	0	0	0	0
735	902	GENE2885X	1762037_s_at	b3424	ECs4267 /// glpG /// glpG	intramembrane serine protease GlpG /// intramembrane serine protease GlpG /// predicted intramembrane serine protease	protein of glp regulon	glpG	glpG	0	0	0	0	0	0	0	0	0	0	0	0.325278	0.740288	0	0	0	0	0	0	0	0	0	0	0	0	0	0.355809	0	0	0	0	0	0	0.332116	0.343193	0.284657	0	0	0	0
736	2150	GENE3530X	1768365_s_at	b4161	ECs5140 /// rsgA /// yjeQ	ribosome-associated GTPase /// ribosome small subunit-dependent GTPase A /// ribosome-associated GTPase	orf, hypothetical protein	yjeQ	rsgA	0	0	0	0	0	0	0	0	0	0	0	0.399496	0.718572	0	0	0	0	0	0	0	0	0	0	0	0	0	0	0	0	0	0	0	0	0.282426	0.281378	0	0	0	0	0
737	3850	GENE2705X	1764892_s_at	b3196	ECs4075 /// yrbG /// yrbG	putative calcium/sodium:proton antiporter /// putative calcium/sodium:proton antiporter /// predicted calcium/sodium:proton antiporter	orf, hypothetical protein	yrbG	yrbG	0	0	0	0	0	0	0	0	0	0	0	0.271029	0.459832	0	0	0	0	0	0	0	0	0	0	0	0	0	0	0	0	0	0	0	0	0.289148	0.28231	0	0	0	0	0
738	3450	GENE2977X	1766726_s_at	b3527	ECs4407 /// yhjJ /// yhjJ	hypothetical protein /// hypothetical protein /// predicted zinc-dependent peptidase	orf, hypothetical protein	yhjJ	yhjJ	0	0	0	0	0	0	0	0	0	0	0.266719	0.41052	0.855945	0	0	0	0	0	0	0	0	0	0	0	0	0	0	0	0	0	0	0	0	0	0.418576	0.281493	0	0	0	0
739	3559	GENE3386X	1767024_s_at	b4012	ECs4930 /// yjaB /// yjaB	hypothetical protein /// hypothetical protein /// predicted acetyltransferase	orf, hypothetical protein	yjaB	yjaB	0	0	0	0	0	0	0	0	0	0	0	0.350775	0.535133	0	0	0	0	0	0	0	0	0	0	0	0	0	0	0	0	0	0	0	0	0	0.299231	0.349107	0	0	0	0
740	2001	GENE3206X	1764595_s_at	b3789	ECs4722 /// rffH	glucose-1-phosphate thymidylyltransferase /// glucose-1-phosphate thymidylyltransferase	glucose-1-phosphate thymidylyltransferase	rffH	rffH	0	0	0	0	0	0	0	0	0	0	0	0.395043	0.362188	0	0	0	0	0	0	0	0	0	0	0	0	0	0	0	0	0	0	0	0	0	0.442162	0.295632	0	0	0	0
741	3405	GENE2812X	1764680_s_at	b3352	ECs4203 /// yheS /// yheS	putative ABC transporter ATP-binding protein /// putative ABC transporter ATP-binding protein /// fused predicted transporter subunits of ABC superfamily: ATP-binding components	putative ATP-binding component of a transport system	yheS	yheS	0	0	0	0	0	0	0	0	0	0	0	0.335845	0.647094	0	0	0	0	0	0	0	0	0	0	0	0	0	0.274327	0	0	0	0	0	0	0	0.38371	0	0	0	0	0
742	874	GENE2889X	1760630_s_at	b3432	ECs4277 /// glgB /// glgB	glycogen branching enzyme /// glycogen branching enzyme /// 1,4-alpha-glucan branching enzyme	1,4-alpha-glucan branching enzyme	glgB	glgB	0	0	0	0	0	0	0	0	0	0	0	0.402161	0.38334	0	0	0	0	0	0	0	0	0	0	0	0	0	0.280562	0	0	0	0	0	0	0	0.283568	0	0	0	0	0
743	1796	GENE3344X	1766793_s_at	b3956	ECs4885 /// ppc	phosphoenolpyruvate carboxylase /// phosphoenolpyruvate carboxylase	phosphoenolpyruvate carboxylase	ppc	ppc	0	0	0	0	0	0	0	0	0	0	0	0.467497	0.392654	0	0	0	0	0	0	0	0	0	0	0	0	0	0	0	0	0	0	0	0	0	0.31139	0	0	0	0	0
744	1380	GENE3323X	1761494_s_at	b3939	ECs4868 /// metB /// metB	cystathionine gamma-synthase /// cystathionine gamma-synthase /// cystathionine gamma-synthase, PLP-dependent	cystathionine gamma-synthase	metB	metB	0	0	0	0	0	0	0	0	0	0	0	0.408836	0.419757	0	0	0	0	0	0	0	0	0	0	0	0	0	0	0	0	0	0	0	0	0	0.312975	0	0	0	0	0
745	489	GENE2639X	1766700_s_at	b3149	diaA /// ECs4030 /// yraO	DnaA initiator-associating factor for replication initiation /// DnaA initiator-associating protein DiaA /// DnaA initiator-associating protein DiaA	orf, hypothetical protein	yraO	diaA	0	0	0	0	0	0	0	0	0	0	0	0.396614	0.413882	0	0	0	0	0	0	0	0	0	0	0	0	0	0	0	0	0	0	0	0	0	0.321855	0	0	0	0	0
746	878	GENE2890X	1759515_s_at	b3431	ECs4276 /// glgX	glycogen debranching enzyme /// glycogen debranching enzyme	part of glycogen operon, a glycosyl hydrolase, debranching enzyme	glgX	glgX	0	0	0	0	0	0	0	0	0	0	0	0.342083	0.312505	0	0	0	0	0	0	0	0	0	0	0	0	0	0	0	0	0	0	0	0	0	0.290842	0	0	0	0	0
747	432	GENE3316X	1765388_s_at	b3934	cytR /// cytR /// ECs4861	DNA-binding transcriptional regulator CytR /// DNA-binding transcriptional dual regulator /// DNA-binding transcriptional regulator CytR	regulator for deo operon, udp, cdd, tsx, nupC, and nupG	cytR	cytR	0	0	0	0	0	0	0	0	0	0	0	0.38816	0.290142	0	0	0	0	0	0	0	0	0	0	0	0	0	0	0	0	0	0	0	0	0	0.384883	0	0	0	0	0
748	3560	GENE3376X	1759867_s_at	b3999	ECs4922 /// yjaG /// yjaG	hypothetical protein /// hypothetical protein /// conserved protein	orf, hypothetical protein	yjaG	yjaG	0	0	0	0	0	0	0	0	0	0	0	0.287987	0.468845	0	0	0	0	0	0	0	0	0	0	0	0	0	0	0	0	0	0	0	0	0	0.285445	0	0	0	0	0
749	3847	GENE2637X	1759989_s_at	b3150	ECs4031 /// yraP /// yraP	hypothetical protein /// hypothetical protein /// predicted protein	putative periplasmic protein	yraP	yraP	0	0	0	0	0	0	0	0	0	0	0	0.467389	0.317256	0	0	0	0	0	0	0	0	0	0	0	0	0	0	0	0	0	0	0	0	0.273189	0.274764	0	0	0	0	0
750	1382	GENE3223X	1766722_s_at	b3829	ECs4759 /// metE /// metE	5-methyltetrahydropteroyltriglutamate--homocysteine S-methyltransferase /// 5-methyltetrahydropteroyltriglutamate--homocysteine S-methyltransferase /// 5-methyltetrahydropteroyltriglutamate-homocysteine S-methyltransferase	tetrahydropteroyltriglutamate methyltransferase	metE	metE	0	0	0	0	0	0	0	0	0	0	0	0.589107	0.4717	0	0	0	0	0	0	0	0	0	0	0	0	0	0	0	0	0	0	0	0	-0.292618	0.455192	0	0	0	0	0
751	903	GENE3312X	1766804_s_at	b3926	glpK	glycerol kinase	glycerol kinase	glpK	glpK	0	0	0	0	0	0	0	0	0	0	0	0.844503	0.789944	0	0	0	0	0	0	0	0	0	0	0	0	0	0	0	0	0	0	0.415146	0	-0.404635	0.322619	0	0	0	0	0
752	3545	GENE3279X	1767286_s_at	b3888	ECs4811 /// yiiD /// yiiD /// yiiD	putative acetyltransferase /// hypothetical protein /// putative acetyltransferase /// predicted acetyltransferase	putative acetyltransferase (EC 2.3.1.18)	yiiD	yiiD	0	0	0	0	0	0	0	0	0	0	0	0.288079	0.307864	0	0	0	0	0	0	0	0	0	0	0	0	0	0	0	0	0	0	0.276667	0	0	0.267036	0	0	0	0	0
753	3572	GENE3427X	1764349_s_at	b4056	ECs5038 /// yjbQ /// yjbQ	hypothetical protein /// hypothetical protein /// conserved protein	orf, hypothetical protein	yjbQ	yjbQ	0	0	0	0	0	0	0	0	0	0	0.548715	0.446894	0.832618	0	0	0	0	0	0	0	0	0	0	0	0	0	0	0	0	0	0	0	0	-0.360666	0	0	0	0	0	0
754	2509	GENE3304X	1762274_s_at	b3923	ECs4848 /// uspD /// yiiT	universal stress protein UspD /// stress-induced protein /// universal stress protein UspD	putative regulator	yiiT	uspD	0	0	0	0	0	0	0	0	0	0	0.35476	0.418107	0.731263	0	0	0	0	0	0	0	0	0	0	0	0	0	0	0	0	0	0	0	0	-0.500974	0	0	0	0	0	0
755	1229	GENE1458X	1765416_s_at	b1380	ECs2002 /// ldhA /// ldhA	D-lactate dehydrogenase /// D-lactate dehydrogenase /// fermentative D-lactate dehydrogenase, NAD-dependent	fermentative D-lactate dehydrogenase, NAD-dependent	ldhA	ldhA	0	0	0	0	0	0	0	0	0	0	0.345922	0.338187	0.543563	0	0	0	0	0	0	0	0	0	0	0	0	0	0	0	0	0	0	0	0	0	0	0	0	0	0	0
756	268	GENE2544X	1759987_s_at	b3056	cca /// cca	multifunctional tRNA nucleotidyl transferase/2'3'-cyclic phosphodiesterase/2'nucleotidase/phosphatase /// fused tRNA nucleotidyl transferase/2'3'-cyclic phosphodiesterase/2'nucleotidase and phosphatase	tRNA nucleotidyl transferase	cca	cca	0	0	0	0	0	0	0	0	0	0	0.353376	0.30866	0.865351	-0.334863	0	0	0	0	0	0	0	0	0	0	0	0	0	0	0	0	0	0	0	0	0	0	0	0	0	0
757	1390	GENE241X	1768746_s_at	b0199	metN /// metN	DL-methionine transporter ATP-binding subunit /// DL-methionine transporter subunit	D- and L-methionine transport protein (ABC superfamily, atp_bind)	metN	metN	0	0	0	0	0	0	0	0	0	0	0	0.670063	0.912889	0	0	0.352073	0	0	0.343094	0	0	0	0	0	0	0	0	0	0	0	0	0	0	0.319908	0	0	0	0	0	0
758	2038	GENE2276X	1763796_s_at	b2785	rumA /// rumA	23S rRNA 5-methyluridine methyltransferase /// 23S rRNA m(5)U1939 methyltransferase, SAM-dependent	hypothetical protein	b2785	rlmC	0	0	0	0	0	0	0	0	0	0	0	0.402769	0.511226	0	0	0.27115	0	0	0	0	0	0	0	0	0	0	0	0	0	0	0	0	0	0	0	0	0	0	0	0
759	3282	GENE2296X	1764625_s_at	b2795	ECs3655 /// ygdH /// ygdH	hypothetical protein /// hypothetical protein /// conserved protein	orf, hypothetical protein	ygdH	ygdH	0	0	0	0	0	0	0	0	0	0	0	0.74571	0.673278	0	0	0	0	0	0	0	0	0	0	0	0	0	0	0	0	0	0	0	0	0	0	0	0	0	0	0
760	2606	GENE249X	1763019_s_at	b0224	ECs0251 /// yafK /// yafK	hypothetical protein /// hypothetical protein /// conserved protein	orf, hypothetical protein	yafK	yafK	0	0	0	0	0	0	0	0	0	0	0	0.447492	0.512053	0	0	0	0	0	0	0	0	0	0	0	0	0	0.276126	0	0	0	0	0	0	0	0	0	0	0	0	0
761	109	GENE2838X	1762306_s_at	b3210	arcB /// arcB /// ECs4089	aerobic respiration control sensor protein ArcB /// hybrid sensory histidine kinase in two-component regulatory system with ArcA /// aerobic respiration control sensor protein ArcB	aerobic respiration sensor-response protein; histidine protein kinasephosphatase, sensor for arcA	arcB	arcB	0	0	0	0	0	0	0	0	0	0	0	0.463754	0.705109	0	0	0	0	0	0	0	0	0	0	0	0	0	0	0	0	0	0	0	0	0	0	0	0	0	0	0
762	1368	GENE3495X	1765153_s_at	b4119	ECs5101 /// melA /// melA	alpha-galactosidase /// alpha-galactosidase /// alpha-galactosidase, NAD(P)-binding	alpha-galactosidase	melA	melA	0	0	0	0	0	0	0	0	0	0	0	0.729411	1.42467	0	0	0	0	0	0	0	0	0	0	0	0	0	0	0	0	0	0	0	0	-0.341751	0	0	0	0	0	0
763	1408	GENE546X	1762792_s_at	b0661	ECs0699 /// miaB /// yleA	hypothetical protein /// isopentenyl-adenosine A37 tRNA methylthiolase /// hypothetical protein	orf, hypothetical protein	yleA	miaB	0	0	0	0	0	0	0	0	0	0	0	0.434643	0.876046	0	0	0	0	0	0	0	0	0	0	0	0	0	0	0	0	0	0	0	0	0	0	0	0	0	0	0
764	2234	GENE545X	1768591_s_at	b2913	ECs3784 /// serA	D-3-phosphoglycerate dehydrogenase /// D-3-phosphoglycerate dehydrogenase	D-3-phosphoglycerate dehydrogenase	serA	serA	0	0	0	0	0	0	0	0	0	0	0	0.460256	0.6935	0	0	0	0	0	0	0	0	0	0	0	0	0	0	0	0	0	0	0	0	0	0	0	0	0	0	0
765	1563	GENE737X	1765099_s_at	b0851	ECs0931 /// mdaA /// nfsA	nitroreductase A /// nitroreductase A /// nitroreductase A, NADPH-dependent, FMN-dependent	modulator of drug activity A	b0851	nfsA	0	0	0	0	0	0	0	0	0	0	0	0.434649	0.649233	0	0	0	0	0	0	0	0	0	0	0	0	0	0	0	0	0	0	0	0	0	0	0	0	0	0	0
766	2769	GENE735X	1767468_s_at	b0850	ECs0930 /// ybjC /// ybjC	hypothetical protein /// hypothetical protein /// predicted inner membrane protein	orf, hypothetical protein	ybjC	ybjC	0	0	0	0	0	0	0	0	0	0	0	0.341456	0.559528	0	0	0	0	0	0	0	0	0	0	0	0	0	0	0	0	0	0	0	0	0	0	0	0	0	0	0
767	876	GENE2880X	1761953_s_at	b3428	ECs4273 /// glgP	glycogen phosphorylase /// glycogen phosphorylase	glycogen phosphorylase	glgP	glgP	0	0	0	0	0	0	0	0	0	0	0	0.283279	0.457385	0	0	0	0	0	0	0	0	0	0	0	0	0	0	0	0	0	0	0	0	0	0	0	0	0	0	0
768	3817	GENE2394X	1759347_s_at	b2900	ECs3772 /// yqfB /// yqfB	hypothetical protein /// hypothetical protein /// conserved protein	orf, hypothetical protein	yqfB	yqfB	0	0	0	0	0	0	0	0	0	0	0	0.284128	0.386666	0	0	0	0	0	0	0	0	0	0	0	0	0	0	0	0	0	0	0	0	0	0	0	0	0	0	0
769	1529	GENE722X	1766242_s_at	b3226	ECs4099 /// nanR /// yhcK	transcriptional regulator NanR /// DNA-binding transcriptional dual regulator /// transcriptional regulator NanR	putative FADA-type transcriptional regulator	b3226	nanR	0	0	0	0	0	0	0	0	0	0	0	0.283096	0.314094	0	0	0	0	0	0	0	0	0	0	0	0	0	0	0	0	0	0	0	0	0	0	0	0	0	0	0
770	442	GENE116X	1768051_s_at	b0031	dapB /// ECs0034	dihydrodipicolinate reductase /// dihydrodipicolinate reductase	dihydrodipicolinate reductase	dapB	dapB	0	0	0	0	0	0	0	0	0	0	0	0.263296	0.304662	0	0	0	0	0	0	0	0	0	0	0	0	0	0	0	0	0	0	0	0	0	0	0	0	0	0	0
771	2345	GENE2332X	1764285_s_at	b2834	c3429 /// ECs3691 /// tas /// Z4152	putative aldo-keto reductase /// predicted oxidoreductase, NADP(H)-dependent aldo-keto reductase	hypothetical protein	b2834	tas	0	0	0	0	0	0	0	0	0	0	0	0.313033	0.345561	0	0	0	0	0	0	0	0	0	0	0	0	0	0	0	0	0	0	0	0	0	0	0	0	0	0	0
772	984	GENE3764X	1764272_s_at	b0104	ECs0108 /// guaC /// guaC	guanosine 5'-monophosphate oxidoreductase /// guanosine 5'-monophosphate oxidoreductase /// GMP reductase	GMP reductase	guaC	guaC	0	0	0	0	0	0	0	0	0	0	0	0.331503	0.651796	0	0	0	0	0	0	0	0	0	0	0	0	0	0	0	0	0	0	0	0	0	0	0	0	0	0	0
773	650	GENE3285X	1761290_s_at	b3894	ECs4820 /// fdoG /// fdoG	formate dehydrogenase-O major subunit /// formate dehydrogenase-O, major subunit /// formate dehydrogenase-O, large subunit	formate dehydrogenase-O, major subunit	fdoG	fdoG	0	0	0	0	0	0	0	0	0	0	0.456158	0.672646	0	0	0	0	0	0	0	0.590653	0	0	0	0	0	0	0	0	0	0	0	0.482313	0	1.00725	0	0	0	0.484199	0	0
774	651	GENE3286X	1762501_s_at	b3893	ECs4819 /// fdoH /// fdoH /// fdoH	formate dehydrogenase-O iron-sulfur subunit /// formate dehydrogenase-O beta subunit /// formate dehydrogenase-O, iron-sulfur subunit /// formate dehydrogenase-O, Fe-S subunit	formate dehydrogenase-O, iron-sulfur subunit	fdoH	fdoH	0	0	0	0	0	0	0	0	0	0	0.346475	0.530904	-0.384577	0	0	0	0	0	0	0	0	0	0	0	0	0	0	0	0	0	0	0.285278	0	0.731395	0	0	-0.312732	0.370831	0	0
775	2295	GENE1403X	1764483_s_at	b1743	ECs2449 /// spy /// spy	periplasmic protein /// periplasmic protein /// envelope stress induced periplasmic protein	periplasmic protein related to spheroblast formation	spy	spy	0	0	0	0	0	0	0	0	0	0	0.610945	0.585797	0	0	0	0	0	0	0	0.69219	0	0	0	0	0	0	0.880527	0.748256	0	0	0	0	0	1.86506	-0.413126	0	0	0	0	0.305848
776	2854	GENE990X	1766974_s_at	b1203	ECs1708 /// ychF /// ychF	GTP-dependent nucleic acid-binding protein EngD /// GTP-dependent nucleic acid-binding protein EngD /// predicted GTP-binding protein	putative GTP-binding protein	ychF	ychF	0	0	0	0	0	0	0	0	0	0	0	0.288837	0	0	0	0	0	0	0	0	0	0	0	0	0	0	0	0	0	0	0	0	0	0.532964	0	0	0	0	0	0
777	3033	GENE1503X	1759873_s_at	b1848	ECs2558 /// yebG /// yebG	DNA damage-inducible protein YebG /// DNA damage-inducible protein YebG /// conserved protein regulated by LexA	orf, hypothetical protein	yebG	yebG	0	0	0	0	0	0	0	0	0	0	0	0.383184	0	0	0	0	0	0	0	0	0	0	0	0	0	0	0	0.550629	0	0	0	0	0.364068	0.625145	0	0	0	0	0	0
778	1619	GENE1835X	1766657_s_at	b2285	ECs3169 /// nuoE /// nuoE	NADH dehydrogenase subunit E /// NADH dehydrogenase subunit E /// NADH:ubiquinone oxidoreductase, chain E	NADH dehydrogenase I chain E	nuoE	nuoE	0	0	0	0	0	0	0	0	0	0	0.823256	1.39633	0.734913	0.340942	0	0	0.548558	0.652929	0	1.11307	0	0	0	0	0	0	0	0	0	0	0	0	0	1.37836	0	0	0	0	0	0.612763
779	1621	GENE1851X	1766000_s_at	b2283	nuoG /// nuoG	NADH dehydrogenase subunit G /// NADH:ubiquinone oxidoreductase, chain G	NADH dehydrogenase I chain G	nuoG	nuoG	0	0	0	0	0	0	0	0	0	0	0.844715	1.88718	0.791227	0	0	0	0.332213	0.348438	0	1.10727	0	0	0	0	0	0	0	0	0	0	0	0	0	1.70819	0	0	0	0	0	0.593771
780	1622	GENE1850X	1760147_s_at	b2282	ECs3166 /// nuoH /// nuoH	NADH dehydrogenase subunit H /// NADH dehydrogenase subunit H /// NADH:ubiquinone oxidoreductase, membrane subunit H	NADH dehydrogenase I chain H	nuoH	nuoH	0	0	0	0	0	0	0	0	0	0	0.447178	1.14209	0.305646	0	0	0	0.456525	0.359507	0	0.616669	0	0	0	0	0	0	0	0	0	0	0	0	0	1.12243	0	0	0	0	0	0
781	1623	GENE1846X	1765761_s_at	b2281	ECs3165 /// nuoI /// nuoI	NADH dehydrogenase subunit I /// NADH dehydrogenase subunit I /// NADH:ubiquinone oxidoreductase, chain I	NADH dehydrogenase I chain I	nuoI	nuoI	0	0	0	0	0	0	0	0	0	0	0.460855	0.95518	0	0	0	0	0.37444	0.379062	0	0.666305	0	0	0	0	0	0	0	0	0	0	0	0	0	1.14842	0	0	0	0	0	0
782	1780	GENE1728X	1766964_s_at	b1603	pntA /// pntA	NAD(P) transhydrogenase subunit alpha /// pyridine nucleotide transhydrogenase, alpha subunit	pyridine nucleotide transhydrogenase, alpha subunit	pntA	pntA	0	0	0	0	0	0	0	0	0	0	0.644914	0.922377	0.286816	0	0	0	0	0.339686	0	0.796966	0	0	0	0	0	0	0	0	0	0	0	0	0	0.948249	-0.299678	0	0	0	0	0.320801
783	1618	GENE1848X	1763897_s_at	b2286	ECs3170 /// nuoC /// nuoC	bifunctional NADH:ubiquinone oxidoreductase subunit C/D /// bifunctional NADH:ubiquinone oxidoreductase subunit C/D /// NADH:ubiquinone oxidoreductase, chain C,D	NADH dehydrogenase I chain C, D	nuoC	nuoC	0	0	0	0	0	0	0	0	0	0	0.572022	0.973966	0	0	0	0	0.381872	0	0	0.951761	0	0	0	0	0	0	0	0	0	0	0	0	0	0.94221	0	0	0	0	0	0.607936
784	1626	GENE788X	1765545_s_at	b2278	ECs3162 /// nuoL /// nuoL	NADH dehydrogenase subunit L /// NADH dehydrogenase subunit L /// NADH:ubiquinone oxidoreductase, membrane subunit L	NADH dehydrogenase I chain L	nuoL	nuoL	0	0	0	0	0	0	0	0	0	0	0	1.11764	0.275655	0	0	0	0.409601	0.327167	0	0.705993	0	0	0	0	0	0	0	0	0	0	0	0	0	1.17173	0	0	0	0	0	0.414906
785	1624	GENE1845X	1760954_s_at	b2280	ECs3164 /// nuoJ /// nuoJ	NADH dehydrogenase subunit J /// NADH dehydrogenase subunit J /// NADH:ubiquinone oxidoreductase, membrane subunit J	NADH dehydrogenase I chain J	nuoJ	nuoJ	0	0	0	0	0	0	0	0	0	0	0	1.00695	0	0	0	0	0.297961	0	0.316871	0.656122	0	0	0	0	0	0	0	0	0	0	0	0	0	1.03561	0	0	0	0	0	0.342
786	1625	GENE2569X	1766061_s_at	b2279	ECs3163 /// nuoK /// nuoK	NADH dehydrogenase subunit K /// NADH dehydrogenase subunit K /// NADH:ubiquinone oxidoreductase, membrane subunit K	NADH dehydrogenase I chain K	nuoK	nuoK	0	0	0	0	0	0	0	0	0	0	0	0.942721	0.373575	0	0	0	0.390558	0	0	0.574455	0	0	0	0	0	0	0	0	0	0	0	0	0	1.03165	0	0	0	0	0	0
787	2231	GENE1857X	1766117_s_at	b1764	ECs2470 /// selD /// selD	selenophosphate synthetase /// selenophosphate synthetase /// selenophosphate synthase	selenophosphate synthase, H(2)Se added to acrylyl-tRNA	selD	selD	0	0	0	0	0	0	0	0	0	0.309139	0	0.35549	0	0	0	0	0	0	0	0.604053	0	0	0	0	0	0	0	0	0	0	0	0	0	0.863174	-0.286689	0	0	0	0	0.34787
788	652	GENE3275X	1760958_s_at	b3892	ECs4818 /// fdoI /// fdoI	formate dehydrogenase-O subunit gamma /// formate dehydrogenase-O subunit gamma /// formate dehydrogenase-O, cytochrome b556 subunit	formate dehydrogenase, cytochrome B556 (FDO) subunit	fdoI	fdoI	0	0	0	0	0	0	0	0	0	0	0.287599	0.461552	0	0	0	0	0	0	0	0.353378	0	0	0	0	0	0	0	0	0	0	0	0	0	0.707934	0.287825	0	0	0	0	0
789	1741	GENE644X	1761950_s_at	b1713	pheT /// pheT	phenylalanyl-tRNA synthetase subunit beta /// phenylalanine tRNA synthetase, beta subunit	phenylalanine tRNA synthetase, beta-subunit	pheT	pheT	0	0	0	0	0	0	0	0	0	0	0	0.80488	0.313912	0	0	0	0	0	0	0.854667	0	0	0	0	0	0	0	0	0	0	0	0	0	1.31119	0	0	0	0	0	0
790	3041	GENE372X	1767423_s_at	b1908	ECs2616 /// yecA /// yecA	hypothetical protein /// hypothetical protein /// conserved metal-binding protein	orf, hypothetical protein	yecA	yecA	0	0	0	0	0	0	0	0	0	0	0	0.313036	0.302372	0	0	0	0	0	0	0.544399	0	0	0	0	0	0	0	0	0	0	0	0	0	0.910392	0	0	0	0	0	0
791	1740	GENE1377X	1766499_s_at	b1714	pheS /// pheS	phenylalanyl-tRNA synthetase subunit alpha /// phenylalanine tRNA synthetase, alpha subunit	phenylalanine tRNA synthetase, alpha-subunit	pheS	pheS	0	0	0	0	0	0	0	0	0	0	0	0.444724	0	0	0	0	0	0	0	0.584413	0	0	0	0	0	0	0	0	0	0	0	0	0	1.09157	0	0	0	0	0	0
792	1554	GENE849X	1761732_s_at	b2518	ndk /// ndk	nucleoside diphosphate kinase /// multifunctional nucleoside diphosphate kinase and apyrimidinic endonuclease and 3'-phosphodiesterase	nucleoside diphosphate kinase	ndk	ndk	0	0	0	0	0	0	0	0	0	0	0	0.871555	0	0	0	0	0	0	0	0.555661	0	0	0	0	0	0	0	0	0	0	0	0	0	1.32636	0	0	0	0	0	0
793	1776	GENE438X	1765340_s_at	b2259	ECs3147 /// pmrD /// pmrD	polymyxin resistance protein B /// polymyxin B resistance protein pmrD /// polymyxin resistance protein B	polymyxin resistance protein B	pmrD	pmrD	0	0	0	0	0	0	0	0	0	0	0	0.445598	0	0	0	0	0	0	0	0.290909	0	0	0	0	0	0	0	0	0	0	0	0	0	0.674752	0	0	0	0	0	0
794	1488	GENE797X	1763861_s_at	b0924	mukB /// mukB	cell division protein MukB /// fused chromosome partitioning protein: predicted nucleotide hydrolase/conserved protein/conserved protein	kinesin-like cell division protein involved in chromosome partitioning	mukB	mukB	0	0	0	0	0	0	0	0	0	0	0	0.329534	0	0	0	0	0	0	0	0.360705	0	0	0	0	0	0	0	0	0	0	0	0	0	0.885803	0	0	0	0	0	0
795	1384	GENE1740X	1762693_s_at	b2114	metG	methionyl-tRNA synthetase	methionine tRNA synthetase	metG	metG	0	0	0	0	0	0	0	0	0	0	0	0.378454	0	0	0	0	0	0	0	0.446128	0	0	0	0	0	0	0	0	0	0	0	0	0	0.742646	0	0	0	0	0	0
796	1628	GENE444X	1760355_s_at	b2276	ECs3160 /// nuoN /// nuoN	NADH dehydrogenase subunit N /// NADH dehydrogenase subunit N /// NADH:ubiquinone oxidoreductase, membrane subunit N	NADH dehydrogenase I chain N	nuoN	nuoN	0	0	0	0	0	0	0	0	0	0	0	0.682895	0	0	0	0	0	0	0	0.489684	0	0	0	0	0	0	0	0	0	0	0	0	0	0.682201	0	0	0	0	0	0
797	2225	GENE3879X	1766621_s_at	b0409	secF /// secF	preprotein translocase subunit SecF /// SecYEG protein translocase auxillary subunit	protein secretion, membrane protein	secF	secF	0	0	0	0	0	0	0	0	0	0	0	0.420201	0	0	0	0	0	0	0	0.353539	0	0	0	0	0	0	0	0	0	0	0	0	0	0.480576	0	0	0	0	0	0
798	2447	GENE3822X	1761130_s_at	b0888	ECs0973 /// trxB /// trxB	thioredoxin reductase /// thioredoxin reductase /// thioredoxin reductase, FAD/NAD(P)-binding	thioredoxin reductase	trxB	trxB	0	0	0	0	0	0	0	0	0	0	0	0.308783	0	0	0	0	0	0	0	0.306467	0	0	0	0	0	0	0	0	0	0	0	0	0	0.640512	0	0	0	0	0	0
799	410	GENE853X	1759374_s_at	b0431	cyoB /// ECs0485	cytochrome o ubiquinol oxidase subunit I /// cytochrome o ubiquinol oxidase subunit I	cytochrome o ubiquinol oxidase subunit I	cyoB	cyoB	0	0	0	0	0	0	0	0	0	0	0.420322	1.1271	-0.62786	0	-0.289187	0	0.380264	0.379104	0	0.881969	0	0	0	0	0	0	0	0.322495	0	0	0	0.381262	0	1.24713	0	0	0	0	0	0.356189
800	413	GENE384X	1759601_s_at	b0428	cyoE /// ECs0482	protoheme IX farnesyltransferase /// protoheme IX farnesyltransferase	protoheme IX farnesyltransferase (haeme O biosynthesis)	cyoE	cyoE	0	0	0	0	0	0	0	0	0	0	0	0.979229	-0.524058	0	0	0	0.312518	0	0	0.706391	0	0	0	0	0	0	0	0	0	0	0	0	0	0.909269	0	0	0	0	0	0
801	411	GENE1970X	1767399_s_at	b0430	cyoC /// ECs0484	cytochrome o ubiquinol oxidase subunit III /// cytochrome o ubiquinol oxidase subunit III	cytochrome o ubiquinol oxidase subunit III	cyoC	cyoC	0	0	0	0	0	0	0	0	0	0	0	0.992412	-0.764316	0.33701	-0.290132	0	0	0.313889	0	0.87334	0	0	0	0	0	0	0	0	0	0	0	0	0	1.1154	0	0	0	0	0	0
802	412	GENE255X	1764404_s_at	b0429	cyoD /// ECs0483	cytochrome o ubiquinol oxidase subunit IV /// cytochrome o ubiquinol oxidase subunit IV	cytochrome o ubiquinol oxidase subunit IV	cyoD	cyoD	0	0	0	0	0	0	0	0	0	0	0	0.94055	-0.608862	0	-0.31209	0	0	0.295287	0	0.882895	0	0	0	0	0	0	0	0	0	0	0	0	0	0.980484	0	0	0	0	0	0
803	212	GENE2390X	1763342_at	b0312	betB	betaine aldehyde dehydrogenase, NAD-dependent	NAD+-dependent betaine aldehyde dehydrogenase	betB	betB	0	0	0	0	0	0	0	0	0	0	0	0.801529	0	0	0	0	0	0	0	0.620013	0	0	0	0	0	0	0	0	0	0	0	0.424743	0	0.894871	0	0	0	0	0	0
804	2665	GENE414X	1768942_s_at	b0471	ECs0524 /// ybaB /// ybaB	hypothetical protein /// hypothetical protein /// conserved protein	orf, hypothetical protein	ybaB	ybaB	0	0	0	0	0	0	0	0	0	0	0	0.584406	0	0	0	0	0	0	0	0.329575	0	0	0	0	0	0	0	0	0	0	0	0	0	0.578445	0	0	0	0	0	0
805	1316	GENE2012X	1767376_at	b2463	maeB	fused malic enzyme predicted oxidoreductase/predicted phosphotransacetylase	putative multimodular enzyme	b2463	maeB	0	0	0	0	0	0	0	0	0	0	0.769797	1.34043	0	0.335175	0	0	0	0	0	0	0	0	0	0	0	0	0	0	0	0	0	0	0	1.0338	0	-0.299601	0	0	0	0
806	1943	GENE2448X	1767513_s_at	b2217	ECs3106 /// rcsB /// rcsB	transcriptional regulator RcsB /// transcriptional regulator RcsB /// DNA-binding response regulator in two-component regulatory system with RcsC and YojN	positive response regulator for colanic capsule biosynthesis, (sensor, RcsC)	rcsB	rcsB	0	0	0	0	0	0	0	0	0	0	0.308003	0.305251	0	0	0	0	0	0	0	0	0	0	0	0	0	0	0	0	0	0	0	0	0	0.312901	0	0	0	0	0	0
807	3729	GENE1192X	1759697_s_at	b1452	ECs2056 /// yncE /// yncE /// Z2267	putative receptor /// hypothetical protein /// conserved protein /// putative receptor	putative receptor	b1452	yncE	0	0	0	0	0	0	0	0	0	0	0	0.432515	-0.307443	0	0	0	0	0	0	0	0	0	0	0	0	0	0	0	0	0	0	0	0	0.629084	0	0	0	0	0	0
808	1737	GENE2133X	1760182_s_at	b2599	pheA /// pheA	bifunctional chorismate mutase/prephenate dehydratase /// fused chorismate mutase P/prephenate dehydratase	chorismate mutase-P and prephenate dehydratase	pheA	pheA	0	0	0	0	0	0	0	0	0	0	0	0.428216	-0.324216	0	0	0	0	0	0.304785	0	0	0	0	0	0	0	0	0	0	0	0	0	0	0.46668	0	0	0	0	0	0
809	211	GENE944X	1762136_at	b0311	betA	choline dehydrogenase, a flavoprotein	choline dehydrogenase, a flavoprotein	betA	betA	0	0	0	0	0	0	0	0	0	0	0	0.511053	0	0	0	0	0	0	0	0	0	0	0	0	0	0	0	0	0	0	0	0	0	0.306082	0	0	0	0	0	0
810	1386	GENE239X	1768704_s_at	b0198	ECs0200 /// metI /// yaeE	DL-methionine transporter permease subunit /// DL-methionine transporter subunit /// DL-methionine transporter permease subunit	D- and L-methionine transport protein (ABC superfamily, membrane)	metI	metI	0	0	0	0	0	0	0	0	0	0	0	0.446662	0	0	0	0	0	0	0	0	0	0	0	0	0	0	0	0	0	0	0	0	0	0.269106	0	0	0	0	0	0
811	2392	GENE3804X	1767599_s_at	b2827	thyA /// thyA	thymidylate synthase /// thymidylate synthetase	thymidylate synthetase	thyA	thyA	0	0	0	0	0	0	0	0	0	0	0	0.356732	0	0	0	0	0	0	0	0	0	0	0	0	0	0	0	0	0	0	0	0	0	0.408387	0	0	0	0	0	0
812	2813	GENE834X	1762359_s_at	b1025	ECs1271 /// ycdT /// ycdT	hypothetical protein /// hypothetical protein /// predicted diguanylate cyclase	orf, hypothetical protein	ycdT	ycdT	0	0	0	0	0	0	0	0	0	0	0	0.325592	0	0	0	0	0	0	0	0	0	0	0	0	0	0	0	0	0	0	0	0	0	0.327248	0	0	0	0	0	0
813	1836	GENE2193X	1760798_s_at	b2677	ECs3540 /// proV /// proV	glycine betaine transporter ATP-binding subunit /// glycine betaine transporter ATP-binding subunit /// glycine betaine transporter subunit	ATP-binding component of transport system for glycine, betaine and proline	proV	proV	0	0	0	0	0	0	0	0	0	0	0	0.494416	0	0	0	0	0	0	0	0	0	0	0	0	0	0	0	0	0	0	0	0	0	0.673691	0	0	0	0	0	0
814	1781	GENE1307X	1765850_s_at	b1602	pntB /// pntB	pyridine nucleotide transhydrogenase /// pyridine nucleotide transhydrogenase, beta subunit	pyridine nucleotide transhydrogenase, beta subunit	pntB	pntB	0	0	0	0	0	0	0	0	0	0	0	0.61366	0.279559	0	0	0	0	0	0	0.451795	0	0	0	0	0	0	0	0	0	0	0	0	-0.376215	0.719006	0	0	0	-0.315874	0	0
815	1329	GENE188X	1765347_s_at	b1613	ECs2319 /// manA	mannose-6-phosphate isomerase /// mannose-6-phosphate isomerase	mannose-6-phosphate isomerase	manA	manA	0	0	0	0	0	0	0	0	0	0	0	0.680136	0.402767	0	0	0	0	0	0	0.272852	0	0	0	0	0	0	0	0	0	0	0	-0.266237	-0.289006	0.519622	0	0	0	-0.329807	0	0
816	33	GENE1063X	1761486_s_at	b1623	add /// ECs2331	adenosine deaminase /// adenosine deaminase	adenosine deaminase	add	add	0	0	0	0	0	0	0	0	0	0	0.305089	0.760838	0.359265	0	0	0	0	0	0	0	0	0	0	0	0	0	0	0	0	0	0	-0.382164	-0.617644	0.720688	0	0	0	-0.357619	0	0
817	1627	GENE2706X	1763447_s_at	b2277	nuoM /// nuoM	NADH dehydrogenase subunit M /// NADH:ubiquinone oxidoreductase, membrane subunit M	NADH dehydrogenase I chain M	nuoM	nuoM	0	0	0	0	0	0	0	0	0	0	0	1.80151	0	0	-0.432645	0	0.349548	0.320295	0	0.348567	0	0	0	0	0	0	0	0	0	0	0	0	-1.06293	1.44298	0	-0.512883	0	-0.716648	0	0
818	2471	GENE3222X	1762864_s_at	b3835	ubiB /// ubiB	putative ubiquinone biosynthesis protein UbiB /// 2-octaprenylphenol hydroxylase	hypothetical protein	b3835	ubiB	0	0	0	0	0	0	0	0	0	0	0	0.390289	0	0	0	0	0	0	0	0	0	0	0	0	0	0	0	0	0	0	0	0	0	0.382686	0.337961	0	0	0	0	0
819	474	GENE889X	1760652_s_at	b4384	deoD /// deoD	purine nucleoside phosphorylase /// purine-nucleoside phosphorylase	purine-nucleoside phosphorylase	deoD	deoD	0	0	0	0	0	0	0	0	0	0	0.456679	0.516309	0.547399	0	0.457768	0	0	0	0	0	0	0	0	0	0	0	0	0	0	0	0	0	0	0.320578	0	-0.388755	-0.381366	0	0	0.471591
820	1803	GENE3807X	1768443_s_at	b0525	ECs0587 /// ppiB	peptidyl-prolyl cis-trans isomerase B (rotamase B) /// peptidyl-prolyl cis-trans isomerase B (rotamase B)	peptidyl-prolyl cis-trans isomerase B (rotamase B)	ppiB	ppiB	0	0	0	0	0	0	0	0	0	0	0.331007	0.281251	0.417722	0	0.275814	0	0	0	0	0.349667	0	0	0	0	0	0	0	0	0	0	-0.282692	-0.295836	-0.274101	0.521151	0	-0.489007	0	0	0	0.377584
821	1829	GENE1891X	1759790_at	b2330	prmB	N5-glutamine methyltransferase	putative adenine-specific methylase	yfcB	prmB	0	0	0	0	0	0	0	0	0	0	0	0.377074	0.392049	0	0	0	0	0	0	0.455399	0	0	0	0	0	0	0	0	0	0	0	-0.412391	0	0.672498	0	-0.350586	0	0	0	0.2864
822	483	GENE760X	1760394_s_at	b1594	dgsA /// ECs2300 /// mlc /// mlc	DNA-binding transcriptional repressor /// putative NAGC-like transcriptional regulator /// Mlc protein /// putative NAGC-like transcriptional regulator	putative NAGC-like transcriptional regulator	mlc	dgsA	0	0	0	0	0	0	0	0	0	0	0.265012	0.299025	0.374169	0	0.430526	0	0	0	0	0	0	0	0	0	0	0	0	0	0	0	0	0	-0.378278	0.346216	0	0	0	0	0	0
823	3882	GENE2916X	1768442_s_at	b3469	zntA /// zntA	zinc/cadmium/mercury/lead-transporting ATPase /// zinc, cobalt and lead efflux system	zinc-transporting ATPase	zntA	zntA	0	0	0	0	0	0	0	0	0	0	0	0	1.47158	0	0.592839	0.477225	0	0	0	0	0	0	0	0	0	0	0.266571	0	0	0	0	0	0.394289	0	0.396224	0	0	0	0	0
824	2459	GENE2800X	1760725_s_at	b3343	ECs4194 /// yheL /// yheL	sulfur transfer complex subunit TusB /// sulfur transfer complex subunit TusB /// predicted intracellular sulfur oxidation protein	orf, hypothetical protein	yheL	tusB	0	0	0	0	0	0	0	0	0	0	0	0	0.737848	0	0.266922	0.464778	0	0	0	0	0	0	0	0	0	0	0	0	0	0	0	0	0	0	0	0.305263	0	0.270078	0	0
825	2470	GENE3410X	1765022_s_at	b4040	ubiA /// ubiA	4-hydroxybenzoate octaprenyltransferase /// p-hydroxybenzoate octaprenyltransferase	4-hydroxybenzoate-octaprenyltransferase	ubiA	ubiA	0	0	0	0	0	0	0	0	0	0	0	0.370645	0.746566	0	0	0.304562	0	0	0	0	0	0	0	0	0	0	0	0	0	0	0	0.417951	0	0	0	0.272026	0	0	0	0
826	1668	GENE3349X	1765452_s_at	b3961	ECs4890 /// oxyR /// oxyR	DNA-binding transcriptional regulator OxyR /// DNA-binding transcriptional regulator OxyR /// DNA-binding transcriptional dual regulator	activator, hydrogen peroxide-inducible genes	oxyR	oxyR	0	0	0	0	0	0	0	0	0	0	0	0.418716	0.347363	0	0	0.40969	0	0	0.264183	0	0	0	0	0	0	0	0	0	0	0	0	0.39827	0.274987	0	0.280004	0	0	0	0	0
827	540	GENE3271X	1759736_s_at	b3887	dtd /// ECs4810 /// yihZ	D-tyr-tRNA(Tyr) deacylase /// D-tyrosyl-tRNA(Tyr) deacylase /// D-tyrosyl-tRNA(Tyr) deacylase	hypothetical protein	b3887	dtd	0	0	0	0	0	0	0	0	0	0	0	0	0.358056	0	0	0	0	0	0	0	0	0	0	0	0	0	0	0	0	0	0	0.269392	0	0	0.26469	0	0	0	0	0
828	3390	GENE2793X	1759182_s_at	b3238	ECs4111 /// yhcN /// yhcN	hypothetical protein /// hypothetical protein /// conserved protein	orf, hypothetical protein	yhcN	yhcN	0	0	0	0	0	0	0	0	0	0	0	0	1.40464	0	1.52744	0.636871	0	0	0	0	0	0	0	0	0	0	0	0	0	0	0	0	1.7988	0	0	0	0	0	0	0
829	108	GENE3694X	1761540_s_at	b4401	arcA /// arcA /// ECs5359	two-component response regulator /// DNA-binding response regulator in two-component regulatory system with ArcB or CpxA /// two-component response regulator	negative response regulator of genes in aerobic pathways, (sensors, ArcB and CpxA)	arcA	arcA	0	0	0	0	0	0	0	0	0	0	0.506934	0.437476	3.38753	0	3.36221	3.34201	0	0	0	0	0	0	0	0	0	3.121	0	0	0	0	0	0	0	0	0	0	0	0.489869	0	0
830	747	GENE763X	1761705_s_at	b0904	ECs0987 /// focA /// focA_2	formate transporter /// formate transporter /// formate transporter	probable formate transporter (formate channel 1)	focA	focA	0	0	0	0	0	0	0	0	0	0	0.30144	0.82411	0.942895	0	0.901188	0.877226	0	0	0	0	0	0	0	0	0	0.37113	0	0	0	0	0	0	0	0	0	0	0	0	0	0
831	401	GENE612X	1763881_s_at	b0733	cydA /// cydA /// cydA /// ECs0768	cytochrome D ubiquinol oxidase subunit I /// cytochrome d terminal oxidase, polypeptide subunit I /// cytochrome d terminal oxidase, subunit I /// cytochrome d terminal oxidase polypeptide subunit I	cytochrome d terminal oxidase, polypeptide subunit I	cydA	cydA	0	0	0	0	0	0	0	0	0	0	0.334039	1.05228	1.82046	0.866496	1.91285	1.67163	0.358389	0.821801	0	0.624331	0	0	0	0	0	0	0	0	0	0	0	0	0	0.431571	0	0	0	0	0.325995	0
832	402	GENE616X	1765588_s_at	b0734	cydB /// cydB /// cydB /// ECs0769	cytochrome D ubiquinol oxidase subunit II /// cytochrome d terminal oxidase polypeptide subunit II /// cytochrome d terminal oxidase, subunit II /// cytochrome d terminal oxidase polypeptide subunit II	cytochrome d terminal oxidase polypeptide subunit II	cydB	cydB	0	0	0	0	0	0	0	0	0	0	0.328026	0.868892	1.83047	0.779395	1.78979	1.62419	0.387789	0.78512	0	0.562866	0	0	0	0	0	0	0	0	0	0	0	0	0	0.537077	0	0	0	0	0	0
833	2729	GENE600X	1768345_s_at	b0735	ECs0770 /// ybgE /// ybgE	hypothetical protein /// hypothetical protein /// conserved inner membrane protein	orf, hypothetical protein	ybgE	ybgE	0	0	0	0	0	0	0	0	0	0	0	0	1.26373	0.479798	1.27367	1.09535	0	0.32031	0	0	0	0	0	0	0	0	0	0	0	0	0	0	0	0.449517	0	0	0	0	0	0
834	2983	GENE1349X	1762525_s_at	b1685	ECs2392 /// ydiH /// ydiH /// Z2713	hypothetical protein /// hypothetical protein /// predicted protein /// hypothetical protein	orf, hypothetical protein	b1685	ydiH	0	0	0	0	0	0	0	0	0	0	0.409876	0.350789	1.22199	0	1.01446	0.784807	0	0.55816	0	0	0	0	0	0	0	0	0	0	0	0	0.439379	0	0	0	0	0	0	0	0	0
835	837	GENE57X	1762113_s_at	b1416	c1843 /// ECs2022 /// gapC /// gapC	glyceraldehyde 3-phosphate dehydrogenase A /// glyceraldehyde 3-phosphate dehydrogenase C /// glyceraldehyde-3-phosphate dehydrogenase /// pseudo	glyceraldehyde 3-phosphate dehydrogenase C, interrupted	gapC_1	gapC	0	0	0	0	0	0	0	0	0	0.344408	0	0	1.12599	0	0.966506	0.764501	0	0	0	0	0	0	0	0	0	0	-0.274817	0	0	0	0	0	-0.50782	0.373848	-0.310993	0	0	0	0	0
836	596	GENE205X	1762554_s_at	b0156	ECs0160 /// erpA /// yadR	iron-sulfur cluster insertion protein ErpA /// conserved protein /// iron-sulfur cluster insertion protein ErpA	orf, hypothetical protein	yadR	erpA	0	0	0	0	0	0	0	0	0	0	0	0	0.770037	0	0.393047	0.493815	0.372927	0	0	0	0	0	0	0	0	0	0	0	0	0	0	0	0	0.274401	0	0	0	0	0	0
837	847	GENE1733X	1767672_s_at	b2096	gatY /// gatY	tagatose-bisphosphate aldolase /// D-tagatose 1,6-bisphosphate aldolase 2, catalytic subunit	tagatose-bisphosphate aldolase 1	gatY	gatY	0	0	0	0	0	0	0	0	0	0	0	0	1.22671	0	1.12034	0	0	0	0	0	0	0	0	0	0	0	0	0	0	0	0	0	0	0	0	-1.02688	0	0	0	0
838	2761	GENE689X	1762061_s_at	b0802	ECs0880 /// ybiJ /// ybiJ	hypothetical protein /// hypothetical protein /// predicted protein	orf, hypothetical protein	ybiJ	ybiJ	0	0	0	0	0	0	0	0	0	0	0	0	0.721934	0	0.590172	0	0	0	0	0	0	0	0	0	0	0	0	0	0	0	0	0	0	0	0	0	0	0	0	0
839	3824	GENE2493X	1768076_s_at	b3011	ECs3894 /// yqhD /// yqhD /// yqhD	putative oxidoreductase /// oxidoreductase yqhD /// putative oxidoreductase /// alcohol dehydrogenase, NAD(P)-dependent	putative oxidoreductase	yqhD	yqhD	0	0	0	0	0	0	0	0	0	0	0	0	0.439523	0	0.379781	0	0	0	0	0	0	0	0	0	0	0	0	0	0	0	0	0	0	0	0	0	0	0	0	0
840	899	GENE2883X	1768388_s_at	b3426	glpD /// glpD	glycerol-3-phosphate dehydrogenase /// sn-glycerol-3-phosphate dehydrogenase, aerobic, FAD/NAD(P)-binding	sn-glycerol-3-phosphate dehydrogenase (aerobic)	glpD	glpD	0	0	0	0	0	0	0	0	0	0	0	0	0.597253	0	0.577361	0	0	0	0	0	0	0	0	0	0	0	0	0	0	0	0	0	0	0	0	0	0	0	0	0
841	3308	GENE2398X	1769150_s_at	b2898	ECs3770 /// ygfZ /// ygfZ	putative global regulator /// putative global regulator /// predicted folate-dependent regulatory protein	orf, hypothetical protein	ygfZ	ygfZ	0	0	0	0	0	0	0	0	0	0	0	0	0.26661	0	0.273306	0	0	0	0	0	0	0	0	0	0	0	0	0	0	0	0	0	0	0	0	0	0	0	0	0
842	3342	GENE1573X	1765578_s_at	b3039	ECs3927 /// ygiD /// ygiD	hypothetical protein /// hypothetical protein /// predicted dioxygenase	orf, hypothetical protein	ygiD	ygiD	0	0	0	0	0	0	0	0	0	0	0	0	0.348261	0	0.510844	0	0	0	0	0	0	0	0	0	0	0	0	0	0	0	0	0	0	-0.335264	0	0	0	0	0	0
843	3023	GENE1460X	1768944_s_at	b1797	ECs2506 /// yeaR /// yeaR	hypothetical protein /// hypothetical protein /// conserved protein	orf, hypothetical protein	yeaR	yeaR	0	0	0	0	0	0	0	0	0	0	-0.269912	-0.490452	1.24562	0	0.661514	0	0	0	0	0	0	0	0	0	0	0	0	0	0	0	0	0	0	-0.296317	-0.273621	0	0	0	0	0
844	2291	GENE3249X	1762381_s_at	b3864	spf	misc_RNA /// ncRNA	Spot 42 RNA	spf	spf	0	0	0	0	0	0	-0.39471	0	0	0.265887	0	0	0.663929	-0.288612	0.976577	0	-0.427568	0	0	0.403466	0	0	0	0	0	0	0	-0.300597	-0.334593	0	0	0	0.274181	0	0	0	0	0.422004	0	0
845	2113	GENE2556X	1765431_s_at	b3067	c3819 /// ECs3950 /// rpoD /// rpoD	hypothetical protein /// RNA polymerase sigma factor RpoD /// RNA polymerase sigma factor RpoD /// RNA polymerase, sigma 70 (sigma D) factor	RNA polymerase, sigma(70) factor; regulation of proteins induced at high temperatures	rpoD	rpoD	0	0	0	0	0	0	0	0	0	0	0	3.63574	0.9463	0.372134	0.836612	0.854312	0.590991	0.415884	2.67144	0	0	0	0	0	0	0.941188	0	0	0	0	0	0	1.08709	0.524109	0	0.501164	0	0	0	0
846	1293	GENE1858X	1761307_s_at	b2289	ECs3173 /// lrhA /// lrhA /// lrhA	transcriptional regulator LYSR-type /// transcriptional regulator lrhA /// LysR family NADH dehydrogenase transcriptional regulator /// DNA-binding transcriptional repressor of flagellar, motility and chemotaxis genes	NADH dehydrogenase transcriptional regulator, LysR family	lrhA	lrhA	0	0	0	0	0	0	0	0	0	0	0	0.794034	0.639324	0	0	0	0.389188	0	0.333547	0	0	0	0	0	0	0	0	0	0	0	0	0	0.450142	0	0	0	0	0	0	0
847	853	GENE2407X	1765427_s_at	b2904	ECs3775 /// gcvH /// gcvH	glycine cleavage system protein H /// glycine cleavage system protein H /// glycine cleavage complex lipoylprotein	in glycine cleavage complex, carrier of aminomethyl moiety via covalently bound lipoyl cofactor	gcvH	gcvH	0	0	0	0	0	0	0	0	0	0	0	1.05933	0.392975	0	0	0	0.44279	0.452415	0	0	0	0	0	0	0	0	0.454986	0	0	0	0	0	0	0	0	0	0	0	0	0.426283
848	854	GENE2408X	1765230_s_at	b2903	ECs3774 /// gcvP /// gcvP	glycine dehydrogenase /// glycine dehydrogenase /// glycine decarboxylase, PLP-dependent, subunit (protein P) of glycine cleavage complex	glycine decarboxylase, P protein of glycine cleavage system	gcvP	gcvP	0	0	0	0	0	0	0	0	0	0	0	0.986482	0.322916	0	0	0	0.335519	0.354599	0	0	0	0	0	0	0	0	0	0	0	0	0	0	0	0	0	0	0	0	0	0.329697
849	914	GENE2004X	1761724_s_at	b0655	ECs0694 /// gltI /// ybeJ	glutamate and aspartate transporter subunit /// glutamate and aspartate transporter subunit /// glutamate and aspartate transporter subunit	putative periplasmic binding transport protein	b0655	gltI	0	0	0	0	0	0	0	0	0	0.340242	0	0.75479	0	0	0	0	0	0.318854	0	0	0	0	0	0	0	0	0	0	0	0	0	0	0	0	0	0	0	0	0	0.309361
850	165	GENE801X	1767425_s_at	b0928	aspC /// aspC /// ECs1011	aromatic amino acid aminotransferase /// aspartate aminotransferase, PLP-dependent /// aromatic amino acid aminotransferase	aspartate aminotransferase	aspC	aspC	0	0	0	0	0	0	0	0	0	0	0	0.961473	0.360543	0	0	0	0	0	0	0	0	0	0	0	0	0	0	0	0	0	0.520875	0	-0.334502	0	0	0	0	0	0	0
851	2025	GENE754X	1766971_s_at	b0651	rihA	ribonucleoside hydrolase 1	putative tRNA synthetase	b0651	rihA	0	0	0	0	0	0	0	0	0	0	0	0.82281	0.301022	0	0	0	0	0	0	0	0	0	0	0	0	0	0	0	0	0	0	0	0	0	0	0	0	0	0	0
852	2519	GENE2134X	1763776_s_at	b4322	ECs5281 /// uxuA /// uxuA	mannonate dehydratase /// mannonate dehydratase /// mannonate hydrolase	mannonate hydrolase	uxuA	uxuA	0	0	0	0	0	0	0	0	0	0	0	0.479798	0.288226	0	0	0	0	0	0	0	0	0	0	0	0	0	0	0	0	0	0	0	0	0	0	0	0	0	0	0
853	856	GENE2404X	1765313_s_at	b2905	gcvT /// gcvT	glycine cleavage system aminomethyltransferase T /// aminomethyltransferase, tetrahydrofolate-dependent, subunit (T protein) of glycine cleavage complex	aminomethyltransferase (T protein; tetrahydrofolate-dependent) of glycine cleavage system	gcvT	gcvT	0	0	0	0	0	0	0	0	0	0	0	0.885929	0	0	0	0	0	0	0	0	0	0	0	0	0	0	0.305606	0	0	0	0	0	0	0	0	0	0	0	0	0
854	3286	GENE2365X	1762627_s_at	b2840	ECs3697 /// ygeA /// ygeA	putative racemase /// putative racemase /// predicted racemase	putative resistance proteins	ygeA	ygeA	0	0	0	0	0	0	0	0	0	0	0	0.317477	0	0	0	0	0	0	0	0	0	0	0	0	0	0	0	0	0	0	0	0	0	0	0	0	0	0	0	0
855	566	GENE2854X	1762313_s_at	b3209	ECs4088 /// elbB /// yhbL	isoprenoid biosynthesis protein with amidotransferase-like domain /// isoprenoid biosynthesis protein with amidotransferase-like domain /// isoprenoid biosynthesis protein with amidotransferase-like domain	sigma cross-reacting protein 27A (SCRP-27A)	yhbL	elbB	0	0	0	0	0	0	0	0	0	0	0	0.320971	0	0	0	0	0	0	0	0	0	0	0	0	0	0	0	0	0	0	0	0	0	0	0	0	0	0	0	0
856	3253	GENE2182X	1765847_s_at	b2668	ECs3529 /// ygaP /// ygaP	hypothetical protein /// hypothetical protein /// predicted inner membrane protein with hydrolase activity	orf, hypothetical protein	ygaP	ygaP	0	0	0	0	0	0	0	0	0	0	0	0.284984	0	0	0	0	0	0	0	0	0	0	0	0	0	0	0	0	0	0	0	0	0	0	0	0	0	0	0	0
857	1644	GENE482X	1765378_s_at	b0565	ECs1663 /// ompT /// ompT /// Z1931	outer membrane protease /// outer membrane protease /// DLP12 prophage; outer membrane protease VII (outer membrane protein 3b) /// outer membrane protease	outer membrane protein 3b (a), protease VII	ompT	ompT	0	0	0	0	0	0	0	0	0	0	0.411109	1.06392	-0.313411	0.316829	0	0	0.319629	0.686735	0	0.599635	0	0	0	0	0	0	0	0	0	0	0.959281	0	0	0	0	0	0	0	0	0
858	1197	GENE3320X	1767690_s_at	b3942	ECs4871 /// katG /// katG /// katG	hydroperoxidase HPI(I) /// peroxidase/catalase HPI /// catalase; hydroperoxidase HPI(I) /// catalase/hydroperoxidase HPI(I)	catalase; hydroperoxidase HPI(I)	katG	katG	0	0	0	0	0	0	0	0	0	0	0.431434	0.649507	0	0	0	0	0.281933	0.607987	0	0	0	0	0	0	0	0	0	0	0	0	0	0	0	0	0	0	0	0	0	0
859	2649	GENE359X	1767988_s_at	b0391	ECs0441 /// yaiE /// yaiE	hypothetical protein /// hypothetical protein /// conserved protein	orf, hypothetical protein	yaiE	yaiE	0	0	0	0	0	0	0	0	0	0	0.512783	0.625493	0	0	0	0	0.388158	0	0	0	0	0	0	0	0	0	0	0	0	0	0	0	0	0	0	0	0	0.373792	0	0
860	18	GENE148X	1762781_at	b4016	aceK	isocitrate dehydrogenase kinase/phosphatase	isocitrate dehydrogenase kinasephosphatase	aceK	aceK	0	0	0	0	0	0	0	0	0	0	0.471672	0.756817	0	0	0	0	0	0	0	0	0	0	0	0	0	0	0	0	0	0	0.379098	0	0	0	0	0	0.292435	0	0	0
861	525	GENE2996X	1759395_s_at	b3544	dppA /// dppA /// dppA /// ECs4424	periplasmic dipeptide transport protein precursor /// dipeptide transport protein /// dipeptide transporter /// dipeptide transport protein	dipeptide transport protein	dppA	dppA	0	0	0	0	0	0	0	0	0	0	0.651094	0.969808	-0.26421	0	0	0	0	0	0	0	0	0	0	0	0	0	0	0	0	0	0	0	0	0	0	0	0	0.355781	0	0
862	2631	GENE617X	1766730_at	b0280	yagN	CP4-6 prophage; predicted protein	orf, hypothetical protein	yagN	yagN	0	-0.364069	0	0	0	0	0	0	0	0.391473	0.378111	0.627426	0	0	0	0	0	0	0	0	0	0	0	0	0	0	0	0	0	0	0	0	0	0	0	0	0	0	0	0
863	542	GENE2682X	1764702_s_at	b3260	dusB /// ECs4132 /// yhdG	tRNA-dihydrouridine synthase B /// tRNA-dihydrouridine synthase B /// tRNA-dihydrouridine synthase B	putative dehydrogenase	yhdG	dusB	0	0	0	0	0	0	0	0	0	-0.303067	0	0.418088	0.305217	0.380638	0.267395	0.442387	0.273353	0.652848	0.585361	0	0	0	0	0	0	0	0.350121	0	0	0	0	0	0	0	0	0.447834	0.325431	0	0	0
864	1927	GENE852X	1763238_s_at	b2619	ECs3481 /// yfjG /// Z3912	hypothetical protein /// conserved protein /// hypothetical protein	orf, hypothetical protein	b2619	ratA	0	0	0	0	0	0	0	0	0	0	0	0	0.399355	0.289627	0	0.505481	0.309436	0	0.296436	0	0	0	0	0	0	0	0	0	0	0	0	0	0.544378	0	0	0	0	0	0	0
865	317	GENE3332X	1766490_s_at	b0881	clpS /// clpS	ATP-dependent Clp protease adaptor protein ClpS /// regulatory protein for ClpA substrate specificity	orf, hypothetical protein	yljA	clpS	0	0	0	0	0	0	0	0	0	0	0.462945	0	0.315768	0	0	0	0	0	0	0.410331	0	0	0	0	0	0	0	0	0	0	0	0	-0.35028	0.681031	-0.49906	-0.422914	-0.276744	0.485042	0	0.464659
866	490	GENE1392X	1768495_at	b1570	dicA	Qin prophage; predicted regulator for DicB	regulator of dicB	dicA	dicA	0	0	0	0	0	0	0	0	0	0.299641	0.350514	0	0.562849	0	0	0	0	0	0	0	0	0	0	0	0	0	0	0	0	0	0	0	0	0.667723	-0.506107	0	0	0.337383	0	0
867	320	GENE783X	1762437_s_at	b0910	cmk	cytidylate kinase	cytidylate kinase	cmk	cmk	0	0	0	0	0	0	0	0	0	0	0.302935	0	0	0	0	0	-0.418841	0	0	0	0	0	0	0	0	0	0	0	-0.322681	0	0	0	0	0.888518	-0.414848	0	-0.282248	0	0	0
868	2051	GENE2138X	1764686_s_at	b2594	rluD /// rluD	23S rRNA pseudouridine synthase D /// 23S rRNA pseudouridine synthase	SfhB	b2594	rluD	0	0	0	0	0	0	0	0	0	0	0.347302	0	0.591933	0	0	0	0	0	0	0	0	0	0	0	0	0	0	0	-0.283762	0	0	0	-0.304495	0.477738	0	0	0	0	0	0
869	1440	GENE655X	1765982_s_at	b0782	ECs0860 /// moaB /// moaB /// moaB	molybdenum cofactor biosynthesis protein B /// molybdenum cofactor biosynthesis protein B /// molybdopterin biosynthesis, protein B /// molybdopterin biosynthesis protein B	molybdopterin biosynthesis, protein B	moaB	moaB	0	0	0	0	0	0	0	0	0	0	0	0	0.592432	0	0.40828	0.297627	-0.388118	0	0	0	0	0	0	0	0	0	0	0	0	0	0	-0.383644	-0.325976	0.581751	-0.288374	0	-0.287715	0.273021	0	0
870	2162	GENE952X	1763603_s_at	b1234	ECs1736 /// rssA /// ychK	hypothetical protein /// conserved protein /// hypothetical protein	orf, hypothetical protein	ychK	rssA	0	0	0	0	0	0	0	0	0	0	0	0	0.279069	0	0	0	0	0	0	0	0	0	0	0	0	0	0	0	0	0	0	-0.29887	0	0.523752	-0.427825	-0.264369	0	0	0	0.362378
871	1301	GENE1244X	1760082_s_at	b1518	ECs2125 /// lsrG /// Z2187	autoinducer-2 (AI-2) modifying protein LsrG /// autoinducer-2 (AI-2) modifying protein LsrG /// autoinducer-2 (AI-2) modifying protein LsrG	orf, hypothetical protein	b1518	lsrG	0	0	0	0	0	0	0	0	0	0	0.753743	0	0.426316	0	0	0.349416	0	0	0	0	0	0	0	0	0	0	0	0	0	0	0	0	0	0	0	0	0	0	0	0
872	1303	GENE1241X	1762354_s_at	b1512	ECs2119 /// lsrR /// ydeW	putative SORC-type transcriptional regulator /// lsr operon transcriptional repressor /// SorC family transcriptional regulator	putative transcriptional regulator, sorC family	ydeW	lsrR	0	0	0	0	0	0	0	0	0	0	0.675655	0	0.689234	0	0	0.454261	0	0	0	0	0	0	0	0	0	0	0	0	0	0	0	0	-0.383702	0	0	0	0	0	0	0
873	262	GENE2561X	1767087_s_at	b1000	cbpA /// cbpA /// ECs1155	curved DNA-binding protein CbpA /// curved DNA-binding protein, DnaJ homologue that functions as a co-chaperone of DnaK /// curved DNA-binding protein CbpA	curved DNA-binding protein; functions closely related to DnaJ	cbpA	cbpA	0	0	0	0	0	0	0	0	0	0	0.776782	0	0.911024	0	0	0	0	0	0	0	0	0	0	0	0	0	0	0	0	0	0	0	-0.462822	0	0	-0.348282	0	0	0	0
874	2396	GENE1075X	1762639_s_at	b2465	tktB /// tktB	transketolase /// transketolase 2, thiamin-binding	transketolase 2 isozyme	tktB	tktB	0	0	0	0	0	0	0	0	0	0	1.06076	0	0.910503	0	0	0	0	0	0	0	0	0	0	0	0	0	0	0	0	0	0	0	-0.827658	0	0	-0.694441	0	0	0	0
875	1297	GENE675X	1759256_s_at	b1516	ECs2123 /// lsrB /// Z2189	putative LACI-type transcriptional regulator /// AI2 transporter /// putative LACI-type transcriptional regulator	putative LACI-type transcriptional regulator	b1516	lsrB	0	0	0	0	0	0	0	0	0	0	1.0178	0	0.363793	0	0	0	0	0	0	0	0	0	0	0	0	0	0	0	0	0	0	0	-0.661957	0	0	0	0	0	0	0
876	1794	GENE1296X	1762680_at	b0871	poxB	pyruvate dehydrogenase (pyruvate oxidase), thiamin-dependent, FAD-binding	pyruvate oxidase	poxB	poxB	0	0	0	0	0	0	0	0	0	0	0.875075	0	1.12782	0	0	0	0	0	0	0	0	0	0	0	0	0	0	0	0	0	0	0	0	-0.435159	0	0	0	0.448848	0	0
877	53	GENE3558X	1761043_s_at	b4187	aidB /// ECs5163	isovaleryl CoA dehydrogenase /// isovaleryl CoA dehydrogenase	putative acyl coenzyme A dehydrogenase	aidB	aidB	0	0	0	0	0	0	0	0	0	0	0.4965	0	0.59101	0	0	0	0	0	0	0	0	0	0	0	0	0	0	0	0	0	0	0	-0.303319	-0.404267	0	0	0	0	0	0
878	1228	GENE233X	1763159_s_at	b0186	ldcC /// ldcC	lysine decarboxylase, constitutive /// lysine decarboxylase 2, constitutive	lysine decarboxylase 2, constitutive	ldcC	ldcC	0	0	0	0	0	0	0	0	0	0	0.294409	0	0.411407	0	0	0	0	0	0	0	0	0	0	0	0	0	0	0	0	0	0	0	-0.293422	-0.274325	0	0	0	0	0	0
879	1487	GENE2549X	1763284_s_at	b3068	ECs3951 /// mug /// ygjF	G/U mismatch-specific DNA glycosylase /// G/U mismatch-specific DNA glycosylase /// G/U mismatch-specific DNA glycosylase	orf, hypothetical protein	ygjF	mug	0	0	0	0	0	0	0	0	0	0	0.495158	0	0.336668	0	0	0	0	0	0	0	0	0	0	0	0	0	0	0	0	0	0	0	0	-0.375853	0	0	0	0.422911	0	0
880	1907	GENE3424X	1765585_s_at	b4051	ECs5033 /// qor	quinone oxidoreductase, NADPH-dependent /// quinone oxidoreductase, NADPH-dependent /// quinone oxidoreductase, NADPH-dependent	quinone oxidoreductase	qor	qorA	0	0	0	0	0	0	0	0	0	0	0.405465	0	0.506821	0	0	0	0	0	0	0	0	0	0	0	0	0	0	0	0	0	0	0	-0.288268	-0.577673	0	0	0	0.462248	0	0
881	1731	GENE1533X	1765159_s_at	b0767	pgl /// ybhE	6-phosphogluconolactonase /// 6-phosphogluconolactonase	putative isomerase	ybhE	pgl	0	0	0	0	0	0	0	0	0	0	0.959999	0.510901	0.823734	1.12488	0	0	0	-0.310125	0	0	0	0	0	0	0	0	-0.320424	0	0	0	0	0	-0.970027	0	-0.333703	-0.428698	-0.362621	0	0	0.484448
882	2785	GENE762X	1759749_s_at	b0897	ECs0982 /// ycaC /// ycaC	hypothetical protein /// hypothetical protein /// predicted hydrolase	orf, hypothetical protein	ycaC	ycaC	0	0	0	0	0	0	0	0	0	0	0.669427	0.285808	0.276627	0	0	0	0	0	-0.390963	0	0	0	0	0	0	0	0	0	0	0	0	0	-0.455888	-0.669582	-0.338952	-0.329991	0	0	0	0.339636
883	201	GENE2014X	1763712_s_at	b2480	bcp /// bcp	thioredoxin-dependent thiol peroxidase /// thiol peroxidase, thioredoxin-dependent	bacterioferritin comigratory protein	bcp	bcp	0	0	0	0	0	0	0	0	0	0	0.293519	0.450593	0.370503	-0.305311	0	0	0	0	0	0.375606	0	0	0	0	0	0	0	0	0	0	0	0	0	0	0	-0.303541	0	0	0	0
884	855	GENE2015X	1766908_s_at	b2479	gcvR /// gcvR	glycine cleavage system transcriptional repressor /// DNA-binding transcriptional repressor, regulatory protein accessory to GcvA	transcriptional regulation of gcv operon	gcvR	gcvR	0	0	0	0	0	0	0	0	0	0	0.434739	0.46072	0.567079	-0.416612	0	0	0	0	0	0	0	0	0	0	0	0	0	0	0	0	0	0	-0.480815	0	0	-0.350798	0	0	0	0
885	3150	GENE1865X	1764112_s_at	b2293	ECs3177 /// yfbT /// yfbT	putative phosphatase /// putative phosphatase /// predicted hydrolase or phosphatase	putative phosphatase	yfbT	yfbT	0	0	0	0	0	0	0	0	0	0	0.330838	0.386858	0.363542	0	0	0	0	0	0	0	0	0	0	0	0	0	0	0	0	0	0	0	0	0	0	-0.358631	0	0	0	0
886	756	GENE1869X	1765168_s_at	b2303	folX /// folX	D-erythro-7,8-dihydroneopterin triphosphate 2'-epimerase /// D-erythro-7,8-dihydroneopterin triphosphate 2'-epimerase and dihydroneopterin aldolase	D-erythro-7,8-dihydroneopterin tri P epimerase	folX	folX	0	0	0	0	0	0	0	0	0	0	0.414753	0.389747	0.419349	0	0	0	0	0	0	0	0	0	0	0	0	0	0	0	0	0	0	0	-0.474426	0.388953	0	-0.348891	0	0	0	0
887	1397	GENE818X	1761604_s_at	b0963	mgsA	methylglyoxal synthase	methylglyoxal synthase	mgsA	mgsA	0	0	0	0	0	0	0	0	0	0	0.371939	0.386399	0.366748	0	0	0	0	0	0	0	0	0	0	0	0	0	0	0	0	0	0	0	-0.512777	0.323019	-0.26319	-0.268773	0	0	0	0.293744
888	1757	GENE930X	1761628_s_at	b1130	ECs1602 /// phoP /// phoP	DNA-binding transcriptional regulator PhoP /// DNA-binding transcriptional regulator PhoP /// DNA-binding response regulator in two-component regulatory system with PhoQ	transcriptional regulatory protein	phoP	phoP	0	0	0	0	0	0	0	0	0	0	0.277374	0.273321	0.400827	0	0	-0.29836	0	0	0	0	0	0	0	0	0	-0.306585	0	0	0	0	0	0	-0.532331	0.314607	-0.283413	-0.411454	0	0	0	0
889	283	GENE162X	1766292_s_at	b1661	cfa /// cfa /// ECs2370	cyclopropane fatty acyl phospholipid synthase /// cyclopropane fatty acyl phospholipid synthase (unsaturated-phospholipid methyltransferase) /// cyclopropane fatty acyl phospholipid synthase	cyclopropane fatty acyl phospholipid synthase	cfa	cfa	0	0	0	0	0	0	0	0	0	0	0.658223	0	0.939071	0	0.619603	0	0	0	0	0	0	0	0	0	0	0	0	0	0	0	0	0	-0.738499	0	-0.721626	-0.589941	0	0	0	0
890	2858	GENE1014X	1765271_s_at	b1219	ECs1724 /// ychN /// ychN	hypothetical protein /// hypothetical protein /// conserved protein	orf, hypothetical protein	ychN	ychN	0	0	0	0	0	0	0	0	0	0	0.273809	0	0.700589	0	0.389277	0	0	0	0	0	0	0	0	0	0	0	0	0	0	0	0	0	-0.348275	0	0	-0.364436	0	0	0	0
891	3788	GENE2560X	1765694_s_at	b2473	ECs3335 /// ypfH /// ypfH	esterase YpfH /// esterase YpfH /// predicted hydrolase	orf, hypothetical protein	ypfH	ypfH	0	0	0	0	0	0	0	0	0	0	0	0	0.633773	0	0	0	0	0	0	0	0	0	0	0	0	0	0	0	0	0	0	0	-0.434746	0	0	-0.304826	0	0	0	0
892	3313	GENE471X	1763725_s_at	b2936	ECs3811 /// yggG /// yggG	hypothetical protein /// hypothetical protein /// predicted peptidase	orf, hypothetical protein	yggG	yggG	0	0	0	0	0	0	0	0	0	0	0.442757	0.555725	0.522244	0	0	0	0	0	0	0	0	0	0	0	0	0	0	0	0	0	0	0	0	-0.336229	0	0	0	0	0	0
893	944	GENE2482X	1766325_s_at	b3001	ECs3885 /// yghZ /// Z4354	aldo-keto reductase /// aldo-keto reductase /// aldo-keto reductase	putative reductase	b3001	gpr	0	0	0	0	0	0	0	0	0	-0.33056	0.383807	0.441503	0.568514	0	0.306918	0	0	0	0	0	0	0	0	0	0	0	0	0	0	0	0	0	0	-0.501364	0	0	0	0	0	0
894	2143	GENE3612X	1764487_s_at	b4255	ECs5232 /// rraB /// yjgD	hypothetical protein /// conserved protein /// hypothetical protein	orf, hypothetical protein	yjgD	rraB	0	0	0	0	0	0	0	0	0	0	0	0.378495	0.482661	0	0	0	0	0	0	0	0	0	0	0	0	0	0	0	0	0	0	0	0	0	0	0	0	0.338689	0	0
895	1722	GENE766X	1759542_s_at	b0902	pflA /// pflA	pyruvate formate lyase-activating enzyme 1 /// pyruvate formate lyase activating enzyme 1	pyruvate formate lyase activating enzyme 1	pflA	pflA	0	0	0	0	0	0	0	0	0	0	0	0	0.580359	0	0	0	0	0	0	0	0	0	0	0	0	0	0	0	0	0	0	0	0	0	-0.267177	0	0	0	0	0
896	3870	GENE3586X	1763361_s_at	b4222	ECs5200 /// ytfP /// ytfP	hypothetical protein /// hypothetical protein /// conserved protein	orf, hypothetical protein	ytfP	ytfP	0	0	0	0	0	0	0	0	0	0	0	0	0.425881	0	0	0	0	0	0	0	0	0	0	0	0	0	0	0	0	0	0	0	0	0	0	0	0	0	0	0
897	3064	GENE1604X	1762635_s_at	b1971	ECs2709 /// yedY /// yedY /// Z3063	putative sulfite oxidase subunit YedY /// putative sulfite oxidase subunit YedY /// predicted reductase /// putative sulfite oxidase subunit YedY	putative reductase	b1971	yedY	0	0	0	0	0	0	0	0	0	0	0	0	0.433824	0	0	0	0	0	0	0	0	0	0	0	0	0	0	0	0	0	0	0	0	0	-0.273834	0	0	0	0	0
898	3068	GENE1634X	1767951_s_at	b2013	ECs2815 /// yeeE /// yeeE	putative transport system permease protein /// putative transport system permease protein /// predicted inner membrane protein	putative transport system permease protein	yeeE	yeeE	0	0	0	0	0	0	0	0	0	0	0	0	0.664642	0	0	0.325947	0	0	0	0.485478	0	0	0	0	0	0	0	0	0	0	0	0	0	0	0	0	0	-0.265618	0	0
899	3067	GENE1646X	1765487_s_at	b2012	ECs2814 /// yeeD /// yeeD	hypothetical protein /// hypothetical protein /// conserved protein	orf, hypothetical protein	yeeD	yeeD	0	0	0	0	0	0	0	0	0	0	0	0	0.527596	0	0	0.416761	0	0	0	0.435933	0	0	0	0	0	0	0	0	0	0	0	0	-0.476473	0	0	0	0	-0.272923	0	0
900	429	GENE1956X	1760744_at	b2424	cysU	sulfate/thiosulfate transporter subunit	sulfate, thiosulfate transport system permease T protein	cysU	cysU	0	0	0	0	0	0	0	0	0	0	0	0	0.317644	0	0	0	0	0	0	0.649423	0	0	0	0	0	0	0	0	0	0	0	0	-0.442787	0	0	0	0	0	0	0
901	642	GENE2426X	1763652_s_at	b2925	ECs3796 /// fba /// fbaA	fructose-bisphosphate aldolase /// fructose-bisphosphate aldolase /// fructose-bisphosphate aldolase, class II	fructose-bisphosphate aldolase, class II	b2925	fbaA	0	0	0	0	0	0	0	0	0	0	0	0.796626	0.972904	0	1.01568	0.876488	0	0	0	0	0	0	0	0	0	0	0	0	0	0	0	0	0	0	0	0	0	0	0	0
902	1730	GENE2425X	1765539_s_at	b2926	pgk	phosphoglycerate kinase	phosphoglycerate kinase	pgk	pgk	0	0	0	0	0	0	0	0	0	0	0	0.693848	0.761848	0	0	0.777149	0	0	0	0	0	0	0	0	0	0	0	0	0	0	0	0	0	0	0	0	0	0	0	0
903	395	GENE2725X	1759548_s_at	b3806	cyaA	adenylate cyclase	adenylate cyclase	cyaA	cyaA	0	0	0	0	0	0	0	0	0	0	0	0	0.464771	0	0	0	0	0	0	0	0	0	0	0	0	0	0	0	0	0	0	0	0	0	0	0	0	0	0	0
904	1273	GENE2641X	1759933_s_at	b3147	ECs4028 /// yraM /// yraM /// yraM	putative glycosylase /// hypothetical protein /// putative glycosylase /// conserved protein	putative glycosylase	yraM	lpoA	0	0	0	0	0	0	0	0	0	0	0	0	0.38026	0	0	0	0	0	0	0	0	0	0	0	0	0	0	0	0	0	0	0	0	0	0	0	0	0	0	0
905	1012	GENE3372X	1767509_s_at	b3997	hemE	uroporphyrinogen decarboxylase	uroporphyrinogen decarboxylase	hemE	hemE	0	0	0	0	0	0	0	0	0	0	0	0	0.278119	0	0	0	0	0	0	0	0	0	0	0	0	0	0	0	0	0	0	0	0	0	0	0	0	0	0	0
906	1011	GENE3451X	1766836_s_at	b3804	hemD /// hemD	uroporphyrinogen-III synthase /// uroporphyrinogen III synthase	uroporphyrinogen III synthase	hemD	hemD	0	0	0	0	0	0	0	0	0	0	0	0.290391	0.456716	0	0	0	0	0	0	0	0	0	0	0	0	0	0	0	0	0	0	0	0	0	0.277	0	0	0.31899	0	0
907	3170	GENE3643X	1764893_s_at	b2343	ECs3226 /// yfcZ /// yfcZ /// Z3606	hypothetical protein /// hypothetical protein /// conserved protein /// hypothetical protein	orf, hypothetical protein	b2343	yfcZ	0	0	0	0	0	0	0	0	0	0	0	0	0.504528	0	0	0	0	0	0	0	0	0	0	0	0	0	0	0	0	0	0	0	0.372014	-0.331306	0	0	0	0	0	0
908	1237	GENE877X	1766336_s_at	b0071	leuD /// leuD	isopropylmalate isomerase small subunit /// 3-isopropylmalate isomerase subunit	isopropylmalate isomerase subunit	leuD	leuD	0	0	0	0	0	0	0	0	0	0	0	0	0.380783	0	0	0	0	0	0	0	0	0	0	0	0	0	0	0	0	0	0	0	0	0	0	0	0.334722	0	0	0
909	1769	GENE3216X	1767020_s_at	b3825	ECs4755 /// pldB /// pldB	lysophospholipase L2 /// lysophospholipase L2 /// lysophospholipase L(2)	lysophospholipase L(2)	pldB	pldB	0	0	0	0	0	0	0	0	0	0	0	0.32283	0.861781	0	0.283222	0	0	0	0	0	0	0	0	0	0	0	0	0	0	0	0	0	0	0	0.422644	0	0	0	0	0
910	1826	GENE2954X	1761621_s_at	b3498	ECs4370 /// prlC	oligopeptidase A /// oligopeptidase A	oligopeptidase A	prlC	prlC	0	0	0	0	0	0	0	0	0	0	0	0	0.545173	0	0.300191	0	0	0	0	0	0	0	0	0	0	0	0	0	0	0	0	0	0	0	0.269883	0	0	0	0	0
911	2515	GENE3242X	1765142_s_at	b3813	uvrD /// uvrD	DNA-dependent helicase II /// DNA-dependent ATPase I and helicase II	DNA-dependent ATPase I and helicase II	uvrD	uvrD	0	0	0	0	0	0	0	0	0	0	0	0	0.506617	0	0	0	0	0	0	0	0	0	0	0	0	0	0.275372	0	0	0	0	0	0	0	0.466727	0	0	0	0	0
912	1822	GENE3315X	1759637_at	b3935	priA	Primosome factor n' (replication factor Y)	primosomal protein N(= factor Y)(putative helicase)	priA	priA	0	0	0	0	0	0	0	0	0	0	0	0	0.371952	0	0	0	0	0	0	0	0	0	0	0	0	0	0.273463	0	0	0	0	0	0	0	0.446652	0	0	0	0	0
913	1804	GENE3194X	1765631_s_at	b3775	ECs4709 /// ppiC /// ppiC	peptidyl-prolyl cis-trans isomerase C /// peptidyl-prolyl cis-trans isomerase C /// peptidyl-prolyl cis-trans isomerase C (rotamase C)	peptidyl-prolyl cis-trans isomerase C (rotamase C)	ppiC	ppiC	0	0	0	0	0	0	0	0	0	0	0	0	0.714311	0	0	0	0	0	0	0	0	0	0	0	0	0	0	0	0	0	0	0	0	0	0.376282	0	0	0	0	0
914	1389	GENE3322X	1761332_at	b3940	metL	fused aspartokinase II/homoserine dehydrogenase II	aspartokinase II and homoserine dehydrogenase II	metL	metL	0	0	0	0	0	0	0	0	0	0	0	0	0.444934	0	0	0	0	0	0	0	0	0	0	0	0	0	0	0	0	0	0	0	0	0	0.347995	0	0	0	0	0
915	3427	GENE2919X	1765811_s_at	b3467	ECs4316 /// yhhM /// yhhM /// yhhM	putative receptor /// hypothetical protein /// putative receptor /// conserved protein	putative receptor	yhhM	yhhM	0	0	0	0	0	0	0	0	0	0	0	0	0.441939	0	0	0	0	0	0	0	0	0	0	0	0	0	0	0	0	0	0	0	0	0	0.30746	0	0	0	0	0
916	3451	GENE2985X	1760302_s_at	b3529	ECs4409 /// yhjK /// yhjK	putative phosphodiesterase /// putative phosphodiesterase /// predicted diguanylate cyclase	orf, hypothetical protein	yhjK	yhjK	0	0	0	0	0	0	0	0	0	0	0	0	0.296014	0	0	0	0	0	0	0	0	0	0	0	0	0	0	0	0	0	0	0	0	0	0.414991	0	0	0	0	0
917	3888	GENE3380X	1767223_s_at	b4004	ECs4927 /// hydG /// zraR	transcriptional regulatory protein ZraR /// transcriptional regulatory protein ZraR /// fused DNA-binding response regulator in two-component regulatory system with ZraS: response regulator/sigma54 interaction protein	HydG	b4004	zraR	0	0	0	0	0	0	0	0	0	-0.285181	0	0	0.615013	0	0	0	0	0	0	0	0	0	0	0	0	0	0	0	0	0	0	0	0	0	0.382858	0	0	0	0	0
918	3764	GENE1453X	1759181_s_at	b1793	ECs2502 /// yoaF /// yoaF	hypothetical protein /// hypothetical protein /// conserved outer membrane protein	orf, hypothetical protein	yoaF	yoaF	0	0	0	0	0	0	0	0	0	0	0	0	0.328195	0	0	0	0	0	0	0	0	0	0	0	0	0	0	0	0	0	0.282405	0	0	0	0	0	0	0	0	0
919	3454	GENE3000X	1768618_s_at	b3547	ECs4432 /// yhjX /// yhjX	putative resistance protein /// putative resistance protein /// predicted transporter	putative resistance protein	yhjX	yhjX	0	0	0	0	0	0	0	0	0	0	0	0	0.926899	0	0	0	0	0	0	0	0	0	0	0	0	0	0.271133	0	0	0	0	0	0	-0.344234	0.371697	0.421552	0	0	0	0
920	1369	GENE3494X	1764647_s_at	b4120	ECs5102 /// melB	melibiose:sodium symporter /// melibiose:sodium symporter	melibiose permease II	melB	melB	0	0	0	0	0	0	0	0	0	0	0	0	0.702513	0	0	0	0	0	0	0	0	0	0	0	0	0	0	0	0	0	0	0	0	-0.351848	0	0.30575	0	0	0	0
921	1136	GENE3792X	1767446_s_at	b2889	c3467 /// idi	isopentenyl-diphosphate delta-isomerase /// isopentenyl diphosphate isomerase	hypothetical protein	b2889	idi	0	0	0	0	0	0	0	0	0	0	0	0	0.974199	0	0	0	0	0	0	0	0	0	0	0	0	0	0	0	0	0	0	-0.357792	0.409904	-0.476827	0	0	0	0	0	0
922	3573	GENE3426X	1763249_s_at	b4057	ECs5039 /// yjbR /// yjbR	hypothetical protein /// hypothetical protein /// conserved protein	orf, hypothetical protein	yjbR	yjbR	0	0	0	0	0	0	0	0	0	0	0	0	0.790175	0	0	0	0	0	0	0	0	0	0	0	0	0	0	0	0	0	0	0	0	-0.312292	0	0	0	0	0	0
923	757	GENE3303X	1759804_s_at	b3924	ECs4849 /// fpr	ferredoxin-NADP reductase /// ferredoxin-NADP reductase	ferredoxin-NADP reductase	fpr	fpr	0	0	0	0	0	0	0	0	0	0	0	0	0.716609	0	0	0	0	0	0	0	0	0	0	0	0	0	0	0	0	0	0	0	0	-0.421365	0	0	0	0	0	0
924	148	GENE2952X	1765593_at	b3501	arsR	DNA-binding transcriptional repressor	transcriptional repressor of chromosomal ars operon	arsR	arsR	0	0	0	0	0	0	0	0	0	0	0	0	0.504508	0	0	0	0	0	0	0	0	0	0	0	0	0	0	0	0	0	0	0	0	-0.302312	0	0	0	0	0	0
925	67	GENE606X	1764090_s_at	b0506	allR /// ECs0567 /// ybbU	DNA-binding transcriptional repressor /// DNA-binding transcriptional repressor AllR /// DNA-binding transcriptional repressor AllR	putative regulator	b0506	allR	0	0	0	0	0	0	0	0	0	0	0	0	0.313067	0	0	0	0	0	0	0	0	0	0	0	0	0	0	0	0	0	0	0	0	-0.292675	0	0	0	0	0	0
926	2632	GENE910X	1766131_s_at	b0287	ECs0317 /// yagU /// yagU	hypothetical protein /// hypothetical protein /// conserved inner membrane protein	orf, hypothetical protein	yagU	yagU	0	0	0	0	0	0	0	0	0	0	0	0	0.466777	0	0	0	0	0	0	0	0	0	0	0	0	0	0	0	0	0	0	0	0	-0.480581	0	0	0	0	0	0
927	2485	GENE2901X	1767928_s_at	b3449	ugpQ /// ugpQ	cytoplasmic glycerophosphodiester phosphodiesterase /// glycerophosphodiester phosphodiesterase, cytosolic	glycerophosphodiester phosphodiesterase, cytosolic	ugpQ	ugpQ	0	0	0	0	0	0	0	0	0	0	0	0	0.606798	0	0	0	0	0	0	0	0	0	0	0	0	0	0	0	0	0	0	0	0	-0.411621	0.329818	0	0	0	0	0
928	591	GENE2302X	1763308_s_at	b3404	envZ /// envZ	osmolarity sensor protein /// sensory histidine kinase in two-component regulatory system with OmpR	protein histidine kinasephosphatase sensor for OmpR, modulates expression of ompF and ompC	envZ	envZ	0	0	0	0	0	0	0	0	0	0	0	0	0.504605	0	0	0	0	0	0	0	0	0	0	0	0	0	0	0	0	0	0	0	0	-0.391672	0.27599	0	0	0	0	0
929	3065	GENE1603X	1766127_s_at	b1972	ECs2710 /// yedZ /// yedZ /// Z3064	putative sulfite oxidase subunit YedZ /// putative sulfite oxidase subunit YedZ /// conserved inner membrane protein /// putative sulfite oxidase subunit YedZ	orf, hypothetical protein	b1972	yedZ	0	0	0	0	0	0	0	0	0	0	0	0	0.42287	0	0	0	0	0	0	0	0	0	0	0	0	0	0	0	0	0	0	0	0	0	0	0	0	0	0	0
930	520	GENE1568X	1763265_s_at	b0215	dnaQ /// dnaQ /// ECs0211	DNA polymerase III subunit epsilon /// DNA polymerase III epsilon subunit /// DNA polymerase III subunit epsilon	DNA polymerase III, epsilon subunit	dnaQ	dnaQ	0	0	0	0	0	0	0	0	0	0	0	0	0.616451	0	0	0	0	0	0	0	0	0	0	0	0	0	0	0	0	0	0	0	0	0	0	0	0	0	0	0
931	3886	GENE1512X	1759812_s_at	b1858	znuC /// znuC	high-affinity zinc transporter ATPase /// zinc transporter subunit: ATP-binding component of ABC superfamily	putative ATP-binding component of a transport system	b1858	znuC	0	0	0	0	0	0	0	0	0	0	0	0	0.456085	0	0	0	0	0	0	0	0	0	0	0	0	0	0	0	0	0	0	0	0	0	0	0	0	0	0	0
932	3839	GENE2571X	1766332_s_at	b3070	ECs3952 /// yqjH /// yqjH	hypothetical protein /// hypothetical protein /// predicted siderophore interacting protein	orf, hypothetical protein	yqjH	yqjH	0	0	0	0	0	0	0	0	0	0	0	0	0.742973	0	0	0	0	0	0	0	0	0	0	0	0	0	0	0	0	0	0	0	0	0	0	0	0	0	0	0
933	3789	GENE2021X	1764731_s_at	b2475	ECs3337 /// ypfJ /// ypfJ /// Z3734	hypothetical protein /// hypothetical protein /// conserved protein /// hypothetical protein	orf, hypothetical protein	b2475	ypfJ	0	0	0	0	0	0	0	0	0	0	0	0	0.421672	0	0	0	0	0	0	0	0	0	0	0	0	0	0	0	0	0	0	0	0	0	0	0	0	0	0	0
934	2600	GENE1223X	1759166_s_at	b0191	ECs0193 /// yaeJ /// yaeJ	peptidyl-tRNA hydrolase domain protein /// peptidyl-tRNA hydrolase domain protein /// conserved protein	orf, hypothetical protein	yaeJ	yaeJ	0	0	0	0	0	0	0	0	0	0	0	0	0.675798	0	0	0	0	0	0	0	0	0	0	0	0	0	0	0	0	0	0	0	0	0	0	0	0	0	0	0
935	2512	GENE3425X	1764639_at	b4058	uvrA	ATPase and DNA damage recognition protein of nucleotide excision repair excinuclease UvrABC	excision nuclease subunit A	uvrA	uvrA	0	0	0	0	0	0	0	0	0	0	0	0	0.573363	0	0	0	0	0	0	0	0	0	0	0	0	0	0	0	0	0	0	0	0	0	0	0	0	0	0	0
936	2397	GENE2721X	1768454_s_at	b3244	ECs4117 /// tldD /// tldD	protease TldD /// predicted peptidase	suppresses inhibitory activity of CsrA	tldD	tldD	0	0	0	0	0	0	0	0	0	0	0	0	0.403733	0	0	0	0	0	0	0	0	0	0	0	0	0	0	0	0	0	0	0	0	0	0	0	0	0	0	0
937	2335	GENE2301X	1766050_s_at	b2793	ECs3653 /// syd /// syd	SecY interacting protein Syd /// SecY interacting protein Syd /// predicted protein	interacts with secY	syd	syd	0	0	0	0	0	0	0	0	0	0	0	0	0.454335	0	0	0	0	0	0	0	0	0	0	0	0	0	0	0	0	0	0	0	0	0	0	0	0	0	0	0
938	2155	GENE1031X	1767225_s_at	b2946	ECs3822 /// rsmE /// yggJ	16S ribosomal RNA methyltransferase RsmE /// 16S rRNA m(3)U1498 methyltransferase, SAM-dependent /// 16S ribosomal RNA methyltransferase RsmE	orf, hypothetical protein	yggJ	rsmE	0	0	0	0	0	0	0	0	0	0	0	0	0.444736	0	0	0	0	0	0	0	0	0	0	0	0	0	0	0	0	0	0	0	0	0	0	0	0	0	0	0
939	1831	GENE1773X	1761322_s_at	b0243	proA /// proA	gamma-glutamyl phosphate reductase /// gamma-glutamylphosphate reductase	gamma-glutamylphosphate reductase	proA	proA	0	0	0	0	0	0	0	0	0	0	0	0	0.398031	0	0	0	0	0	0	0	0	0	0	0	0	0	0	0	0	0	0	0	0	0	0	0	0	0	0	0
940	1239	GENE1243X	1760294_s_at	b0075	ECs0079 /// leuL	leu operon leader peptide /// leu operon leader peptide	leu operon leader peptide	leuL	leuL	0	0	0	0	0	0	0	0	0	0	0	0	0.458047	0	0	0	0	0	0	0	0	0	0	0	0	0	0	0	0	0	0	0	0	0	0	0	0	0	0	0
941	467	GENE2741X	1769243_s_at	b3287	def	peptide deformylase	peptide deformylase	def	def	0	0	0	0	0	0	0	0	0	0	0	0	0.560899	0	0	0	0	0	0	0	0	0	0	0	0	0	0	0	0	0	0	0	0	0	0	0	0	0	0	0
942	232	GENE15X	1765096_s_at	b4409	blr /// ECs2333	beta-lactam resistance membrane protein /// beta-lactam resistance protein	beta-lactam resistance protein	blr	blr	0	0	0	0	0	0	0	0	0	0	0	0	0.462172	0	0	0	0	0	0	0	0	0	0	0	0	0	0	0	0	0	0	0	0	0	0	0	0	0	0	0
943	247	GENE3775X	1766861_at	b0038	caiB	crotonobetainyl CoA:carnitine CoA transferase	l-carnitine dehydratase	caiB	caiB	0	0	0	0	0	0	0	0	0	0	0	0	0.374295	0	0	0	0	0	0	0	0	0	0	0	0	0	0	0	0	0	0	0	0	0	0	0	0	0	0	0
944	478	GENE3413X	1760193_s_at	b4042	dgkA /// ECs5025	diacylglycerol kinase /// diacylglycerol kinase	diacylglycerol kinase	dgkA	dgkA	0	0	0	0	0	0	0	0	0	0	0	0	0.278564	0	0	0	0	0	0	0	0	0	0	0	0	0	0	0	0	0	0	0	0	0	0	0	0	0	0	0
945	514	GENE3687X	1765680_s_at	b4361	dnaC /// dnaC /// ECs5321	DNA replication protein DnaC /// DNA biosynthesis protein /// DNA replication protein DnaC	chromosome replication; initiation and chain elongation	dnaC	dnaC	0	0	0	0	0	0	0	0	0	0	0	0	0.404034	0	0	0	0	0	0	0	0	0	0	0	0	0	0	0	0	0	0	0	0	0	0	0	0	0	0	0
946	521	GENE3642X	1760543_s_at	b4362	dnaT /// dnaT /// ECs5322	primosomal protein DnaI /// DNA biosynthesis protein (primosomal protein I) /// primosomal protein DnaI	DNA biosynthesis; primosomal protein i	dnaT	dnaT	0	0	0	0	0	0	0	0	0	0	0	0	0.398227	0	0	0	0	0	0	0	0	0	0	0	0	0	0	0	0	0	0	0	0	0	0	0	0	0	0	0
947	595	GENE554X	1766241_at	b1990	erfK	L,D-transpeptidase linking Lpp to murein	orf, hypothetical protein	erfK	erfK	0	0	0	0	0	0	0	0	0	0	0	0	0.376653	0	0	0	0	0	0	0	0	0	0	0	0	0	0	0	0	0	0	0	0	0	0	0	0	0	0	0
948	885	GENE2078X	1766404_s_at	b2553	ECs3419 /// glnB /// glnB	nitrogen regulatory protein P-II 1 /// nitrogen regulatory protein P-II 1 /// regulatory protein P-II for glutamine synthetase	regulatory protein P-II for glutamine synthetase	glnB	glnB	0	0	0	0	0	0	0	0	0	0	0	0	0.305161	0	0	0	0	0	0	0	0	0	0	0	0	0	0	0	0	0	0	0	0	0	0	0	0	0	0	0
949	905	GENE2875X	1766256_s_at	b3423	ECs4266 /// glpR /// glpR	DNA-binding transcriptional repressor GlpR /// DNA-binding transcriptional repressor GlpR /// DNA-binding transcriptional repressor	repressor of the glp operon	glpR	glpR	0	0	0	0	0	0	0	0	0	0	0	0	0.368045	0	0	0	0	0	0	0	0	0	0	0	0	0	0	0	0	0	0	0	0	0	0	0	0	0	0	0
950	935	GENE2894X	1766815_s_at	b3438	ECs4287 /// gntR /// gntR /// gntR	regulator of gluconate operon /// gluconate utilization system GNT-I transcriptional repressor /// regulator of gluconate (gnt) operon /// DNA-binding transcriptional repressor	regulator of gluconate (gnt) operon	gntR	gntR	0	0	0	0	0	0	0	0	0	0	0	0	0.272025	0	0	0	0	0	0	0	0	0	0	0	0	0	0	0	0	0	0	0	0	0	0	0	0	0	0	0
951	1217	GENE2814X	1767589_s_at	b3350	ECs4201 /// kefB /// kefB	glutathione-regulated potassium-efflux system protein KefB /// glutathione-regulated potassium-efflux system protein KefB /// potassium:proton antiporter	K+ efflux; NEM-activable K+H+ antiporter	kefB	kefB	0	0	0	0	0	0	0	0	0	0	0	0	0.351484	0	0	0	0	0	0	0	0	0	0	0	0	0	0	0	0	0	0	0	0	0	0	0	0	0	0	0
952	1582	GENE1870X	1767738_s_at	b0192	cutF /// ECs0194 /// nlpE	lipoprotein involved with copper homeostasis and adhesion /// lipoprotein involved with copper homeostasis and adhesion /// lipoprotein involved with copper homeostasis and adhesion	copper homeostasis protein (lipoprotein)	cutF	nlpE	0	0	0	0	0	0	0	0	0	0	0	0	0.285115	0	0	0	0	0	0	0	0	0	0	0	0	0	0	0	0	0	0	0	0	0	0	0	0	0	0	0
953	2385	GENE139X	1765014_s_at	b0066	thiQ /// thiQ	thiamine transporter ATP-binding subunit /// thiamin transporter subunit	putative ATP-binding component of a transport system	yabJ	thiQ	0	0	0	0	0	0	0	0	0	0	0	0	0.365057	0	0	0	0	0	0	0	0	0	0	0	0	0	0	0	0	0	0	0	0	0	0	0	0	0	0	0
954	3116	GENE1752X	1764573_s_at	b2157	ECs3049 /// yeiE /// yeiE	putative DNA-binding transcriptional regulator /// putative DNA-binding transcriptional regulator /// predicted DNA-binding transcriptional regulator	putative transcriptional regulator LYSR-type	yeiE	yeiE	0	0	0	0	0	0	0	0	0	0	0	0	0.408172	0	0	0	0	0	0	0	0	0	0	0	0	0	0	0	0	0	0	0	0	0	0	0	0	0	0	0
955	3163	GENE1720X	1765422_at	b2332	yfcO	predicted protein	orf, hypothetical protein	b2332	yfcO	0	0	0	0	0	0	0	0	0	0	0	0	0.339329	0	0	0	0	0	0	0	0	0	0	0	0	0	0	0	0	0	0	0	0	0	0	0	0	0	0	0
956	3189	GENE1950X	1763264_s_at	b2410	ECs3282 /// yfeH /// yfeH /// yfeH	putative cytochrome oxidase /// hypothetical protein /// putative cytochrome oxidase /// predicted inner membrane protein	putative cytochrome oxidase	yfeH	yfeH	0	0	0	0	0	0	0	0	0	0	0	0	0.375353	0	0	0	0	0	0	0	0	0	0	0	0	0	0	0	0	0	0	0	0	0	0	0	0	0	0	0
957	3365	GENE2606X	1768181_s_at	b3105	ECs3987 /// yhaJ /// yhaJ /// yhaJ	putative transcriptional regulator LYSR-type /// putative transcriptional regulator YhaJ /// putative transcriptional regulator LYSR-type /// predicted DNA-binding transcriptional regulator	putative transcriptional regulator LYSR-type	yhaJ	yhaJ	0	0	0	0	0	0	0	0	0	0	0	0	0.371627	0	0	0	0	0	0	0	0	0	0	0	0	0	0	0	0	0	0	0	0	0	0	0	0	0	0	0
958	3396	GENE59X	1768749_s_at	b3246	ECs4118 /// yhdP /// yhdP /// Z4604	hypothetical protein /// hypothetical protein /// conserved membrane protein, predicted transporter /// hypothetical protein	orf, hypothetical protein	yhdR	yhdP	0	0	0	0	0	0	0	0	0	0	0	0	0.304409	0	0	0	0	0	0	0	0	0	0	0	0	0	0	0	0	0	0	0	0	0	0	0	0	0	0	0
959	1684	GENE2827X	1760299_s_at	b3360	ECs4211 /// pabA /// pabA	para-aminobenzoate synthase component II /// para-aminobenzoate synthase component II /// aminodeoxychorismate synthase, subunit II	p-aminobenzoate synthetase, component II	pabA	pabA	0	0	0	0	0	0	0	0	0	0	0	0	0.495673	0	0	0	0	0	0	0	0	0	0	0	0	0	0	0	-0.281378	0	0	0	0	0	0	0	0	0	0	0
960	473	GENE3719X	1764100_s_at	b4381	deoC /// deoC /// ECs5340	deoxyribose-phosphate aldolase /// 2-deoxyribose-5-phosphate aldolase, NAD(P)-linked /// deoxyribose-phosphate aldolase	2-deoxyribose-5-phosphate aldolase	deoC	deoC	0	0	0	0	0	0	0	0	0	0	0	0	0.506682	0	0	0	0	0	0	0	0	0	0	0	0	0	0	0	0	0	0	0	0	0	0	0	-0.291182	0	0	0
961	278	GENE1757X	1766334_s_at	b2143	cdd /// cdd /// ECs3035	cytidine deaminase /// cytidine/deoxycytidine deaminase /// cytidine deaminase	cytidinedeoxycytidine deaminase	cdd	cdd	0	0	0	0	0	0	0	0	0	0	0	0	0.72782	0	0	0	0	0	0	0	0	0	0	0	0	0	0	0	0	0	0	0	0	0	0	-0.289625	0	0	0	0
962	3206	GENE2090X	1760621_s_at	b2494	ECs3356 /// yfgC /// Z3757	hypothetical protein /// predicted peptidase /// hypothetical protein	orf, hypothetical protein	b2494	yfgC	0	0	0	0	0	0	0	0	0	0	0	0	0.605882	0	0	0	0	0	0	0	0	0	0	0	0	0	0	0	0	0	0	0	0	0	0	0	0	0	0	0
963	3631	GENE3653X	1762379_at	b4295	yjhU	KpLE2 phage-like element; predicted DNA-binding transcriptional regulator	orf, hypothetical protein	yjhU	yjhU	0	0	0	0	0	0	0	0	0	0	0	0	0.777556	0	0	0	0	0	0	0	0	0	0	0	0	0	0	0	0	0	0	0	0	0	0	0	0	0	0	0
964	1585	GENE2226X	1767077_s_at	b2709	ECs3565 /// norR /// ygaA	anaerobic nitric oxide reductase transcription regulator /// DNA-binding transcriptional activator /// anaerobic nitric oxide reductase transcription regulator	putative 2-component transcriptional regulator	ygaA	norR	0	0	0	0	0	0	0	0	0	0	0	0	0.705731	0	0	0	0	0	0	0	0	0	0	0	0	0	0	0	0	0	0	0	0	0	0	0	0	0	0	0
965	1364	GENE3685X	1762815_at	b4337	mdtM	multidrug efflux system protein	putative transport protein	yjiO	mdtM	0	0	0	0	0	0	0	0	0	0	0	0	0.491728	0	0	0	0	0	0	0	0	0	0	0	0	0	0	0	0	0	0	0	0	0	-0.322628	0	0	0	0	0
966	1580	GENE1374X	1766911_s_at	b1708	ECs2415 /// nlpC /// nlpC /// nlpC	lipoprotein /// lipoprotein NlpC /// lipoprotein /// predicted lipoprotein	lipoprotein	nlpC	nlpC	0	0	0	0	0	0	0	0	0	0	0	0	0.44742	0	0	0	0	0	0	0	0	0	0	0	0	0	0	0	0	0	0	0	0	0	-0.295231	0	0	0	0	0
967	3250	GENE2211X	1759887_s_at	b2700	ECs3557 /// ygaD /// ygaD	competence damage-inducible protein A /// competence damage-inducible protein A /// conserved protein	orf, hypothetical protein	ygaD	ygaD	0	0	0	0	0	0	0	0	0	0	0	0	0.345754	0	0	0	0	0	0	0	0	0	0	0	0	0	0	0	0	0	0	-0.280978	0	0	0	0	0	0	0	0
968	572	GENE2209X	1762168_s_at	b2686	ECs3548 /// emrB /// emrB	multidrug resistance protein B /// multidrug resistance protein B /// multidrug efflux system protein	multidrug resistance; probably membrane translocase	emrB	emrB	0	0	0	0	0	0	0	0	0	0	0	0	0.853399	0	0	0	0	0	0	0	0	0	0	0	0	0	0	0	0	0	0	-0.371062	0	0	0	0	0	0	0	0
969	3392	GENE2723X	1759552_s_at	b3248	maf /// yhdE	Maf-like protein /// conserved protein	orf, hypothetical protein	yhdE	yhdE	0	0	0	0	0	0	0	0	0	0	0	0	0.730174	0	0	0	0	0	0	0	0	0	0	0	0	0	0	0	0	0	0	0	0	0.405107	0	0	0	0	0	0
970	1068	GENE193X	1759411_at	b0148	hrpB	predicted ATP-dependent helicase	helicase, ATP-dependent	hrpB	hrpB	0	0	0	0	0	0	0	0	0	-0.307563	0	0	0.736583	0	0	0	0	0	0	0	0	0	0	0	0	0	0	0	0	0	0	0	-0.304208	0.302567	0	0	0	0	0	0
971	3352	GENE2567X	1763438_s_at	b3064	ECs3947 /// ygjD /// ygjD	putative DNA-binding/iron metalloprotein/AP endonuclease /// putative DNA-binding/iron metalloprotein/AP endonuclease /// predicted peptidase	putative O-sialoglycoprotein endopeptidase	ygjD	ygjD	0	0	0	0	0	0	0	0	0	0	0	0	0.623086	0	0	0	0	0	0	0	0	0	0	0	0	0	0	0	0	0	0	0	0	0	0	0	0	0	0	0
972	303	GENE3585X	1765574_s_at	b4224	chpS /// chpS /// ECs5202	antitoxin ChpS /// antitoxin of the ChpB-ChpS toxin-antitoxin system /// antitoxin ChpS	suppressor of inhibitory function of ChpB, PemI-like, autoregulated	chpS	chpS	0	0	0	0	0	0	0	0	0	0	0	0	0.40224	0	0	0	0	0	0	0	0	0	0	0	0	0	0	0	0	0	0	0	0	0	0	0	0	0	0	0
973	1482	GENE2703X	1760539_s_at	b3208	mtgA /// mtgA	monofunctional biosynthetic peptidoglycan transglycosylase /// biosynthetic peptidoglycan transglycosylase	putative peptidoglycan enzyme	mtgA	mtgA	0	0	0	0	0	0	0	0	0	0	0	0	0.397565	0	0	0	0	0	0	0	0	0	0	0	0	0	0	0	0	0	0	0	0	0	0	0	0	0	0	0
974	545	GENE336X	1762196_s_at	b0173	dxr /// ECs0175 /// yaeM	1-deoxy-D-xylulose 5-phosphate reductoisomerase /// 1-deoxy-D-xylulose 5-phosphate reductoisomerase /// 1-deoxy-D-xylulose 5-phosphate reductoisomerase	putative ATP-binding component of a transport system	b0173	dxr	0	0	0	0	0	0	0	0	0	0	0	0	0.384066	0	0	0	0	0	0	0	0	0	0	0	0	0	0	0	0	0	0	0	0	0	0	0	0	0	0	0
975	380	GENE2677X	1766211_s_at	b3252	csrD /// ECs4124 /// yhdA	conserved inner membrane protein /// regulatory protein CsrD /// regulatory protein CsrD	orf, hypothetical protein	yhdA	csrD	0	0	0	0	0	0	0	0	0	0	0	0	0.331065	0	0	0	0	0	0	0	0	0	0	0	0	0	0	0	0	0	0	0	0	0	0	0	0	0	0	0
976	3861	GENE3571X	1761805_s_at	b4209	ECs5187 /// ytfE /// ytfE	iron-sulfur cluster repair di-iron protein /// iron-sulfur cluster repair di-iron protein /// predicted regulator of cell morphogenesis and cell wall metabolism	orf, hypothetical protein	ytfE	ytfE	0	0	0	0	0	0	0	0	0	0	0	-0.292201	0.444439	-0.39862	0	0	0	0	0	0	0	0	0	0	0	0	0	0	0	0	0	0	0	0	0	0	0	0	0	0
977	1952	GENE51X	1763701_x_at	b4454	rdlD	ncRNA	antisense RNA, trans-acting regulator of ldrD translation	rdlD	rdlD	0	0	0	0	0	0	0	0	0	0	0	0	1.11814	-0.518663	0	0	0	0	0	0	0	0	0	0	0	0	0	0	0	0	0	0	0	0	0	0	0	0	0	0
978	3837	GENE2596X	1765492_s_at	b3099	yqjE /// yqjE	hypothetical protein /// conserved inner membrane protein	orf, hypothetical protein	yqjE	yqjE	0	-0.788027	0	0	0	0	0	0	0	0	1.09773	1.39553	2.41041	0	0.918819	0.668212	0	0	0	0	0	0	0	0	0	0	0	0	0	0	0	0	-1.46436	0	0	0	0	0.372165	0	0
979	2390	GENE101X	1766768_s_at	b0001	ECs0001 /// thrL	thr operon leader peptide /// thr operon leader peptide	thr operon leader peptide	thrL	thrL	0	-0.603865	0	0	0	0	0	0	0	0	1.02686	0.488402	1.69511	0	0	0	0	0	0	0	0	0	0	0	0	0	0	0	0	0	0	0	-1.00731	0	0	0	-0.285162	0	0	0
980	89	GENE126X	1765262_s_at	b0050	apaG /// apaG	ApaG /// protein associated with Co2+ and Mg2+ efflux	orf, hypothetical protein	apaG	apaG	0	0	0	0	0	0	0	0	0	0	0.449503	0.297703	0.560681	0	0	0	0	0	0	0	0	0	0	0	0	0	0	0	0	0	0	0	-0.52203	0	0	0	-0.314255	0	0	0
981	2071	GENE236X	1762109_s_at	b0189	ECs0191 /// rof /// yaeO	Rho-binding antiterminator /// modulator of Rho-dependent transcription termination /// Rho-binding antiterminator	hypothetical protein	b0189	rof	0	0	0	0	0	0	0	0	0	0	0	0	0.724387	0	0	0	0.376647	0	0	0	0	0	0	0	0	0	0	0	0	0	0	0	-0.686645	0	0.279681	0	0	0	0	0
982	3660	GENE3723X	1766053_s_at	b4377	ECs5335 /// yjjU /// yjjU	hypothetical protein /// hypothetical protein /// predicted esterase	orf, hypothetical protein	yjjU	yjjU	0	0	0	0	0	0	0	0	0	0	0.393215	0.472293	1.00215	0	0	0	0	0	0	0	0	0	0	0	0	0	0.305556	0	0	0	0	0	-0.493237	0	0.395684	0	0	0	0	0
983	1279	GENE330X	1760068_s_at	b0054	ECs0059 /// imp /// imp	organic solvent tolerance protein /// organic solvent tolerance protein /// exported protein required for envelope biosynthesis and integrity	organic solvent tolerance	imp	lptD	0	0	0	0	0	0	0	0	0	0	0.514279	0.477235	0.732531	0	0	0	0	0	0	0	0	0	0	0	0	0	0	0	0	0	0	0	-0.518315	0	0	0	0	0	0	0
984	3523	GENE84X	1763362_s_at	b3826	ECs4756 /// yigL /// Z5347	putative sugar phosphatase /// predicted hydrolase /// putative sugar phosphatase	orf, hypothetical protein	yigL	yigL	0	0	0	0	0	0	0	0	0	0	0	0.650068	1.28432	0	0	0	0	0.276534	0	0	0	0	0	0	0	0	0.453377	0	0	0	0	0	-1.31741	0	0.611233	0	0	0	0	0
985	1010	GENE2729X	1766109_s_at	b3805	hemC /// hemC	porphobilinogen deaminase /// hydroxymethylbilane synthase	porphobilinogen deaminase = hydroxymethylbilane synthase	hemC	hemC	0	0	0	0	0	0	0	0	0	0	0	0.276465	0.346506	0	0	0	0	0	0	0	0	0	0	0	0	0	0	0	0	0	0	0	-0.313421	0	0.307809	0	0	0	0	0
986	1494	GENE169X	1767514_s_at	b0088	murD /// murD	UDP-N-acetylmuramoyl-L-alanyl-D-glutamate synthetase /// UDP-N-acetylmuramoyl-L-alanine:D-glutamate ligase	UDP-N-acetylmuramoylalanine-D-glutamate ligase	murD	murD	0	0	0	0	0	0	0	0	0	0	0	0.392373	0.710026	0	0	0	0	0	0	0	0	0	0	0	0	0	0	0	0	0	0	0	-0.853789	0.457684	0.282849	0	0	0	0	0
987	1333	GENE2834X	1759573_s_at	b0168	ECs0170 /// map	methionine aminopeptidase /// methionine aminopeptidase	methionine aminopeptidase	map	map	0	0	0	0	0	0	0	0	0	0	0	0.285316	0.363364	0	0	0	0	0	0	0	0	0	0	0	0	0	0	0	0	0	0	0	-0.295284	0	0	0	0	0	0	0
988	1503	GENE3543X	1767486_at	b4170	mutL	methyl-directed mismatch repair protein	enzyme in methyl-directed mismatch repair	mutL	mutL	0	0	0	0	0	0	0	0	0	0	0	0.610928	1.61721	0	0	0	0	0	0	0	0	0	0	0	0	0	0	0	0	0	0	0	-1.63597	0	0.55413	0	0	0	0	-0.766653
989	1629	GENE1969X	1761464_at	b2393	nupC	nucleoside (except guanosine) transporter	permease of transport system for 3 nucleosides	nupC	nupC	0	0	0	0	0	0	0	0	0	-0.457764	0	0.805798	1.27252	0	0	0	0	0	0	0	0	0	0	0	0	0	0	0	0	0	0	0	-1.60158	0	0	0	0	-0.475065	0	-0.684972
990	2069	GENE3733X	1768537_s_at	b4396	ECs5354 /// rob /// rob	right origin-binding protein /// right origin-binding protein /// DNA-binding transcriptional activator	right origin-binding protein	rob	rob	0	0	0	0	0	0	0	0	0	0	0	0.415109	0.469221	0	0	0	0	0	0	0	0	0	0	0	0	0	0	0	0	0	0	0	-0.556894	0	0	0	-0.524392	0	0	0
991	3428	GENE2917X	1764976_s_at	b3468	ECs4317 /// yhhN /// yhhN	hypothetical protein /// hypothetical protein /// conserved inner membrane protein	putative enzyme	yhhN	yhhN	0	0	0	0	0	0	0	0	0	0	0	0	0.598095	0	0	0	0	0	0	0	0	0	0	0	0	0	0	0	0	0	0	0	-0.267965	0	0	0	0	0	0	0
992	286	GENE1013X	1767356_s_at	b1218	chaC /// chaC /// chaC /// ECs1723	cation transport protein chaC /// cation transport regulator /// regulatory protein for cation transport /// cation transport regulator	cation transport regulator	chaC	chaC	0	0	0	0	0	0	0	0	0	0	0	0	0.433062	0	0	0	0	0	0	0	0	0	0	0	0	0	0	0	0	0	0	0	-0.446281	0	0	0	0	0	0	0
993	1735	GENE2087X	1765845_s_at	b2560	yfhB /// yfhB	hypothetical protein /// conserved protein	orf, hypothetical protein	yfhB	pgpC	0	0	0	0	0	0	0	0	0	0	0	0	0.378949	0	0	0	0	0	0	0	0	0	0	0	0	0	0	0	0	0	0	0	-0.278098	0	0	0	0	0	0	0
994	1755	GENE357X	1762221_s_at	b0399	ECs0449 /// phoB /// phoB	transcriptional regulator PhoB /// transcriptional regulator PhoB /// DNA-binding response regulator in two-component regulatory system with PhoR (or CreC)	positive response regulator for pho regulon, sensor is PhoR (or CreC)	phoB	phoB	0	0	0	0	0	0	0	0	0	0	0	0	0.56014	0	0	0	0	0	0	0	0	0	0	0	0	0	0	0	0	0	0	0	-0.47035	0	0	0	0	0	0	0
995	3314	GENE2449X	1765274_s_at	b2944	sprT /// yggI	hypothetical protein /// conserved protein	orf, hypothetical protein	sprT	yggI	0	0	0	0	0	0	0	0	0	0	0	0	0.500138	0	0	0	0	0	0	0	0	0	0	0	0	0	0	0	0	0	0	0	-0.431842	0	0	0	0	0	0	0
996	3158	GENE1872X	1767434_s_at	b2304	ECs3188 /// yfcH /// yfcH /// Z3566	putative sugar nucleotide epimerase /// hypothetical protein /// conserved protein with NAD(P)-binding Rossmann-fold domain /// putative sugar nucleotide epimerase	putative sugar nucleotide epimerase	b2304	yfcH	0	0	0	0	0	0	0	0	0	0	0	0	0.322998	0	0	0	0	0	0	0	0	0	0	0	0	0	0	0	0	0	0	0	-0.296086	0	0	0	0	0	0	0
997	2759	GENE678X	1764321_s_at	b0796	ECs0874 /// ybiH /// ybiH	putative DNA-binding transcriptional regulator /// putative DNA-binding transcriptional regulator /// predicted DNA-binding transcriptional regulator	putative transcriptional regulator	ybiH	ybiH	0	0	0	0	0	0	0	0	0	0	0	0	0.329673	0	0	0	0	0	0	0	0	0	0	0	0	0	0	0	0	0	0	0	-0.321484	0	0	0	0	0	0	0
998	471	GENE3718X	1760378_s_at	b4382	deoA	thymidine phosphorylase	thymidine phosphorylase	deoA	deoA	0	0	0	0	0	0	0	0	0	0	0	0	0.320744	0	0	0	0	0	0	0	0	0	0	0	0	0	0	0	0	0	0	0	-0.314913	0	0	0	0	0	0	0
999	3284	GENE2321X	1760226_s_at	b2832	c3427 /// ECs3689 /// ygdQ /// Z4150	hypothetical protein /// putative transport protein /// predicted inner membrane protein /// putative transport protein	putative transport protein	b2832	ygdQ	0	0	0	0	0	0	0	0	0	0	0	0	0.275054	0	0	0	0	0	0	0	0	0	0	0	0	0	0	0	0	0	0	0	-0.27954	0	0	0	0	0	0	0
1000	2672	GENE3632X	1765993_s_at	b0483	ECs0536 /// ybaQ /// ybaQ	hypothetical protein /// hypothetical protein /// predicted DNA-binding transcriptional regulator	orf, hypothetical protein	ybaQ	ybaQ	0	0	0	0	0	0	0	0	0	0	0	0	0.290481	0	0	0	0	0	0	0	0	0	0	0	0	0	0	0	0	0	0	0	-0.430336	0	0	0	0	0	0	0
1001	1289	GENE1370X	1764571_s_at	b1054	ECs1432 /// htrB /// lpxL /// Z1690	lipid A biosynthesis lauroyl acyltransferase /// lipid A biosynthesis lauroyl acyltransferase /// lauryl-acyl carrier protein (ACP)-dependent acyltransferase /// lipid A biosynthesis lauroyl acyltransferase	heat shock protein	htrB	lpxL	0	0	0	0	0	0	0	0	0	0	0	0	0.331745	0	0	0	0	0	0	0	0	0	0	0	0	0	0	0	0	0	0	0	-0.425841	0	0	0	0	0	0	0
1002	2661	GENE377X	1760757_s_at	b0424	thiJ /// yajL	hypothetical protein /// conserved protein	4-methyl-5(beta-hydroxyethyl)-thiazole monophosphate synthesis	thiJ	yajL	0	0	0	0	0	0	0	0	0	0	0	0	0.464056	0	0	0	0	0	0	0	0	0	0	0	0	0	0	0	0	0	0	0	-0.962404	0	0	0	0	0	0	0
1003	1708	GENE1892X	1766243_s_at	b1638	ECs2347 /// pdxH /// pdxH	pyridoxamine 5'-phosphate oxidase /// pyridoxamine 5'-phosphate oxidase /// pyridoxine 5'-phosphate oxidase	pyridoxinephosphate oxidase	pdxH	pdxH	0	0	0	0	0	0	0	0	0	0	0	0	0.675688	0	0	0	0	0	0	0	0	0	0	0	0	0	0	0	0	0	0	0	-0.480345	0.281197	-0.263313	0	0	-0.368733	0	0
1004	1516	GENE3728X	1764342_s_at	b4390	ECs5348 /// nadR /// nadR	nicotinamide-nucleotide adenylyltransferase /// nicotinamide-nucleotide adenylyltransferase /// bifunctional DNA-binding transcriptional repressor/ NMN adenylyltransferase	probable nadAB transcriptional regulator	nadR	nadR	0	0	0	0	0	0	0	0	0	0	0	0	0.380458	0	0	0	0	0	0	0	0	0	0	0	0	0	0	0	0	0	0	-0.324997	-0.375654	0	0	0	0	0	0	0
1005	1376	GENE1803X	1766796_s_at	b2265	ECs3153 /// menF /// menF	menaquinone-specific isochorismate synthase /// menaquinone-specific isochorismate synthase /// isochorismate synthase 2	isochorismate hydroxymutase 2, menaquinone biosynthesis	menF	menF	0	0	0	0	0	0	0	0	0	0	0	0	0.586743	0	0	0	0	0	0	0	0	0	0	0	0	0	0	0	0	0	0	-0.392474	-0.546664	0	0	0	0	0	0	0
1006	1308	GENE1761X	1762857_s_at	b2156	ECs3048 /// lysP	lysine transporter /// lysine transporter	lysine-specific permease	lysP	lysP	0	0	0	0	0	0	0	0	0	0	0	0	0.42738	0	0	0	0	0	0	0	0	0	0	0	0	0	0	0	0	0	0	-0.562817	-0.388438	0	0	0	0	-0.272702	0	0
1007	263	GENE838X	1761834_s_at	b0999	cbpM /// ECs1154 /// yccD	modulator of CbpA co-chaperone /// chaperone-modulator protein CbpM /// chaperone-modulator protein CbpM	orf, hypothetical protein	yccD	cbpM	0	0	0	0	0	0	0	0	0	0	0	-0.301215	0.437687	0	0	0	0	0	0	0	0	0	0	0	0	0	0	0	0	0	0	-0.298665	-0.692996	0	0	0	0	0	0	0
1008	2674	GENE628X	1766093_s_at	b0486	ECs0539 /// ybaT /// ybaT /// ybaT	putative amino acid/amine transport protein /// putative transport protein YbaT /// putative amino acid/amine transport protein /// predicted transporter	putative amino acidamine transport protein	ybaT	ybaT	0	0	0	0	0	0	0	0	0	0	0	0	1.23241	0	0	0	0	0	0	0	0	0	0	0	0	0	0	0	0	0	0	0	-0.702397	-0.799474	0	0	0	0	0	0
1009	383	GENE605X	1766357_at	b0487	cueR	DNA-binding transcriptional activator of copper-responsive regulon genes	putative transcriptional regulator	b0487	cueR	0	0	0	0	0	0	0	0	0	0	0	0	0.798093	0	0	0	0	0	0	0	0	0	0	0	0	0	0	0	0	0	0	0	-0.437792	-0.396184	0	0	0	0	0	0
1010	3661	GENE60X	1761880_s_at	b4378	ECs5336 /// yjjV /// yjjV /// yjjV	hypothetical protein /// putative deoxyribonuclease YjjV /// hypothetical protein /// predicted DNase	orf, hypothetical protein	yjjV	yjjV	0	0	0	0	0	0	0	0	0	0	0	0	0.420334	0	0	0	0	0	0	0	0	0	0	0	0	0	0	0	0	0	0	0	-0.440136	-0.31424	0	0	0	0	0	0
1011	338	GENE1271X	1759550_at	b0484	copA	copper transporter	putative ATPase	b0484	copA	0	0	0	0	0	0	0	0	0	0	0	0	0.599986	0	0	0	0	0	0	0	0	0	0	0	0	0	0	0	0	0	0	0	-0.589534	-0.265724	0	0	0	0	0	0
1012	348	GENE3737X	1766365_s_at	b4397	creA /// creA /// ECs5355	hypothetical protein /// conserved protein /// hypothetical protein	orf, hypothetical protein	creA	creA	0	0	0	0	0	0	0	0	0	0	0	0	0.337161	0	0	0	0	0	0	0	0	0	0	0	0	0	0	0	0	0	0	0	-0.51053	0	0	0.317783	0	0	0	-0.334616
1013	2677	GENE404X	1768391_s_at	b0454	ECs0508 /// ybaZ /// ybaZ	hypothetical protein /// hypothetical protein /// predicted methyltransferase	orf, hypothetical protein	ybaZ	ybaZ	0	0	0	0	0	0	0	0	0	0	0	0	0.281227	-0.347995	0	0	0	0	0	0	0	0	0	0	0	0	0	0	0	0	0	0	0	0	0	0	0	0	0	0
1014	2373	GENE1449X	1765751_s_at	b0068	tbpA /// tbpA	thiamine transporter substrate binding subunit /// thiamin transporter subunit	thiamin-binding periplasmic protein	tbpA	thiB	0	0	0	0	0	0	0	0	0	0	0	0	0.4469	-0.278278	0	0	0	0	0	0	0	0	0	0	0	0	0	0	0	0	0	0	0	0	0	0	0	0	0	0
1015	3326	GENE2491X	1762275_s_at	b3009	ECs3893 /// yghB /// yghB	hypothetical protein /// hypothetical protein /// synthetic lethal with yqjA at high temperature	orf, hypothetical protein	yghB	yghB	0	0	0	0	0	0	0	0	0	0	0	0	0.768406	-0.371587	0	0	0	0	0	0	0	0	0	0	0	0	0	0	0	0	0	0	-0.28857	0	0	0	0	0	0	0
1016	1833	GENE348X	1763581_s_at	b0386	proC /// proC	pyrroline-5-carboxylate reductase /// pyrroline-5-carboxylate reductase, NAD(P)-binding	pyrroline-5-carboxylate reductase	proC	proC	0	0	0	0	0	0	0	0	0	0	0	0	0.377725	-0.347948	0	0	0	0	0	0	0	0	0	0	0	0	0	0	0	0	0	0	-0.314094	0	0	0	0	0	0	0
1017	749	GENE143X	1767038_s_at	b0048	folA	dihydrofolate reductase	dihydrofolate reductase type I; trimethoprim resistance	folA	folA	0	0	0	0	0	0	0	0	0	0	0	0	0.279597	-0.31231	0	0	0	0	0	0	0	0	0	0	0	0	0	0	0	0	0	0	-0.288984	0	0	0	0	0	0	0
1018	2380	GENE378X	1768961_s_at	b0423	thiI /// yajK	sulfurtransferase required for thiamine and 4-thiouridine biosynthesis /// thiamine biosynthesis protein ThiI	putative oxidoreductase	b0423	thiI	0	0	0	0	0	0	0	0	0	0	0	0	0.274529	-0.313379	0	0	0	0	0	0	0	0	0	0	0	0	0	0	0	0	0	0	-0.344108	0	0	0	0	0	0	0
1019	3651	GENE3716X	1762364_s_at	b4374	ECs5332 /// yjjG /// yjjG	nucleotidase /// nucleotidase /// dUMP phosphatase	putative phosphatase	yjjG	yjjG	0	-0.283183	0	0	0	0	0	0	0	0	0	0	0.442789	-0.533568	0	0	0	0	0	-0.268082	0	0	0	0	0	0	0	0	0	0	0	0	-0.715496	0	0	0	0	0	0	-0.36094
1020	1331	GENE1474X	1763069_s_at	b1818	ECs2528 /// manY /// manY /// manY	mannose-specific PTS enzyme IIC /// PTS system, mannose-specific IIC component /// PTS enzyme IIC, mannose-specific /// mannose-specific enzyme IIC component of PTS	PTS enzyme IIC, mannose-specific	manY	manY	0	0	0	0	0	0	0	0	0	0	0.799315	0.925067	0.716981	0	0.834495	0	0	1.30317	0	0	0	0	0	0	0	0	0	0	0	0	0	0	0	0	0	0	0	0	0	0
1021	1330	GENE1476X	1768684_s_at	b1817	ECs2527 /// manX /// manX	PTS system, mannose-specific IIAB component /// PTS system, mannose-specific IIAB component /// fused mannose-specific PTS enzymes: IIA component/IIB component	PTS enzyme IIAB, mannose-specific	manX	manX	0	0	0	0	0	0	0	0	0	0	0.683172	0.683264	0.426612	0	0.651616	0	0	1.25299	0	0	0	0	0	0	0	0	0	0	0	0	0	0	0	0	-0.510599	0	0	0	0	0
1022	1332	GENE1484X	1764762_s_at	b1819	ECs2529 /// manZ /// manZ	mannose-specific PTS system protein IID /// mannose-specific PTS system protein IID /// mannose-specific enzyme IID component of PTS	PTS enzyme IID, mannose-specific	manZ	manZ	0	0	0	0	0	0	0	0	0	0	0.563718	0.653132	0.475943	0	0.76136	0	0	1.00759	0	0	0	0	0	0	0	0	0	0	0	0	0	0	0	0	0	0	0	0	0	0
1023	1869	GENE886X	1762917_s_at	b1101	ECs1479 /// ptsG /// ptsG	glucose-specific PTS system IIBC components /// glucose-specific PTS system IIBC components /// fused glucose-specific PTS enzymes: IIB component/IIC component	PTS system, glucose-specific IIBC component	ptsG	ptsG	0	0	0	0	0	0	0	0	0	0	0	0	0.307354	0	1.38375	0	-0.283184	1.08769	0	0	0	0	0	0	0	0	0	0	0	0	0	-0.379131	-0.36571	0	-0.414056	-0.276882	0	0	0	0
1024	620	GENE2589X	1765784_s_at	b3093	exuT	hexuronate transporter	transport of hexuronates	exuT	exuT	0	0	0	0	0	0	0	0	0	0	0	0	0	0	0.469785	0	0.364378	0.30971	0	0	0	0	0	0	0	0	0	0	0	0	0	0	0	0	0.31808	0	0	0	0	0
1025	102	GENE570X	1760236_s_at	b0061	araD	L-ribulose-5-phosphate 4-epimerase	L-ribulose-5-phosphate 4-epimerase	araD	araD	0	0.389262	0	0	0	0	0	0	0	0	0.285631	0	0	0	0	0	0	0	0	0.348775	0	0	0	0	0	0	0	0	0	0	0	0	0	0.620431	0	0.298036	0	0.544033	0	0
1026	224	GENE745X	1759494_s_at	b1112	bhsA /// ECs1490 /// ycfR	predicted protein /// hypothetical protein /// hypothetical protein	orf, hypothetical protein	ycfR	bhsA	0	0	0	0	0	0	0	0	0	0	0	0	0	0	0	0	0	0	0	0	0	0	0	0	0	0	0	0	0	0	0	0	0	0.802803	0	0	0	0.732158	0	0
1027	1346	GENE3699X	1767147_at	b4345	mcrC	5-methylcytosine-specific restriction enzyme McrBC, subunit McrC	component of McrBC 5-methylcytosine restriction system, expands range of sequences restricted	mcrC	mcrC	0	0	0	0	0	0	0	0	0	0	0	0	0	0	0	0	0	0.372916	0	0	0	0	0	0	0	0	0	0	0	0	0	0	0	0.373652	0	0	0	0.287921	0	0
1028	2518	GENE2587X	1760728_s_at	b3092	ECs3974 /// uxaC /// uxaC	glucuronate isomerase /// glucuronate isomerase /// uronate isomerase	uronate isomerase	uxaC	uxaC	0	0	0	0	0	0	0	0	0	0	0	0	0	0	0.463909	0	0	0	0	0	0	0	0	0	0	0	0	0	0	0	0	0.322439	0	0.497295	0	0	0	0	0	0
1029	1953	GENE3241X	1759563_s_at	b3859	ECs4782 /// rdoA /// yihE	serine/threonine protein kinase /// Thr/Ser kinase implicated in Cpx stress response /// serine/threonine protein kinase	orf, hypothetical protein	yihE	rdoA	0	0	0	0	0	0	0	0	0	0	0	0.388718	0	0	0	0	0	0	0	0	0	0	0	0	0	0	0.319477	0	0	0	0	0	0	0.808928	0.340529	0.364612	0	0	0	0
1030	1995	GENE3623X	1768139_s_at	b3784	ECs4717 /// rfe /// rfe	UDP-GlcNAc:undecaprenylphosphate GlcNAc-1-phosphate transferase /// undecaprenyl-phosphate alpha-N-acetylglucosaminyltransferase /// UDP-GlcNAc:undecaprenylphosphate GlcNAc-1-phosphate transferase	UDP-GlcNAc:undecaprenylphosphate GlcNAc-1-phosphate transferase; synthesis of enterobacterial common antigen (ECA)	rfe	rfe	0	0	0	0	0	0	0	0	0	0	0	0	0	0	0	0	0	0	0	0	0	0	0	0	0	0	0	0	0	0	0	0	0	0.40394	0.406052	0.373015	0	0	0	0
1031	2550	GENE166X	1766553_s_at	b3785	ECs4718 /// wzzE /// wzzE	lipopolysaccharide biosynthesis protein WzzE /// lipopolysaccharide biosynthesis protein WzzE /// Entobacterial Common Antigen (ECA) polysaccharide chain length modulation protein	putative transport protein	wzzE	wzzE	0	0	0	0	0	0	0	0	0	0	0	0.266525	0	0	0	0	0	0	0	0	0	0	0	0	0	0	0	0	0	0	0	0	0	0.355253	0.382377	0.335847	0	0	0	0
1032	3558	GENE3387X	1760575_s_at	b4011	yjaA /// yjaA	hypothetical protein /// conserved protein	orf, hypothetical protein	yjaA	yjaA	0	0	0	0	0	0	0	0	0	0	0	0	0	0	0	0	0	0	0	0	0	0	0	0	0	0	0	0	0	0	0	0	-0.461311	0.843004	0.38754	0.36853	0	0	0	0
1033	3602	GENE3597X	1765921_at	b4231	yjfF	predicted sugar transporter subunit: membrane component of ABC superfamily	putative transport system permease protein	yjfF	yjfF	0	0	0	0	0	0	0	0	0	0	0	0	0	0	0	0	0	0	0	0	0	0	0	0	0	0	0	0	0	0	0	0	0	0.453867	0	0.305288	0	0	0	0
1034	1815	GENE1262X	1764737_s_at	b1830	ECs2540 /// prc /// prc	carboxy-terminal protease /// carboxy-terminal protease /// carboxy-terminal protease for penicillin-binding protein 3	carboxy-terminal protease for penicillin-binding protein 3	prc	prc	0	0	0	0	0	0	0	0	0	0	0	0.361135	0.688241	1.36475	0	0.298398	0	0	0.324783	0.361881	0	0	0	0	0	0	0	0	0	0	0	0	0	0.999076	0	0	0	0	0	0
1035	956	GENE228X	1768375_s_at	b2688	gshA /// gshA	glutamate--cysteine ligase /// gamma-glutamate-cysteine ligase	gamma-glutamate-cysteine ligase	gshA	gshA	0	0	0	0	0	0	0	0	0	0	0	0	0.319898	0.607305	0	0	0	0	0	0.336099	0	0	0	0	0	0	0	0	0	0	0	0	0	0.601606	0	0	0	0	0	0
1036	3802	GENE996X	1762339_s_at	b2690	ECs3552 /// yqaB /// yqaB	fructose-1-phosphatase /// fructose-1-phosphatase /// predicted hydrolase	putative phosphatase	yqaB	yqaB	0	0	0	0	0	0	0	0	0	0	0	0	0.640905	0.938929	0	0	0	0	0	0	0	0	0	0	0	0	0	0	0	0	0	0	0	1.45276	0	0	0	0	0	0
1037	3078	GENE1640X	1763921_s_at	b2015	ECs2817 /// yeeY /// yeeY /// yeeY	putative transcriptional regulator LYSR-type /// putative transcriptional regulator YeeY /// putative transcriptional regulator LYSR-type /// predicted DNA-binding transcriptional regulator	putative transcriptional regulator LYSR-type	yeeY	yeeY	0	0	0	0	0	0	0	0	0	0	0	0	0	0.432374	0	0	0	0	0	0	0	0	0	0	0	0	0	0	0	0	0	0	0	0.688658	0	0	0	0	0	0
1038	981	GENE3858X	1763775_at	b2351	yfdH	CPS-53 (KpLE1) prophage; bactoprenol glucosyl transferase	putative glycan biosynthesis enzyme	b2351	gtrB	0	0	0	0	0	0	0	0	0	0	0	0	0	0.737693	0	0	0	0	0	0	0	0	0	0	0	0	0	0	0	0	0	0	0	0.500577	0	0	0	0	0	0
1039	980	GENE3647X	1761324_at	b2350	yfdG	CPS-53 (KpLE1) prophage; bactoprenol-linked glucose translocase (flippase)	hypothetical protein	b2350	gtrA	0	-0.290279	0	0	0	0	0	0	0	0	0	0	0.315197	0.572072	0	0	0	0	0.316383	0	0	0	0	0	0	0	0	0	0	0	0	0	0	0.75841	0	0	0.390753	0	0	-0.28316
1040	1568	GENE111X	1763076_s_at	b0020	nhaR /// nhaR	transcriptional activator NhaR /// DNA-binding transcriptional activator	transcriptional activator of nhaA	nhaR	nhaR	0	0	0	0	0	0	0	0	0	0	0	0	0	0.385189	0	0.421264	0	0	0	0	0	0	0	0	0	0	0	0	0	0	0	0	0	0.335081	0	0	0	0	0	0
1041	373	GENE1257X	1766439_s_at	b1558	cspF /// cspF	cold shock-like protein cspF /// Qin prophage; cold shock protein	CspF	cspF	cspF	0	0	0	0	0	0	0	0	0	0	0	0	0	0.284235	0	0	0	0	0.405133	0	0	0	0	0	0	0	0	0	0	0	0.458033	0	0	1.31641	0	0	0.283733	0	0	0
1042	374	GENE832X	1763772_s_at	b0990	cspG /// cspG /// ECs1145	cold shock protein CspG /// DNA-binding transcriptional regulator /// cold shock protein CspG	homolog of Salmonella cold shock protein	cspG	cspG	0	0	0	0	0	0	0	0	0	0.556207	0.537177	0	1.04091	0.391862	0	0	0	0	0.754933	0	0	0	0	0	0	0	0	0	0	0	0.445551	0	0	2.60417	0	0	0	0	0	0
1043	2290	GENE1282X	1768708_s_at	b1584	ECs2290 /// speG /// speG	spermidine N1-acetyltransferase /// spermidine N(1)-acetyltransferase /// spermidine N1-acetyltransferase	spermidine N1-acetyltransferase	speG	speG	0	0	0	0	0	0	0	0	0	0	0	0	0.336094	0	0	0	0	0	0.325121	0	0	0	0	0	0	0	0	0	0	0	0.301227	0	0	0.784242	0	0	0	0	0	0
1044	369	GENE1258X	1762932_s_at	b1557	cspB /// cspB	cold shock-like protein cspB /// Qin prophage; cold shock protein	CspB	cspB	cspB	0	-0.499594	0	0	0	0	0	0	0	0	0	-0.427797	0	0.461538	0	0	0	0	0.704603	-0.27786	0	0	0	0	0	0	0	0	0	0	0	0	0	2.01059	-0.364304	0	0	0	0	0
1045	1609	GENE2857X	1765170_s_at	b3397	nudE /// nudE	ADP-ribose diphosphatase NudE /// ADP-ribose diphosphatase	orf, hypothetical protein	yrfE	nudE	0	0	0	0	0	0	0	0	0	0	0	0	0	0	0	0	0	0	0.281329	0	0	0	0	0	0	0	0	0	0	0	0	0	0	0.444602	0	0	0	0	0	0
1046	3348	GENE2187X	1761473_s_at	b3020	c3761 /// ECs3904 /// ygiS /// Z4374	putative binding protein /// putative binding protein /// predicted transporter subunit: periplasmic-binding component of ABC superfamily /// putative binding protein	putative transport periplasmic protein	b3020	ygiS	0	0	0	0	0	0	0	0	0	0	0	0	0	0	0	0	0	0	0.278866	0	0	0	0	0	0	0	0	0	0	0	0	0	0	0.630218	0	0	0	0	0	0
1047	2176	GENE16X	1761946_at	b4425	rttR	ncRNA	rtT RNA; may modulate the stringent response	rtT	rttR	0	0	0	0	0	0	0	0	0	0.541004	0	0	0.41417	0	0	0	0	0	0	1.19196	0	0	0	0	0	0	0	0	0	0	0	0	-0.59064	2.20479	0	0	0.480728	0	0	0
1048	3008	GENE1390X	1763830_s_at	b1729	ECs2435 /// ydjN /// ydjN /// Z2758	part of a kinase /// putative symporter ydjN /// predicted transporter /// part of a kinase	hypothetical protein	b1729	ydjN	0	0	0	0	0	0	0	0	0	0	0	0	0	0	0	0	0	0	0	1.23132	0	0	0	0	0	0	0	0	0	0	0	0	0	1.34396	0	0	0	0	0	0
1049	3258	GENE403X	1769077_s_at	b2682	ECs3544 /// ygaZ /// ygaZ /// Z3983	hypothetical protein /// hypothetical protein /// predicted transporter /// hypothetical protein	orf, hypothetical protein	b2682	ygaZ	0	0	0	0	0	0	0	0	0	0	0	0	0	0	0	0	0	0	0	0.531255	0	0	0	0	0	0	0	0	0	0	0	0	0	1.29582	0	0	0	0	0	0
1050	1490	GENE796X	1761171_s_at	b0922	ECs1005 /// mukF /// mukF	condesin subunit F /// condesin subunit F /// Involved in chromosome partioning, Ca2+ binding protein	mukF protein (killing factor KICB)	mukF	mukF	0	0	0	0	0	0	0	0	0	0	0	0	0	0	0	0	0	0	0	0.356367	0	0	0	0	0	0	0	0	0	0	0	0	0	1.31215	0	0	0	0	0	0
1051	1489	GENE798X	1763537_s_at	b0923	ECs1006 /// mukE /// mukE	condesin subunit E /// condesin subunit E /// protein involved in chromosome partitioning	orf, hypothetical protein	mukE	mukE	0	0	0	0	0	0	0	0	0	0	0	0	0	0	0	0	0	0	0	0.342705	0	0	0	0	0	0	0	0	0	0	0	0	0	1.18964	0	0	0	0	0	0
1052	3251	GENE419X	1766475_s_at	b2683	ECs3545 /// ygaH /// ygaH	hypothetical protein /// hypothetical protein /// predicted inner membrane protein	orf, hypothetical protein	ygaH	ygaH	0	0	0	0	0	0	0	0	0	0	0	0	0	0	0	0	0	0	0	0.613504	0	0	0	0	0	0	0	0	0	0	0	0	0	1.18233	0	0	0	0	0	0
1053	2372	GENE3886X	1763259_s_at	b0406	tgt /// tgt	queuine tRNA-ribosyltransferase /// tRNA-guanine transglycosylase	tRNA-guanine transglycosylase	tgt	tgt	0	0	0	0	0	0	0	0	0	0	0	0	0	0	0	0	0	0	0	0.444027	0	0	0	0	0	0	0	0	0	0	0	0	0	0.83935	0	0	0	0	0	0
1054	3052	GENE3845X	1760388_s_at	b1928	ECs2667 /// yedD /// yedD	hypothetical protein /// hypothetical protein /// predicted protein	orf, hypothetical protein	yedD	yedD	0	0	0	0	0	0	0	0	0	0	0	0	0	0	0	0	0	0	0	0.593301	0	0	0	0	0	0	0	0	0	0	0	0	0	0.91766	0	0	0	0	0	0
1055	2784	GENE1207X	1760844_s_at	b0877	ECs0963 /// ybjX /// ybjX /// ybjX	hypothetical protein /// hypothetical protein /// putative enzyme /// conserved protein	putative enzyme	ybjX	ybjX	0	0	0	0	0	0	0	0	0	0	0	0	0	0	0	0	0	0	0	0.653654	0	0	0	0	0	0	0	0	0	0	0	0	-0.383746	1.25962	0	0	0	0	0	0
1056	1778	GENE1744X	1767385_s_at	b0931	ECs1014 /// pncB	nicotinate phosphoribosyltransferase /// nicotinate phosphoribosyltransferase	nicotinate phosphoribosyltransferase	pncB	pncB	0	0	0	0	0	0	0	0	0	0	0	0	0	0	0	0	0	0	0	0.478135	0	0	0	0	0	0	0	0	0	0	0	0	-0.38022	0.931086	0	0	0	0	0	0
1057	1061	GENE896X	1760690_s_at	b1099	ECs1477 /// holB /// holB	DNA polymerase III subunit delta' /// DNA polymerase III subunit delta' /// DNA polymerase III, delta prime subunit	DNA polymerase III, delta prime subunit	holB	holB	0	0	0	0	0	0	0	0	0	0	0	0	0	0	0	0	0	0	0	0.296801	0	0	0	0	0	0	0	0	0	0	0	0	-0.484324	0.977969	0	0	0	0	0	0
1058	532	GENE1486X	1765550_s_at	b1185	dsbB /// dsbB /// ECs1680	disulfide bond formation protein B /// oxidoreductase that catalyzes reoxidation of DsbA protein disulfide isomerase I /// disulfide bond formation protein B	reoxidizes DsbA protein following formation of disulfide bond in P-ring of flagella.	dsbB	dsbB	0	0	0	0	0	0	0	0	0	0	0	0	0	0	0	0	0	0	0	0.317251	0	0	0	0	0	0	0	0	0	0	0	0	-0.395257	0.675057	0	0	0	0	0	0
1059	958	GENE711X	1769028_s_at	b0829	ECs0908 /// gsiA /// yliA /// Z1053	glutathione transporter ATP-binding protein /// fused predicted peptide transport subunits of ABC superfamily: ATP-binding components /// glutathione transporter ATP-binding protein /// glutathione transporter ATP-binding protein	putative ATP-binding component of a transport system	b0829	gsiA	0	0	0	0	0	0	0	0	0	0	0	0	0	0	0	0	0	0	0	0.26637	0	0	0	0	0	0	0	0	0	0	0	0	-0.27231	0.429853	0	0	0	0	0	0
1060	2274	GENE795X	1760097_s_at	b0921	ECs1004 /// smtA /// smtA	putative metallothionein SmtA /// putative metallothionein SmtA /// predicted S-adenosyl-L-methionine-dependent methyltransferase	S-adenosylmethionine-dependent methyltransferase	smtA	smtA	0	0	0	0	0	0	0	0	0	0	0	0	0.50244	0	0	0	0	0	0	0.626526	0	0	0	0	0	0	0	0	0	0	0	0	-0.318788	1.26812	0	0	0	0	0	0
1061	2399	GENE897X	1760848_s_at	b1098	tdk /// tmk	thymidylate kinase	thymidylate kinase	tmk	tmk	0	0	0	0	0	0	0	0	0	0	0	0	0.550669	0	0	0	0	0	0	0.457987	0	0	0	0	0	0	0	0	0	0	0	0	-0.366333	1.18336	0	0	0	0	0	0
1062	3089	GENE1711X	1760491_s_at	b2081	ECs2889 /// yegQ /// yegQ /// yegQ	hypothetical protein /// putative protease yegQ /// hypothetical protein /// predicted peptidase	orf, hypothetical protein	yegQ	yegQ	0	0	0	0	0	0	0	0	0	0	0	0	0.508768	0	0	0	0	0	0	0.399735	0	0	0	0	0	0	0	0	0	0	0	0	-0.343295	0.946068	0	0	0	0	0	0
1063	2407	GENE602X	1767600_s_at	b0738	ECs0773 /// tolR /// tolR	colicin uptake protein TolR /// colicin uptake protein TolR /// membrane spanning protein in TolA-TolQ-TolR complex	putative inner membrane protein, involved in the tonB-independent uptake of group A colicins	tolR	tolR	0	0	0	0	0	0	0	0	0	0	0	0	0.534823	0	0	0	0	0	0	0.346646	0	0	0	0	0	0	0	0	0	0	0	0	0	0.99341	0	0	0	0	0	0
1064	2406	GENE3717X	1759748_s_at	b0737	ECs0772 /// tolQ /// tolQ	colicin uptake protein TolQ /// colicin uptake protein TolQ /// membrane spanning protein in TolA-TolQ-TolR complex	inner membrane protein, membrane-spanning, maintains integrity of cell envelope; tolerance to group A colicins	tolQ	tolQ	0	0	0	0	0	0	0	0	0	0	0	0	0.474532	0	0	0	0	0	0	0.277851	0	0	0	0	0	0	0	0	0	0	0	0	0	0.737812	0	0	0	0	0	0
1065	1063	GENE3708X	1766193_s_at	b4372	ECs5330 /// holD /// holD	DNA polymerase III subunit psi /// DNA polymerase III subunit psi /// DNA polymerase III, psi subunit	DNA polymerase III, psi subunit	holD	holD	0	0	0	0	0	0	0	0	0	0	0	0	0.425763	0	0	0	0	0	0	0.322113	0	0	0	0	0	0	0	0	0	0	0	0	0	0.666671	0	0	0	0	0	0
1066	2764	GENE695X	1760186_s_at	b0820	ECs0897 /// ybiT /// ybiT /// ybiT	putative ATP-binding component of a transport system /// ABC transporter ATP-binding protein /// putative ATP-binding component of a transport system /// fused predicted transporter subunits of ABC superfamily: ATP-binding components	putative ATP-binding component of a transport system	ybiT	ybiT	0	0	0	0	0	0	0	0	0	0	0	0	0.384279	0	0	0	0	0	0	0.425333	0	0	0	0	0	0	0	0	0	0	0	0	0	0.985502	0	0	0	0	0	0
1067	829	GENE624X	1766576_s_at	b0757	ECs0785 /// galK	galactokinase /// galactokinase	galactokinase	galK	galK	0	0	0	0	0	0	0	0	0	0	0	0	0.289312	0	0	0	0	0	0	0.376495	0	0	0	0	0	0	0	0	0	0	0	0	0	0.717502	0	0	0	0	0	0
1068	1021	GENE926X	1765395_s_at	b1132	ECs1604 /// hflD /// ycfC	hypothetical protein /// predicted lysogenization regulator /// hypothetical protein	orf, hypothetical protein	ycfC	hflD	0	0	0	0	0	0	0	0	0	0	0	0.405626	0.492801	0	0	0	0	0	0	0.36178	0	0	0	0	0	0	0	0	0	0	0	0	-0.490387	1.30339	0	-0.318753	0	0	0	0
1069	2831	GENE1168X	1763404_s_at	b1110	ECs1488 /// ycfJ /// ycfJ	hypothetical protein /// hypothetical protein /// predicted protein	orf, hypothetical protein	ycfJ	ycfJ	0	0	0	0	0	0	0	0	0	0	0	0	0.334318	0	0	0	0	0	0	0.335627	0	0	0	0	0	0	0	0	0	0	0	0	-0.344214	0.927241	0	0	0	0	0	0
1070	1433	GENE923X	1762726_s_at	b1133	mnmA /// trmU	tRNA-specific 2-thiouridylase MnmA /// tRNA (5-methylaminomethyl-2-thiouridylate)-methyltransferase	hypothetical protein	b1133	mnmA	0	0	0	0	0	0	0	0	0	0	0	0	0.329927	0	0	0	0	0	0	0.368447	0	0	0	0	0	0	0	0	0	0	0	-0.264222	-0.291599	1.22319	0	0	0	0	0	0
1071	1291	GENE1929X	1759732_s_at	b2378	ddg /// ECs3258 /// lpxP	lipid A biosynthesis palmitoleoyl acyltransferase /// lipid A biosynthesis palmitoleoyl acyltransferase /// palmitoleoyl-acyl carrier protein (ACP)-dependent acyltransferase	putative heat shock protein	ddg	lpxP	0	0	0	0	0	0	0	0	0	0	0	0	0	0	0	0	0	0	0	0	0	0	0	0	0	0	0	0	0	0	0	0	0	0.471753	0	0	0	0	0	0
1072	3039	GENE2076X	1768629_s_at	b1839	ECs2549 /// yebY /// yebY /// Z2887	hypothetical protein /// hypothetical protein /// predicted protein /// hypothetical protein	orf, hypothetical protein	b1839	yebY	0	0	0	0	0	0	0	0	0	0	0	0	0.284557	0	0	0	0	0	0	0	0	0	0	0	0	0	0	0	0	0	0	0	0	0.875643	0	0	0	0	0	0
1073	3133	GENE1819X	1761139_s_at	b2236	ECs3119 /// yfaE /// yfaE	2Fe-2S ferredoxin YfaE /// 2Fe-2S ferredoxin YfaE /// predicted 2Fe-2S cluster-containing protein	orf, hypothetical protein	yfaE	yfaE	0	0	0	0	0	0	0	0	0	0	0	0	0.281908	0	0	0	0	0	0	0	0	0	0	0	0	0	0	0	0	0	0	0	0	0.620217	0	0	0	0	0	0
1074	313	GENE1660X	1767229_at	b2027	cld	regulator of length of O-antigen component of lipopolysaccharide chains	regulator of length of O-antigen component of lipopolysaccharide chains	wzzB	cld	0	0	0	0	0	0	0	0	0	0	0	0	0.265092	0	0	0	0	0	0	0	0	0	0	0	0	0	0	0	0	0	0	0	0	0.724664	0	-0.290037	0	0	0	0
1075	1396	GENE1493X	1765369_s_at	b1826	ECs2536 /// mgrB /// yobG /// Z2872	hypothetical protein /// predicted protein /// hypothetical protein /// hypothetical protein	orf, hypothetical protein	b1826	mgrB	0	0	0	0	0	0	0	0	0	0	0	0	0	0	0	0	0	0	0	0	0	0	0	0	0	0	0	0	0	0	0	0	0	1.02233	-0.268401	0	0	0	0	0
1076	2044	GENE809X	1768991_s_at	b0948	ECs1032 /// rlmL /// ycbY	23S rRNA m(2)G2445 methyltransferase /// 23S rRNA mG2445 methyltransferase, SAM-dependent	putative oxidoreductase	ycbY	rlmL	0	0	0	0	0	0	0	0	0	0	0	0	0	0	0	0	0	0	0	0	0	0	0	0	0	0	0	0	0	0	0	0	0	0.920796	-0.277886	0	0	0	0	0
1077	3110	GENE3796X	1761355_s_at	b2124	ECs2935 /// yehS /// yehS	hypothetical protein /// hypothetical protein /// conserved protein	orf, hypothetical protein	yehS	yehS	0	0	0	0	0	0	0	0	0	0	0	0	0	0	0	0	0	0	0	0	0	0	0	0	0	0	0	0	0	0	0	0	0	0.699334	0	0	0	0	0	0
1078	3036	GENE1492X	1768183_s_at	b1825	ECs2535 /// yebO /// yebO /// Z2871	hypothetical protein /// hypothetical protein /// predicted protein /// hypothetical protein	orf, hypothetical protein	b1825	yebO	0	0	0	0	0	0	0	0	0	0	0	0	0	0	0	0	0	0	0	0	0	0	0	0	0	0	0	0	0	0	0	0	0	0.865487	0	0	0	0	0	0
1079	2331	GENE2358X	1764904_s_at	b0958	ECs1042 /// sulA	SOS cell division inhibitor /// SOS cell division inhibitor	suppressor of lon; inhibits cell division and ftsZ ring formation	sulA	sulA	0	0	0	0	0	0	0	0	0	0	0	0	0	0	0	0	0	0	0	0	0	0	0	0	0	0	0	0	0	0	0	0	0	0.752666	0	0	0	0	0	0
1080	1911	GENE246X	1768690_s_at	b0405	queA	S-adenosylmethionine:tRNA ribosyltransferase-isomerase	synthesis of queuine in tRNA; probably S-adenosylmethionine:tRNA ribosyltransferase-isomerase	queA	queA	0	0	0	0	0	0	0	0	0	0	0	0	0	0	0	0	0	0	0	0	0	0	0	0	0	0	0	0	0	0	0	0	0	0.796819	0	0	0	0	0	0
1081	1820	GENE3714X	1765689_s_at	b4375	prfC /// prfC	peptide chain release factor 3 /// peptide chain release factor RF-3	peptide chain release factor RF-3	prfC	prfC	0	0	0	0	0	0	0	0	0	0	0	0	0	0	0	0	0	0	0	0	0	0	0	0	0	0	0	0	0	0	0	0	0	0.530899	0	0	0	0	0	0
1082	641	GENE469X	1759137_s_at	b2912	ECs3782 /// ygfA /// ygfA	putative ligase /// putative ligase /// predicted ligase	putative ligase	ygfA	fau	0	0	0	0	0	0	0	0	0	0	0	0	0	0	0	0	0	0	0	0	0	0	0	0	0	0	0	0	0	0	0	0	0	1.07583	0	0	0	0	0	0
1083	515	GENE225X	1767710_s_at	b0184	dnaE /// dnaE	DNA polymerase III subunit alpha /// DNA polymerase III alpha subunit	DNA polymerase III, alpha subunit	dnaE	dnaE	0	0	0	0	0	0	0	0	0	0	0	0	0	0	0	0	0	0	0	0	0	0	0	0	0	0	0	0	0	0	0	0	0	0.748904	0	0	0	0	0	0
1084	142	GENE345X	1765249_s_at	b0388	aroL	shikimate kinase II	shikimate kinase II	aroL	aroL	0	0	0	0	0	0	0	0	0	0	0	0	0	0	0	0	0	0	0	0	0	0	0	0	0	0	0	0	0	0	0	0	0	0.403057	0	0	0	0	0	0
1085	447	GENE1599X	1761097_s_at	b1961	dcm /// ECs2699	DNA cytosine methylase /// DNA cytosine methylase	DNA cytosine methylase	dcm	dcm	0	0	0	0	0	0	0	0	0	0	0	0	0	0	0	0	0	0	0	0	0	0	0	0	0	0	0	0	0	0	0	0	0	0.385163	0	0	0	0	0	0
1086	458	GENE588X	1765827_s_at	b0381	ddl /// ddlA	D-alanyl-alanine synthetase A /// D-alanine-D-alanine ligase A	D-alanine-D-alanine ligase A	ddlA	ddlA	0	0	0	0	0	0	0	0	0	0	0	0	0	0	0	0	0	0	0	0	0	0	0	0	0	0	0	0	0	0	0	0	0	0.271567	0	0	0	0	0	0
1087	769	GENE317X	1768380_s_at	b0355	ECs0410 /// frmB /// yaiM /// yaiM	putative esterase /// predicted esterase /// hypothetical protein /// putative esterase	putative S-formylglutathione hydrolase	frmB	frmB	0	0	0	0	0	0	0	0	0	0	0	0	0	0	0	0	0	0	0	0	0	0	0	0	0	0	0	0	0	0	0	0	0	0.564827	0	0	0	0	0	0
1088	799	GENE309X	1759191_s_at	b3017	ECs3901 /// ftsP /// sufI	repressor protein for FtsI /// repressor protein for FtsI /// repressor protein for FtsI	suppressor of ftsI	sufI	ftsP	0	0	0	0	0	0	0	0	0	0	0	0	0	0	0	0	0	0	0	0	0	0	0	0	0	0	0	0	0	0	0	0	0	0.288609	0	0	0	0	0	0
1089	1074	GENE3689X	1762689_at	b4348	hsdS	specificity determinant for hsdM and hsdR	specificity determinant for hsdM and hsdR	hsdS	hsdS	0	0	0	0	0	0	0	0	0	0	0	0	0	0	0	0	0	0	0	0	0	0	0	0	0	0	0	0	0	0	0	0	0	0.527791	0	0	0	0	0	0
1090	1233	GENE2100X	1766175_s_at	b2568	ECs3434 /// lepB /// lepB	signal peptidase I /// signal peptidase I /// leader peptidase (signal peptidase I)	leader peptidase (signal peptidase I)	lepB	lepB	0	0	0	0	0	0	0	0	0	0	0	0	0	0	0	0	0	0	0	0	0	0	0	0	0	0	0	0	0	0	0	0	0	0.28172	0	0	0	0	0	0
1091	1252	GENE3310X	1759247_at	b1139	lit	e14 prophage; cell death peptidase, inhibitor of T4 late gene expression	phage T4 late gene expression; at locus of e14 element	lit	lit	0	0	0	0	0	0	0	0	0	0	0	0	0	0	0	0	0	0	0	0	0	0	0	0	0	0	0	0	0	0	0	0	0	0.406521	0	0	0	0	0	0
1092	1772	GENE2496X	1761487_s_at	b3018	ECs3902 /// plsC	1-acyl-sn-glycerol-3-phosphate acyltransferase /// 1-acyl-sn-glycerol-3-phosphate acyltransferase	1-acyl-sn-glycerol-3-phosphate acyltransferase	plsC	plsC	0	0	0	0	0	0	0	0	0	0	0	0	0	0	0	0	0	0	0	0	0	0	0	0	0	0	0	0	0	0	0	0	0	0.397212	0	0	0	0	0	0
1093	1945	GENE1807X	1762895_s_at	b2216	ECs3105 /// rcsD /// yojN	phosphotransfer intermediate protein in two-component regulatory system with RcsBC /// phosphotransfer intermediate protein in two-component regulatory system with RcsBC /// phosphotransfer intermediate protein in two-component regulatory system with RcsBC	putative 2-component sensor protein	yojN	rcsD	0	0	0	0	0	0	0	0	0	0	0	0	0	0	0	0	0	0	0	0	0	0	0	0	0	0	0	0	0	0	0	0	0	0.507154	0	0	0	0	0	0
1094	2046	GENE1399X	1767666_s_at	b2517	ECs3379 /// rlmN /// yfgB	hypothetical protein /// 23S rRNA m(2)A2503 methyltransferase, SAM-dependen /// hypothetical protein	orf, hypothetical protein	yfgB	rlmN	0	0	0	0	0	0	0	0	0	0	0	0	0	0	0	0	0	0	0	0	0	0	0	0	0	0	0	0	0	0	0	0	0	0.460212	0	0	0	0	0	0
1095	2445	GENE2250X	1766277_s_at	b2745	truD /// truD	tRNA pseudouridine synthase D /// tRNA(Glu) U13 pseudouridine synthase	putative hydrogenase subunit	ygbO	truD	0	0	0	0	0	0	0	0	0	0	0	0	0	0	0	0	0	0	0	0	0	0	0	0	0	0	0	0	0	0	0	0	0	0.494883	0	0	0	0	0	0
1096	2452	GENE3755X	1764766_s_at	b1344	ECs1928 /// ttcA /// ydaO	C32 tRNA thiolase /// predicted C32 tRNA thiolase /// C32 tRNA thiolase	orf, hypothetical protein	ydaO	ttcA	0	0	0	0	0	0	0	0	0	0	0	0	0	0	0	0	0	0	0	0	0	0	0	0	0	0	0	0	0	0	0	0	0	0.522376	0	0	0	0	0	0
1097	2803	GENE808X	1767033_s_at	b0947	ECs1031 /// ycbX /// ycbX /// Z1297	hypothetical protein /// hypothetical protein /// predicted 2Fe-2S cluster-containing protein /// hypothetical protein	orf, hypothetical protein	b0947	ycbX	0	0	0	0	0	0	0	0	0	0	0	0	0	0	0	0	0	0	0	0	0	0	0	0	0	0	0	0	0	0	0	0	0	0.388953	0	0	0	0	0	0
1098	2863	GENE1056X	1767071_s_at	b1255	ECs1755 /// yciC /// yciC	hypothetical protein /// hypothetical protein /// predicted inner membrane protein	orf, hypothetical protein	yciC	yciC	0	0	0	0	0	0	0	0	0	0	0	0	0	0	0	0	0	0	0	0	0	0	0	0	0	0	0	0	0	0	0	0	0	0.402679	0	0	0	0	0	0
1099	3071	GENE1611X	1760051_s_at	b1983	ECs2780 /// yeeN /// yeeN /// Z3140	hypothetical protein /// hypothetical protein /// conserved protein /// hypothetical protein	orf, hypothetical protein	b1983	yeeN	0	0	0	0	0	0	0	0	0	0	0	0	0	0	0	0	0	0	0	0	0	0	0	0	0	0	0	0	0	0	0	0	0	0.319033	0	0	0	0	0	0
1100	3320	GENE2434X	1763298_s_at	b2951	ECs3826 /// yggS /// yggS	hypothetical protein /// hypothetical protein /// predicted enzyme	orf, hypothetical protein	yggS	yggS	0	0	0	0	0	0	0	0	0	0	0	0	0	0	0	0	0	0	0	0	0	0	0	0	0	0	0	0	0	0	0	0	0	0.285528	0	0	0	0	0	0
1101	3709	GENE943X	1763300_at	b1148	ymfM	e14 prophage; predicted protein	hypothetical protein	ymfM	ymfM	0	0	0	0	0	0	0	0	0	0	0	0	0	0	0	0	0	0	0	0	0	0	0	0	0	0	0	0	0	0	0	0	0	0.503517	0	0	0	0	0	0
1102	3280	GENE2308X	1763003_s_at	b2807	ECs3667 /// ygdD /// ygdD	hypothetical protein /// hypothetical protein /// conserved inner membrane protein	orf, hypothetical protein	ygdD	ygdD	0	0	0	0	0	0	0	0	0	0	0	0	0	0	0	0	0	0	0	0	0	0	0	0	0	0	0	0	0	0	0	0	0	0.458893	0	0	0	0	0	0
1103	3633	GENE3701X	1762962_s_at	b4352	ECs5311 /// yjiA /// yjiA /// Z5951	putative GTP-binding protein YjiA /// putative GTP-binding protein YjiA /// predicted GTPase /// putative GTP-binding protein YjiA	orf, hypothetical protein	yjiA	yjiA	0	0	0	0	0	0	0	0	0	0	0	0	0	0	0	0	0	0	0	0.272996	0	0	0	0	0	0	0	0	0	0	0	0	0	0.482965	0.312607	0	0	0	0	0
1104	646	GENE3276X	1764890_s_at	b3891	ECs4817 /// fdhE /// fdhE	formate dehydrogenase accessory protein FdhE /// formate dehydrogenase accessory protein FdhE /// formate dehydrogenase formation protein	affects formate dehydrogenase-N	fdhE	fdhE	0	0	0	0	0	0	0	0	0	0	0	0	0	0	0	0	0	0	0	0	0	0	0	0	0	0	0	0	0	0	0	0	0	0.474572	0.42278	0	0	0	0	0
1105	159	GENE3787X	1762730_at	b3800	aslB	predicted regulator of arylsulfatase activity	putative arylsulfatase regulator	aslB	aslB	0	0	0	0	0	0	0	0	0	0	0	0	0	0	0	0	0	0	0	0	0	0	0	0	0	0	0	0	0	0	0	0	0	0.501638	0.324478	0	0	0	0	0
1106	3281	GENE2288X	1768419_s_at	b2798	xni /// ygdG	exonuclease IX /// Ssb-binding protein, misidentified as ExoIX	5-3 exonuclease	exo	ygdG	0	0	0	0	0	0	0	0	0	0	0	0	0	0	0	0	0	0	0	0	0	0	0	0	0	0	0	0	0	0	0	0	0	0.487662	0.266423	0	0	0	0	0
1107	1379	GENE3385X	1762177_s_at	b4013	ECs4931 /// metA /// metA	homoserine O-succinyltransferase /// homoserine O-succinyltransferase /// homoserine O-transsuccinylase	homoserine transsuccinylase	metA	metA	0	0	0	0	0	0	0	0	0	0	0	0	0	0	-0.263539	0	0	0	0	0	0	0	0	0	0	0	0	0	0	0	0	0	0	0.32783	0	0	0	0	0	0
1108	2056	GENE1074X	1761544_s_at	b1286	ECs1859 /// rnb /// rnb	exoribonuclease II /// exoribonuclease II /// ribonuclease II	RNase II, mRNA degradation	rnb	rnb	0	0	0	0	0	0	0	0	0	0	0	0.29155	0	0	0	0	0	0	0	0.282883	0	0	0	0	0	0	0	0	0	0	0	-0.303203	0	0.835631	0	0	0	-0.267062	0	0
1109	1925	GENE756X	1765114_s_at	b0892	ECs0977 /// rarA /// ycaJ	recombination factor protein RarA /// recombination protein /// recombination factor protein RarA	putative polynucleotide enzyme	ycaJ	rarA	0	0	0	0	0	0	0	0	0	0	0	0	0	0	0	0	0	0	0	0	0	0	0	0	0	0	0	0	0	0	0	-0.308727	0	0.697433	0	0	0	-0.32965	0	0
1110	1767	GENE1641X	1768717_s_at	b2014	ECs2816 /// yeeF /// yeeF /// yeeF	putative amino acid/amine transport protein /// putative transport protein YeeF /// putative amino acid/amine transport protein /// predicted amino-acid transporter	putative amino acidamine transport protein	yeeF	plaP	0	0	0	0	0	0	0	0	0	0	0	0	-0.350945	0	0	0	0	0	0	0	0	0	0	0	0	0	0	0	0	0	0	-0.391866	0	0.809547	0	0	0	-0.293365	0	0
1111	2303	GENE2056X	1761330_s_at	b2522	ECs3388 /// sseB /// sseB	enhanced serine sensitivity protein SseB /// enhanced serine sensitivity protein SseB /// rhodanase-like enzyme, sulfur transfer from thiosulfate	enhanced serine sensitivity	sseB	sseB	0	0	0	0	0	0	0	0	0	0	0	0	0	0	0	0	0	0	0	0	0	0	0	0	0	0	0	0	0	0	0	-0.412589	0	0.836533	0	0	0	0	0	0
1112	2479	GENE1700X	1763154_s_at	b2066	ECs2873 /// udk /// udk	uridine kinase /// uridine kinase /// uridine/cytidine kinase	uridinecytidine kinase	udk	udk	0	0	0	0	0	0	0	0	0	0	0	0	0	0	0	0	0	0	0	0	0	0	0	0	0	0	0	0	0	0	0	-0.4172	0	0.497019	0	0	0	-0.318439	0	0
1113	3029	GENE1514X	1764413_s_at	b1856	ECs2566 /// yebA /// yebA	hypothetical protein /// hypothetical protein /// predicted peptidase	orf, hypothetical protein	yebA	yebA	0	0	0	0	0	0	0	0	0	0	0	0	0	0	0	0	0	0	0	0	0	0	0	0	0	0	0	0	0	0	0	0	0	0.600117	0	0	0	-0.324868	0	0
1114	3226	GENE2117X	1767670_s_at	b2586	ECs3453 /// yfiM /// yfiM	hypothetical protein /// hypothetical protein /// predicted protein	orf, hypothetical protein	yfiM	yfiM	0	0	0	0	0	0	0	0	0	0	0	0	0	0	-0.268489	0	0	0	0	0	0	0	0	0	0	0	0	0	0	0	0	0	0	0.535272	0	0	0	-0.302658	0	0
1115	2010	GENE682X	1762468_s_at	b0797	ECs0875 /// rhlE /// rhlE	ATP-dependent RNA helicase RhlE /// ATP-dependent RNA helicase RhlE /// RNA helicase	putative ATP-dependent RNA helicase	rhlE	rhlE	0	0	0	0	0	0	0	0	0	0	0	0	0	0	0	0	0	0	0	0	0	0	0	0	0	0	0	0	0	0	0	0	0	0.721165	0	0	0	-0.355381	0	0
1116	1174	GENE1990X	1768224_at	b2442	intZ	CPZ-55 prophage; predicted integrase	putative prophage integrase	b2442	intZ	0	0	0	0	0	0	0	0	0	-0.308512	0	0	-0.378893	0	0	0	0	0	0	0	0	0	0	0	0	0	0	0	0	0	0	-0.32482	0	0.513499	0	0	0	-0.359163	0	0
1117	2021	GENE1060X	1769253_s_at	b1662	ECs2371 /// ribC /// ribE	riboflavin synthase subunit alpha /// riboflavin synthase, alpha subunit /// riboflavin synthase subunit alpha	riboflavin synthase, alpha chain	b1662	ribC	0	0	0	0	0	0	0	0	0	0	0	0	0	0	0	0	0	0	0	0	0	0	0	0	0	0	0	0	0	0	0	0	0	0.530813	-0.287622	0	0	0	0	0.30277
1118	2795	GENE785X	1767400_s_at	b0917	ECs1000 /// ycaR /// ycaR	hypothetical protein /// hypothetical protein /// conserved protein	orf, hypothetical protein	ycaR	ycaR	0	0	0	0	0	0	0	0	0	0	0	0	0	0	0	0	0	0	0	0	0	0	0	0	0	0	0	0	0	0	0	0	0	0.412057	-0.324807	0	0	0	0	0
1119	407	GENE1655X	1761918_s_at	b0339	cynT /// ECs0392	carbonic anhydrase /// carbonic anhydrase	carbonic anhydrase	cynT	cynT	0	0	0	0	0	0	0	0	0	0	0	0	0	0	0	0	0	-0.29315	0	0	0	0	0	0	0	0	0	0	0	0	0	0	0	0.57559	-0.307998	0	0	0	0	0.273544
1120	3720	GENE1105X	1765327_s_at	b1332	ECs1913 /// ynaJ /// ynaJ	hypothetical protein /// hypothetical protein /// predicted inner membrane protein	orf, hypothetical protein	ynaJ	ynaJ	0	0	0	0	0	0	0	0	0	0.323085	0	0	-0.457811	0	-0.363222	-0.289153	0	0	0	0	0	0	0	0	0	0	0	0	0	0	0	0	0	0.728722	-0.299925	0	0	0	0	0.267669
1121	398	GENE2274X	1761088_s_at	b1418	cybB /// ECs2023	cytochrome b561 /// cytochrome b561	cytochrome b(561)	cybB	cybB	0	0	0	0	0	0	0	0	0	0	0	0	-0.332678	0.299689	0	0	0	0.305251	0	0	0	0	0	0	0	0	0	0	0	0	0	0	0	0.491197	-0.265524	0	0	0	0	0
1122	3197	GENE2018X	1761135_s_at	b2471	ECs3333 /// yffB /// yffB	hypothetical protein /// hypothetical protein /// conserved protein	orf, hypothetical protein	yffB	yffB	0	0	0	0	0	0	0	0	0	0	0	0	-0.275268	0	0	0	0	0	0	0.276781	0	0	0	0	0	0	0	0	0	0	0	0	0	0.355307	0	0	0	0	0	0
1123	2387	GENE1021X	1759122_s_at	b0002	thrA /// thrA	bifunctional aspartokinase I/homeserine dehydrogenase I /// fused aspartokinase I and homoserine dehydrogenase I	bifunctional: aspartokinase I (N-terminal); homoserine dehydrogenase I (C-terminal)	thrA	thrA	0	0	0	0	0	0	0	0	0	0	0	0	-0.441401	0	0	0	0	0	0	0.443248	0	0	0	0	0	0	0	0	0	0	0	0	-0.270838	0.493099	0	0	0	0	0	0
1124	1292	GENE1785X	1761701_s_at	b2174	ECs3066 /// lpxT /// yeiU /// Z3433	hypothetical protein /// undecaprenyl pyrophosphate phosphatase /// hypothetical protein /// hypothetical protein	orf, hypothetical protein	b2174	lpxT	0	0	0	0	0	0	0	0	0	0	0	0	-0.51131	0	0	0	0	0	0	0	0	0	0	0	0	0	0	0	0	0	0	0	0	0.557833	0	0	0	0	0	0
1125	1028	GENE2579X	1759135_s_at	b3083	ECs3965 /// ygjN /// ygjN	hypothetical protein /// hypothetical protein /// conserved protein	orf, hypothetical protein	ygjN	higB	0	0	0	0	0	0	0	0	0	0	0	0	-0.320355	0	0	0	0	0	0	0	0	0	0	0	0	0	0	0	0	0	0	0	0	0.881419	0	0	0	0	0	0
1126	304	GENE3811X	1768651_s_at	b2155	cirA /// cirA /// ECs3047	colicin I receptor /// ferric iron-catecholate outer membrane transporter /// colicin I receptor	outer membrane receptor for iron-regulated colicin I receptor; porin; requires tonB gene product	cirA	cirA	0	0	0	0	0	0	0	0	0	0	0	0	-0.346106	0	0	0	0	0	0	0	0	0	0	0	0	0	0	0	0	0	0	0	0	0.584801	0	0	0	0	0	0
1127	322	GENE1523X	1764979_s_at	b1871	cmoB /// ECs2581 /// yecP	tRNA mo(5)U34 methyltransferase, SAM-dependent /// hypothetical protein /// putative enzyme	putative enzyme	yecP	cmoB	0	0	0	0	0	0	0	0	0	0	0	0	-0.268667	0	0	0	0	0	0	0	0	0	0	0	0	0	0	0	0	0	0	0	0	0.403596	0	0	0	0	0	0
1128	1027	GENE2581X	1764118_s_at	b3082	c3840 /// ECs3964 /// ygjM /// ygjM	hypothetical protein /// hypothetical protein /// hypothetical protein /// predicted DNA-binding transcriptional regulator	orf, hypothetical protein	ygjM	higA	0	0	0	0	0	0	0	0	0	0	0	0	-0.310833	0	0	0	0	0	0	0	0	0	0	0	0	0	0	0	0	0	0	0	0	0.366885	0	0	0	0	0	0
1129	2968	GENE503X	1768038_s_at	b1655	ECs2364 /// ydhO /// ydhO /// ydhO	putative lipoprotein /// hypothetical protein /// putative lipoprotein /// predicted lipoprotein	putative lipoprotein	ydhO	ydhO	0	0	0	0	0	0	0	0	0	0	0	0	-0.38192	0	0	0	0	0	0	0	0	0	0	0	0	0	0	0	0	0	0	0	0	0.419281	0	0	0	0	0	0
1130	504	GENE243X	1763661_s_at	b0207	dkgB	2,5-diketo-D-gluconate reductase B	2,5-diketo-D-gluconate reductase B	b0207	dkgB	0	0	0	0	0	0	0	0	0	0	0	0	-0.439068	0	0	0	0	0	0	0	0	0	0	0	0	0	0	0	0	0	0	0	-0.279101	0.839906	0	0	0	0	0	0
1131	2462	GENE338X	1763956_s_at	b0969	ECs1053 /// yccK /// yccK	sulfur transfer protein TusE /// sulfur transfer protein TusE /// predicted sulfite reductase subunit	putative sulfite reductase (EC 1.8.-.-)	yccK	tusE	0	0	0	0	0	0	0	0	0	0	0	0	-0.394733	0	0	0	0	0	0	0	0	0	0	0	0	0	0	0	0	0	0	0	-0.266033	0.711773	0	0	0	0	0	0
1132	3698	GENE2016X	1766573_s_at	b0991	ECs1146 /// sfa /// ymcE	cold shock gene /// cold shock gene /// cold shock gene	suppresses fabA and ts growth mutation	sfa	ymcE	0	0	0	0	0	0	0	0	0	0	-0.425306	-0.697133	-0.295962	0	0	0	0	0	0	0	0	0	0	0	0	0	0	0	0	0	0	0	0	1.86425	0	0	0	-0.429686	0	0
1133	858	GENE343X	1764173_s_at	b0987	ECs1143 /// gfcA /// ymcD	hypothetical protein /// predicted protein /// hypothetical protein	orf, hypothetical protein	ymcD	gfcA	0	0	0	0	0	0	0	0	0	0	-0.282801	-0.306578	-0.484912	0	0	0	0	0	0	0	0	0	0	0	0	0	0	0	0	0	0	0	0	0.981615	0	0	0	0	0	0
1134	1129	GENE710X	1766252_s_at	b0828	iaaA /// ybiK /// Z1051m	L-asparaginase /// L-asparaginase /// L-asparaginase	putative asparaginase	ybiK	iaaA	0	0	0	0	0	0	0	0	0	0	0.471307	0	0.32193	0	0	0	0	0	0	0.75901	0	0	0	0	0	0	0	0	0	0	0	0	-0.416495	0.706528	-0.280116	0	-0.272008	0	0	0
1135	1008	GENE997X	1765163_s_at	b1210	hemA /// hemA	glutamyl-tRNA reductase /// glutamyl tRNA reductase	glutamyl-tRNA reductase	hemA	hemA	0	0	0	0	0	0	0	0	0	0	0.311972	0	0.706397	0	0	0	-0.32778	0	0	0.401476	0	0	0	0	0	0	0	0	0	0	0	0	-0.382429	1.26621	-0.372011	0	0	0	0	0.390956
1136	319	GENE1034X	1766472_s_at	b1249	cls /// cls	cardiolipin synthetase /// cardiolipin synthase 1	cardiolipin synthase, a major membrane phospholipid; novobiocin sensitivity	cls	cls	0	0	0	0	0	0	0	0	0	0	0.333811	0	0.397181	0	0	0	0	0	0	0.397545	0	0	0	0	0	0	0	0	0	0	0	0	-0.702523	0.666238	0	-0.280253	0	0	0	0.374675
1137	3130	GENE1786X	1762754_s_at	b2187	ECs3079 /// yejL /// yejL	hypothetical protein /// hypothetical protein /// conserved protein	orf, hypothetical protein	yejL	yejL	0	0	0	0	0	0	0	0	0	0	0	0.287497	0.483744	0	0	0	0	0	0	0	0	0	0	0	0	0	0	0	0	0	0	0	-0.62339	0.776429	0	0	0	0	0	0
1138	1949	GENE53X	1760855_x_at	b4420	rdlA	ncRNA	antisense RNA, trans-acting regulator of ldrA translation	rdlA	rdlA	0	0	0	0	0	0	0	0	0	0	0	0	0.642828	0	0	0	0	0	0	0	0	0	0	0	0	0	0	0	0	0	0	0	-0.811847	0.669595	0	0	0	0	0	0
1139	2834	GENE2436X	1765941_s_at	b1111	ECs1489 /// ycfQ /// ycfQ /// ycfQ	hypothetical protein /// putative transcriptional regulator YcfQ /// hypothetical protein /// predicted DNA-binding transcriptional regulator	orf, hypothetical protein	ycfQ	ycfQ	0	0	0	0	0	0	0	0	0	0	0	0	0.497738	0	0	0	0	0	0	0.284915	0	0	0	0	0	0	0	0	0	0	0	0	-0.291559	0.542051	0	0	0	0	0	0
1140	621	GENE812X	1765179_s_at	b0954	ECs1038 /// fabA /// fabA	3-hydroxydecanoyl-(acyl carrier protein) dehydratase /// 3-hydroxydecanoyl-(acyl carrier protein) dehydratase /// beta-hydroxydecanoyl thioester dehydrase	beta-hydroxydecanoyl thioester dehydrase, trans-2-decenoyl-ACP isomerase	fabA	fabA	0	0	0	0	0	0	0	0	0	0	0.454371	0.551801	1.2275	0	0	0	0	0	0	0.729671	0	0	0	0	0	0	0	0	0	0	0	0	-0.595001	1.3433	0	0	0	0	0	0
1141	1732	GENE552X	1764176_s_at	b0688	ECs0719 /// pgm	phosphoglucomutase /// phosphoglucomutase	phosphoglucomutase	pgm	pgm	0	0	0	0	0	0	0	0	0	0	0	0.368656	0.353713	0	0	0	0	0	0	0.406537	0	0	0	0	0	0	0	0	0	0	0	0	-0.388154	0.664903	0	0	0	0	0	0
1142	1653	GENE862X	1766780_s_at	b1049	ECs1427 /// mdoH /// mdoH	glucosyltransferase MdoH /// glucosyltransferase MdoH /// glucan biosynthesis: glycosyl transferase	membrane glycosyltransferase; synthesis of membrane-derived oligosaccharide (MDO)	mdoH	opgH	0	0	0	0	0	0	0	0	0	0	0	0.273536	0.543027	0	0	0	0	0	0	0.287213	0	0	0	0	0	0	0	0	0	0	0	0	-0.499596	0.890359	0	0	0	0	0	0
1143	2801	GENE799X	1768954_s_at	b0927	ECs1010 /// ycbL /// ycbL	hypothetical protein /// hypothetical protein /// predicted metal-binding enzyme	orf, hypothetical protein	ycbL	ycbL	0	0	0	0	0	0	0	0	0	0	0	0.287511	0.434821	0	0	0	0	0	0	0.268651	0	0	0	0	0	0	0	0	0	0	0	0	-0.289349	0.569912	0	0	0	0	0	0
1144	135	GENE1899X	1764148_at	b2329	aroC	chorismate synthase	chorismate synthase	aroC	aroC	0	0	0	0	0	0	0	0	0	0	0	0.454383	0.407468	0	0	0	0	0	0	0	0	0	0	0	0	0	0	0	0	0	0	0	-0.294552	0.738614	0	0	0	0	0	0
1145	2151	GENE274X	1769148_s_at	b0051	ksgA /// ksgA	dimethyladenosine transferase /// S-adenosylmethionine-6-N',N'-adenosyl (rRNA) dimethyltransferase	S-adenosylmethionine-6-N,N-adenosyl (rRNA) dimethyltransferase	ksgA	rsmA	0	0	0	0	0	0	0	0	0	0	0	0.372211	0.484933	0	0	0	0	0	0	0	0	0	0	0	0	0	0	0	0	0	0	0	-0.370095	0.46158	0	0	0	0	0	0
1146	1241	GENE2497X	1763031_s_at	b0642	leuS	leucyl-tRNA synthetase	leucine tRNA synthetase	leuS	leuS	0	0	0	0	0	0	0	0	0	0	0	0.294599	0.492727	0	0	0	0	0	0	0	0	0	0	0	0	0	0	0	0	0	0	0	-0.44297	0.567746	0	0	0	0	0	0
1147	1280	GENE1407X	1766757_s_at	b0641	rlpB /// rlpB	minor lipoprotein /// LPS-assembly lipoprotein RlpB	a minor lipoprotein	rlpB	lptE	0	0	0	0	0	0	0	0	0	0	0	0.362292	0.409152	0	0	0	0	0	0	0	0	0	0	0	0	0	0	0	0	0	0	0	-0.57312	0.501103	0	0	0	0	0	0
1148	1269	GENE3890X	1766153_s_at	b0222	gmhA /// lpcA	phosphoheptose isomerase /// D-sedoheptulose 7-phosphate isomerase	phosphoheptose isomerase	b0222	lpcA	0	0	0	0	0	0	0	0	0	0	0	0.37734	0.542804	0	0	0	0	0	0	0.315325	0	0	0	0	0	0	0	0	0	0	0	0	-0.313506	0.456798	0	0	0	0	0	0
1149	2047	GENE531X	1766189_s_at	b0633	ECs0671 /// rlpA /// rlpA	rare lipoprotein A /// rare lipoprotein A /// minor lipoprotein	a minor lipoprotein	rlpA	rlpA	0	0	0	0	0	0	0	0	0	0	0	0.38258	0.353149	0	0	0	0	0	0	0	0	0	0	0	0	0	0	0	0	0	0	0	-0.334328	0.365128	0	0	0	0	0	0
1150	2949	GENE1255X	1766864_s_at	b1540	ECs2149 /// ydfH /// ydfH /// ydfH	hypothetical protein /// putative transcriptional regulator YdfH /// hypothetical protein /// predicted DNA-binding transcriptional regulator	orf, hypothetical protein	ydfH	ydfH	0	0	0	0	0	0	0	0	0	0	0	0	0.481111	0	0	0	0	0	0	0	0	0	0	0	0	0	0	0	0	0	0.365915	0	-0.470368	0.830537	0	0	0	0	0	0
1151	1496	GENE1463X	1759861_s_at	b0090	murG	undecaprenyldiphospho-muramoylpentapeptide beta-N- acetylglucosaminyltransferase /// N-acetylglucosaminyl transferase	UDP-N-acetylglucosamine:N-acetylmuramyl- (pentapeptide) pyrophosphoryl-undecaprenol N-acetylglucosamine transferase	murG	murG	0	0	0	0	0	0	0	0	0	0	0	0	0.613991	0	0	0	0	0	0	0	0	0	0	0	0	0	0	0	0	0	0	0	-0.280466	0.847586	0	0	0	0	0	0
1152	2860	GENE1001X	1765390_s_at	b1213	c1671 /// ECs1718 /// ychQ /// Z1984	putative transcriptional regulator /// putative transcriptional regulator /// predicted transcriptional regulator /// putative transcriptional regulator	orf, hypothetical protein	b1213	ychQ	0	0	0	0	0	0	0	0	0	0	0	0	0.557277	0	0	0	0	0	0	0	0	0	0	0	0	0	0	0	0	0	0	0	-0.300591	0.853574	0	0	0	0	0	0
1153	1474	GENE778X	1768530_s_at	b0914	ECs0997 /// msbA /// msbA	lipid transporter ATP-binding/permease protein /// lipid transporter ATP-binding/permease protein /// fused lipid transporter subunits of ABC superfamily: membrane component/ATP-binding component	ATP-binding transport protein; multicopy suppressor of htrB	msbA	msbA	0	0	0	0	0	0	0	0	0	0	0	0	0.383508	0	0	0	0	0	0	0	0	0	0	0	0	0	0	0	0	0	0	0	-0.282023	0.817443	0	0	0	0	0	0
1154	1758	GENE1468X	1766276_s_at	b1129	ECs1601 /// phoQ /// phoQ	sensor protein PhoQ /// sensor protein PhoQ /// sensory histidine kinase in two-component regulatory system with PhoP	sensor protein PhoQ	phoQ	phoQ	0	0	0	0	0	0	0	0	0	0	0	0	0.267396	0	0	0	0	0	0	0	0	0	0	0	0	0	0	0	0	0	0	0	-0.410376	0.806055	0	0	0	0	0	0
1155	1522	GENE898X	1767767_s_at	b1119	ECs1497 /// nagK /// ycfX	N-acetyl-D-glucosamine kinase /// N-acetyl-D-glucosamine kinase /// N-acetyl-D-glucosamine kinase	putative NAGC-like transcriptional regulator	ycfX	nagK	0	0	0	0	0	0	0	0	0	0	0	0	0.304528	0	0	0	0	0	0	0	0	0	0	0	0	0	0	0	0	0	0	0	-0.325147	0.650667	0	0	0	0	0	0
1156	1211	GENE787X	1768633_s_at	b0918	ECs1001 /// kdsB	3-deoxy-manno-octulosonate cytidylyltransferase /// 3-deoxy-manno-octulosonate cytidylyltransferase	CTP:CMP-3-deoxy-D-manno-octulosonate transferase	kdsB	kdsB	0	0	0	0	0	0	0	0	0	0	0	0	0.296542	0	0	0	0	0	0	0	0	0	0	0	0	0	0	0	0	0	0	0	-0.3889	0.541036	0	0	0	0	0	0
1157	2381	GENE3396X	1767543_s_at	b1106	thiK /// thiK	thiamine kinase /// thiamin kinase	putative beta-glucosidase (EC 3.2.1.21)	ycfN	thiK	0	0	0	0	0	0	0	0	0	0	0	0	0.757952	0	0	0	0	0	0	0	0	0	0	0	0	0	0	0	0	0	0	0	-0.415049	0.576857	0	0	0	0	0	0
1158	1813	GENE888X	1763242_s_at	b0951	ECs1035 /// pqiB	paraquat-inducible protein B /// paraquat-inducible protein B	paraquat-inducible protein B	pqiB	pqiB	0	0	0	0	0	0	0	0	0	0	0	0	0.382272	0	0	0	0	0	0	0	0	0	0	0	0	0	0	0	0	0	0	0	-0.36859	0.462589	0	0	0	0	0	0
1159	1523	GENE905X	1761973_s_at	b1107	nagZ /// nagZ	beta-hexosaminidase /// beta N-acetyl-glucosaminidase	hypothetical protein	b1107	nagZ	0	0	0	0	0	0	0	0	0	0	0	0	0.483316	0	0	0	0	0	0	0	0	0	0	0	0	0	0	0	0	0	0	0	-0.413745	0.498968	0	0	0	0	0	0
1160	1281	GENE3628X	1768492_s_at	b4261	ECs5238 /// yjgP /// yjgP	hypothetical protein /// conserved inner membrane protein /// hypothetical protein	orf, hypothetical protein	yjgP	lptF	0	0	0	0	0	0	0	0	0	0	0	0	0.350086	0	0	0	0	0	0	0	0	0	0	0	0	0	0	0	0	0	0	0	-0.288363	0.309823	0	0	0	0	0	0
1161	2513	GENE647X	1763948_s_at	b0779	ECs0857 /// uvrB /// uvrB	excinuclease ABC subunit B /// excinuclease ABC subunit B /// excinulease of nucleotide excision repair, DNA damage recognition component	DNA repair; excision nuclease subunit B	uvrB	uvrB	0	0	0	0	0	0	0	0	0	0	0	0	0.333468	0	0	0	0	0	0	0	0	0	0	0	0	0	0	0	0	0	0	0	-0.336807	0.348334	0	0	0	0	0	0
1162	1736	GENE1011X	1759645_s_at	b1912	ECs2650 /// pgsA	phosphatidylglycerophosphate synthetase /// phosphatidylglycerophosphate synthetase	phosphatidylglycerophosphate synthetase = CDP-1,2-diacyl-sn-glycero-3-phosphate phosphatidyl transferase	pgsA	pgsA	0	0	0	0	0	0	0	0	0	0	0	0	0.357211	0	0	0	0	0	0	0	0	0	0	0	0	0	0	0	0	0	0	0	-0.519486	0.341729	0	0	0	0	0	0
1163	1060	GENE2562X	1761898_s_at	b0640	holA /// holA	DNA polymerase III subunit delta /// DNA polymerase III, delta subunit	DNA polymerase III, delta subunit	holA	holA	0	0	0	0	0	0	0	0	0	0	0	0	0.290834	0	0	0	0	0	0	0	0	0	0	0	0	0	0	0	0	0	0	0	-0.598293	0.463116	0	0	0	0	0	0
1164	1186	GENE994X	1763057_s_at	b1208	ECs1713 /// ispE /// ispE /// ychB	4-diphosphocytidyl-2-C-methyl-D-erythritol kinase /// 4-diphosphocytidyl-2-C-methylerythritol kinase	hypothetical protein	b1208	ispE	0	0	0	0	0	0	0	0	0	0	0	0	0.381024	0	0	0	0	0	0	0	0	0	0	0	0	0	0	0	0	0	0	0	-0.655569	0.494712	-0.263651	0	0	0	0	0
1165	2862	GENE1380X	1760701_s_at	b1254	ECs1754 /// ispZ /// yciB /// yciB	intracellular septation protein A /// intracellular septation protein A /// intracellular septation protein A /// predicted inner membrane protein	hypothetical protein	ispZ	yciB	0	0	0	0	0	0	0	0	0	0	0	0	0.342175	0	0	0	0	0	0	0	0	0	0	0	0	0	0	0	0	0	0	0	-0.464567	0.358108	-0.287603	0	0	0	0	0
1166	190	GENE1707X	1759706_s_at	b2079	baeR /// baeR /// ECs2887	DNA-binding transcriptional regulator BaeR /// DNA-binding response regulator in two-component regulatory system with BaeS /// DNA-binding transcriptional regulator BaeR	transcriptional response regulatory protein (sensor BaeS)	baeR	baeR	0	0	0	0	0	0	0	0	0	0	0	0	0.5009	0	0	0	0	0	0	0	0	0	0	0	0	0	0	0	0	0	0	0	-0.481473	0.348209	0	-0.271214	0	0	0	0
1167	2804	GENE813X	1765116_s_at	b0955	c1091 /// ECs1039 /// ycbZ /// Z1305	putative protease La-like protein /// putative ATP-dependent protease /// predicted peptidase /// putative ATP-dependent protease	putative ATP-dependent protease	b0955	ycbZ	0	0	0	0	0	0	0	0	0	0	0	0	0.339364	0	0	0	0	0	0	0	0	0	0	0	0	0	0	0	0	0	0	0	-0.313624	0.335865	0	-0.278219	0	0	0	0
1168	1439	GENE652X	1765186_s_at	b0781	moaA /// moaA	molybdenum cofactor biosynthesis protein A /// molybdopterin biosynthesis protein A	molybdopterin biosynthesis, protein A	moaA	moaA	0	0	0	0	0	0	0	0	0	0	0	0	0.310668	0	0	0.296325	0	0	0	0	0	0	0	0	0	0	0	0	0	0	0	-0.308938	-0.567808	0.719692	0	0	0	0	0	0
1169	1443	GENE658X	1763938_s_at	b0785	MoaE /// moaE	molybdopterin synthase large subunit /// molybdopterin synthase, large subunit	molybdopterin converting factor, subunit 2	moaE	moaE	0	0	0	0	0	0	0	0	0	0	0	0	0.34595	0	0	0	0	0	0	0	0	0	0	0	0	0	0	0	0	0	0	-0.35148	-0.294083	0.409132	0	0	0	0	0	0
1170	1362	GENE1091X	1763022_s_at	b1663	ECs2372 /// mdtK /// ydhE	multidrug efflux protein /// multidrug efflux system transporter /// multidrug efflux protein	multidrug resistance protein norM (Na(+)drug antiporter) (Multidrug-efflux transporter)	b1663	mdtK	0	0	0	0	0	0	0.275525	0	0	0	0	0	0	0	0	0	0	0	0	0	0	0	0	0	0	0	0	0	0	0	0	0	-0.618725	0.520409	0	0	0	0	0	0
1171	2036	GENE1482X	1765194_s_at	b1822	rrmA /// rrmA	23S rRNA m(1)G745 methyltransferase /// 23S rRNA methyltransferase A	hypothetical protein	b1822	rlmA	0	0	0	0	0	0	0	0	0	0	0	0	0	0	0	0	0	0	0	0	0	0	0	0	0	0	0	0	0	0	0	0	-0.320224	0.720173	0	0	0	0	0	0
1172	2915	GENE1181X	1762566_s_at	b1435	ECs2039 /// ydcP /// ydcP /// ydcP	putative collagenase /// putative protease ydcP precursor /// putative collagenase /// predicted peptidase	putative protease	ydcP	ydcP	0	0	0	0	0	0	0	0	0	0	0	0	0	0	0	0	0	0	0	0	0	0	0	0	0	0	0	0	0	0	0	0	-0.325904	0.272809	0	0	0	0	0	0
1173	3884	GENE1513X	1765949_s_at	b1857	znuA /// znuA	high-affinity zinc transporter periplasmic component /// zinc transporter subunit: periplasmic-binding component of ABC superfamily	putative adhesin	b1857	znuA	0	0	0	0	0	0	0	0	0	0	0	0	0	0	0	0	0	0	0.333358	0	0	0	0	0	0	0	0	0	0	0	0	-0.309047	-0.754524	0.646385	0	0	0	0	0	0
1174	2171	GENE1319X	1762187_s_at	b1631	c2023 /// ECs2340 /// rsxG /// Z2640	electron transport complex protein RnfG /// electron transport complex protein RnfG /// predicted oxidoreductase /// electron transport complex protein RnfG	hypothetical protein	b1631	rsxG	0	0	0	0	0	0	0.339141	0	0.296759	0	0	0	0	0	0	0	0	0	0	0	0	0	0	0	0	0	0	0	0	0.266525	0	0	-0.717843	0.735884	0	0	0	0	0	0
1175	2169	GENE1297X	1763307_s_at	b1630	rnfD /// rsxD	electron transport complex protein RnfD /// predicted inner membrane oxidoreductase	electron transport complex protein	b1630	rsxD	0	0	0	0	0	0	0.321301	0	0	0	-0.272619	0	0	0	0	0	0	0	0	0	0	0	0	0	0	0	0	0	0	0	0	0	-1.09532	0.86953	0	0	0	-0.357396	0	-0.272465
1176	3047	GENE1518X	1765076_s_at	b1869	ECs2579 /// yecN /// yecN	hypothetical protein /// hypothetical protein /// predicted inner membrane protein	orf, hypothetical protein	yecN	yecN	0	0	0	0	0	0	0	0	0	0	0	0	0	0	0	0	0	0	0	0	0	0	0	0	0	0	0	0	0	0	0	0	-0.383145	0.712902	0	0	0	0	0	0
1177	2972	GENE1006X	1767159_s_at	b1668	ECs2375 /// ydhS /// ydhS /// Z2695	hypothetical protein /// hypothetical protein /// conserved protein with FAD/NAD(P)-binding domain /// hypothetical protein	orf, hypothetical protein	b1668	ydhS	0	0	0	0	0	0	0	0	0	0	0	0	0	0	0	0	0	0	0	0	0	0	0	0	0	0	0	0	0	0	0	0	-0.449163	0.926511	0	0	0	0	0	0
1178	2166	GENE1311X	1760762_s_at	b1627	c2019 /// ECs2336 /// rsxA /// Z2633	Na(+)-translocating NADH-quinone reductase subunit E /// Na(+)-translocating NADH-quinone reductase subunit E /// predicted inner membrane subunit /// Na(+)-translocating NADH-quinone reductase subunit E	hypothetical protein	b1627	rsxA	0	0	0	0	0	0	0	0	0	0	-0.277657	0	0	0	0	0	0	0	0	0	0	0	0	0	0	0	0	0	0	0	0	0	-0.781633	1.07818	0	0	0.277332	0	0	0
1179	2167	GENE1309X	1766652_s_at	b1628	c2020 /// ECs2337 /// rsxB /// Z2634	electron transport complex protein RnfB /// electron transport complex protein RnfB /// predicted iron-sulfur protein /// electron transport complex protein RnfB	hypothetical protein	b1628	rsxB	0	0	0	0	0	0	0	0	0	0	0	0	0	0	0	0	0	0	0	0	0	0	0	0	0	0	0	0	0	0	0	0	-0.495007	1.21791	0	0	0	0	0	0
1180	1288	GENE774X	1765886_s_at	b0915	lpxK /// lpxK	tetraacyldisaccharide 4'-kinase /// lipid A 4'kinase	hypothetical protein	b0915	lpxK	0	0	0	0	0	0	0	0	0	0	0	0	0	0	0	0	0	0	0	0	0	0	0	0	0	0	0	0	0	0	0	0	-0.339459	0.814911	0	0	0	0	0	0
1181	2187	GENE1515X	1759898_s_at	b1863	ruvC /// ruvC	Holliday junction resolvase /// component of RuvABC resolvasome, endonuclease	Holliday junction nuclease; resolution of structures; repair	ruvC	ruvC	0	0	0	0	0	0	0	0	0	0	0	0	0	0	0	0	0	0	0	0	0	0	0	0	0	0	0	0	0	0	0	0	-0.304401	0.677506	0	0	0	0	0	0
1182	3040	GENE2130X	1761198_s_at	b1840	ECs2550 /// yebZ /// yebZ /// Z2888	putative resistance protein /// hypothetical protein /// predicted inner membrane protein /// putative resistance protein	putative resistance protein	b1840	yebZ	0	0	0	0	0	0	0	0	0	0	0	0	0	0	0	0	0	0	0	0	0	0	0	0	0	0	0	0	0	0	0	0	-0.537069	0.992373	0	0	0	0	0	0
1183	1686	GENE1743X	1768017_s_at	b1096	ECs1474 /// pabC /// pabC	4-amino-4-deoxychorismate lyase /// 4-amino-4-deoxychorismate lyase /// 4-amino-4-deoxychorismate lyase component of para-aminobenzoate synthase multienzyme complex	4-amino-4-deoxychorismate lyase	pabC	pabC	0	0	0	0	0	0	0	0	0	0	0	0	0	0	0	0	0	0	0	0	0	0	0	0	0	0	0	0	0	0	0	0	-0.546486	0.859254	0	0	0	0	0	0
1184	1902	GENE2169X	1759799_s_at	b1281	ECs1854 /// pyrF /// pyrF	OMP decarboxylase; OMPDCase; OMPdecase /// OMP decarboxylase; OMPDCase; OMPdecase /// orotidine-5'-phosphate decarboxylase	orotidine-5-phosphate decarboxylase	pyrF	pyrF	0	0	0	0	0	0	0	0	0	0	0	0	0	0	0	0	0	0	0	0	0	0	0	0	0	0	0	0	0	0	0	0	-0.443045	0.6836	0	0	0	0	0	0
1185	2272	GENE1148X	1766966_s_at	b1340	ECs1924 /// ydaL /// ydaL	hypothetical protein /// hypothetical protein /// conserved protein	orf, hypothetical protein	ydaL	smrA	0	0	0	0	0	0	0	0	0	0	0	0	0	0	0	0	0	0	0	0	0	0	0	0	0	0	0	0	0	0	0	0	-0.412326	0.627692	0	0	0	0	0	0
1186	329	GENE920X	1762576_s_at	b1120	cobB /// cobB /// ECs1498	NAD-dependent deacetylase /// deacetylase of acetyl-CoA synthetase, NAD-dependent /// NAD-dependent deacetylase	putative nicotinic acid mononucleotide:5,6-dimethylbenzimidazole (DMB) phosphoribosyltransferase	cobB	cobB	0	0	0	0	0	0	0	0	0	0	0	0	0	0	0	0	0	0	0	0	0	0	0	0	0	0	0	0	0	0	0	0	-0.30866	0.518655	0	0	0	0	0	0
1187	1606	GENE2170X	1764786_s_at	b1633	ECs2342 /// nth /// nth	endonuclease III /// endonuclease III /// DNA glycosylase and apyrimidinic (AP) lyase (endonuclease III)	endonuclease III; specific for apurinic andor apyrimidinic sites	nth	nth	0	0	0	0	0	0	0	0	0	0	0	0	0	0	0	0	0	0	0	0	0	0	0	0	0	0	0	0	0	0	0	0	-0.486733	0.670503	0	0	0	0	0	0
1188	1866	GENE986X	1765736_s_at	b1204	ECs1709 /// pth	peptidyl-tRNA hydrolase /// peptidyl-tRNA hydrolase	peptidyl-tRNA hydrolase	pth	pth	0	0	0	0	0	0	0	0	0	0	0	0	0	0	0	0	0	0	0	0	0	0	0	0	0	0	0	0	0	0	0	0	-0.315998	0.415403	0	0	0	0	0	0
1189	2475	GENE1709X	1763043_s_at	b2232	ECs3115 /// ubiG /// ubiG	3-demethylubiquinone-9 3-methyltransferase /// 3-demethylubiquinone-9 3-methyltransferase /// bifunctional 3-demethylubiquinone-9 3-methyltransferase/ 2-octaprenyl-6-hydroxy phenol methylase	3-demethylubiquinone-9 3-methyltransferase and 2-octaprenyl-6-hydroxy phenol methylase	ubiG	ubiG	0	0	0	0	0	0	0	0	0	0	0	0	0	0	0	0	0	0	0	0	0	0	0	0	0	0	0	0	0	0	0	0	-0.341862	0.412852	0	0	0	0	0	0
1190	2876	GENE1070X	1760255_s_at	b1287	ECs1860 /// yciW /// yciW /// yciW	putative oxidoreductase /// hypothetical protein /// putative oxidoreductase /// predicted oxidoreductase	putative oxidoreductase	yciW	yciW	0	0	0	0	0	0	0	0	0	0	0	0	0	0	0	0	0	0	0	0	0	0	0	0	0	0	0	0	0	0	0	0	-0.44474	0.49487	0	0	0	0	0	0
1191	546	GENE371X	1769070_s_at	b0420	dxs /// dxs	1-deoxy-D-xylulose-5-phosphate synthase /// 1-deoxyxylulose-5-phosphate synthase, thiamine-requiring, FAD-requiring	1-deoxyxylulose-5-phosphate synthase; flavoprotein	dxs	dxs	0	0	0	0	0	0	0	0	0	0	0	0	0	0	0	0	0	0	0	0	0	0	0	0	0	0	0	0	0	0	0	0	-0.430553	0.383748	0	0	0	0	0	0
1192	577	GENE890X	1761502_s_at	b1193	ECs1687 /// emtA /// mltE /// mltE	murein transglycosylase E /// lytic murein endotransglycosylase E /// membrane-bound lytic murein transglycosylase E /// murein transglycosylase E	murein transglycosylase E	mltE	emtA	0	0	0	0	0	0	0	0	0	0	0	0	0	0	0	0	0	0	0	0	0	0	0	0	0	0	0	0	0	0	0	0	-0.362321	0.275404	0	0	0	0	0	0
1193	1651	GENE1182X	1759835_s_at	b1424	mdoD /// mdoD	glucan biosynthesis protein D /// glucan biosynthesis protein, periplasmic	putative glycoprotein	ydcG	opgD	0	0	0	0	0	0	0	0	0	0	0	0	0	0	0	0	0	0	0	0	0	0	0	0	0	0	0	0	0	0	0	0	-0.46948	0.328589	0	0	0	0	0	0
1194	1064	GENE2473X	1766130_s_at	b1842	ECs2552 /// holE /// holE	DNA polymerase III subunit theta /// DNA polymerase III subunit theta /// DNA polymerase III, theta subunit	DNA polymerase III, theta subunit	holE	holE	0	0	0	0	0	0	0	0	0	0	0	0	0	0	0	0	-0.264578	0	0	0	0	0	0	0	0	0	0	0	0	0	0	0	-0.328656	0.526607	0	0	0	0	0	0
1195	796	GENE412X	1759113_s_at	b0890	ECs0975 /// ftsK /// ftsK	DNA translocase FtsK /// DNA translocase FtsK /// DNA-binding membrane protein required for chromosome resolution and partitioning	cell division protein	ftsK	ftsK	0	0	0	0	0	0	0	0	0	0	0	0	0	0	0	0	0	0	0	0	0	0	0	0	0	0	0	0	0	0	0	0	-0.31631	0.637458	0	-0.276716	0	0	0	0
1196	1887	GENE1040X	1761362_s_at	b1232	purU /// purU	formyltetrahydrofolate deformylase /// formyltetrahydrofolate hydrolase	formyltetrahydrofolate deformylase; for purT-dependent FGAR synthesis	purU	purU	0	0	0	0	0	0	0	0	0	0	0	0	0	0	0	0	0	0	0	0	0	0	0	0	0	0	0	0	0	0	0	0	-0.412339	0.711662	0	-0.354803	0	0	0	0
1197	2050	GENE874X	1760443_s_at	b1086	ECs1464 /// rluC /// rluC /// yceC	23S rRNA pseudouridylate synthase C /// 23S rRNA pseudouridylate synthase C /// 23S rRNA pseudouridylate synthase /// 23S rRNA pseudouridylate synthase C	hypothetical protein	b1086	rluC	0	0	0	0	0	0	0	0	0	0	0	0	0	0	0	0	0	0	0	0	0	0	0	0	0	0	0	0	0	0	0	0	-0.320452	0.794715	0	0	0	-0.26898	0	0
1198	2164	GENE1354X	1768956_s_at	b1608	ECs2314 /// rstA /// rstA	DNA-binding transcriptional regulator RstA /// DNA-binding transcriptional regulator RstA /// DNA-binding response regulator in two-component regulatory system with RstB	response transcriptional regulatory protein (RstB sensor)	rstA	rstA	0	0	0	0	0	0	0	0	0	0	0	0	0	0	0	0	0	0	0	0	0	0	0	0	0	0	0	0	0	0	0	0	-0.360819	0.678683	0	0	0	-0.291134	0	0
1199	475	GENE707X	1768796_s_at	b0840	deoR /// deoR /// ECs0920	DNA-binding transcriptional repressor DeoR /// DNA-binding transcriptional repressor /// DNA-binding transcriptional repressor DeoR	transcriptional repressor for deo operon, tsx, nupG	deoR	deoR	0	0	0	0	0	0	0	0	0	0	0	0	0	0	0	0	0	0	0	0	0	0	0	0	0	0	0	0	0	0	0	0	-0.272593	0.563988	0	0	0	-0.275077	0	0
1200	1265	GENE904X	1763444_s_at	b1117	lolD /// lolD	lipoprotein transporter ATP-binding subunit /// outer membrane-specific lipoprotein transporter subunit	putative ATP-binding component of a transport system	ycfV	lolD	0	0	0	0	0	0	0	0	0	0	0	0	0	0	0	0	0	0	0	0	0	0	0	0	0	0	0	0	0	0	0	0	-0.278185	0.352046	0	0	0	-0.278161	0	0
1201	433	GENE515X	1762424_s_at	b0632	dacA /// dacA /// ECs0670	D-alanyl-D-alanine carboxypeptidase fraction A /// D-alanyl-D-alanine carboxypeptidase (penicillin-binding protein 5) /// D-alanyl-D-alanine carboxypeptidase fraction A	D-alanyl-D-alanine carboxypeptidase, fraction A; penicillin-binding protein 5	dacA	dacA	0	0	0	0	0	0	0	0	0	0	0	0	0	0	0	0	0	0	0	0	0	0	0	0	0	0	0	0	0	0	0	0	-0.344484	0.399352	0	0	0	-0.273371	0	0
1202	1701	GENE1756X	1766569_s_at	b2134	pbpG	D-alanyl-D-alanine endopeptidase	penicillin-binding protein 7	pbpG	pbpG	0	0	0	0	0	0	0	0	0	0	0	0	0	0	0	0	0	0	0	0	0	0	0	0	0	0	0	0	0	0	0	0	-0.395203	0.393292	0	0	0	-0.31891	0	0
1203	1818	GENE3780X	1767618_s_at	b1211	prfA /// prfA	peptide chain release factor 1 /// peptide chain release factor RF-1	peptide chain release factor RF-1	prfA	prfA	0	0	0	0	0	0	0	0	0	0	0	0	0	0	0	0	0	0	0	0	0	0	0	0	0	0	0	0	0	0	0	-0.3051	-0.546648	0.871627	0	0	0	-0.26969	0	0
1204	1830	GENE999X	1769056_s_at	b1212	ECs1717 /// hemK /// prmC	N5-glutamine S-adenosyl-L-methionine-dependent methyltransferase /// N5-glutamine S-adenosyl-L-methionine-dependent methyltransferase /// N5-glutamine methyltransferase, modifies release factors RF-1 and RF-2	possible protoporphyrinogen oxidase	hemK	prmC	0	0	0	0	0	0	0	0	0	0	0	-0.334531	0	0	0	0	0	0	0	0	0	0	0	0	0	0	0	0	0	0	0	-0.263094	-0.438715	0.766433	0	0	0	-0.284491	0	0
1205	2861	GENE1732X	1767581_s_at	b1253	ECs1753 /// yciA /// yciA	acyl-CoA thioester hydrolase /// acyl-CoA thioester hydrolase /// predicted hydrolase	orf, hypothetical protein	yciA	yciA	0	0	0	0	0	0	0	0	0	0	0	-0.266	0.30985	0	0	0	0	0	0	0	0	0	0	0	0	0	0	0	0	0	0	0	-0.441291	0.586557	0	0	0	0	0	0
1206	2981	GENE1359X	1768304_s_at	b1705	ECs2412 /// ydiE /// ydiE	hypothetical protein /// hypothetical protein /// conserved protein	orf, hypothetical protein	ydiE	ydiE	0	0	0	0	0	0	0	0	0	0	0	-0.326303	0	0	0	0	0	0	0	0	0	0	0	0	0	0	0	0	0	0	0	0	-0.440158	0.585284	0	0	0	0	0	0
1207	2517	GENE790X	1767064_s_at	b1521	ECs2128 /// uxaB /// uxaB	altronate oxidoreductase /// altronate oxidoreductase /// altronate oxidoreductase, NAD-dependent	altronate oxidoreductase	uxaB	uxaB	0	0	0	0	0	0	0	0	0	0	0	-0.26663	0	0	0	0	0	0	0	0	0	0	0	0	0	0	0	0	0	0	0	0	-0.336631	0.369648	0	0	0	0	0	0
1208	2565	GENE1404X	1768371_at	b1749	xthA	exonuclease III	exonuclease III	xthA	xthA	0	0	0	0	0	0	0	0	0	0	0	0	0	0	-0.279442	0	0	0	0	0	0	0	0	0	0	0	0	0	0	0	0	0	-0.78659	0.771827	0	0	0	0	0	0
1209	2670	GENE804X	1766551_s_at	b0468	ECs0521 /// ybaN /// ybaN	hypothetical protein /// hypothetical protein /// conserved inner membrane protein	putative gene 58	ybaN	ybaN	0	0	0	0	0	0	0	0	0	0	0	0	0	0	0	-0.293281	0	0	0	0	0	0	0	0	0	0	0	0	0	0	0	0	-0.374959	0.346917	0	0	0	0	0	0
1210	1159	GENE3656X	1768778_s_at	b4294	c4499 /// ECs1373 /// insA	hypothetical protein /// hypothetical protein /// KpLE2 phage-like element; IS1 repressor protein InsA	IS1 protein InsA	insA_7	insA	0	0	0	0	0	0	0	0	0	0	0	0	0.325808	0.309165	0	0	0	0	0	0	0	0	0	0	0	0	0	0	0	0	0	0	-0.499956	0.407185	0.304183	0	0	0	0	0
1211	959	GENE713X	1763081_s_at	b0830	c0915 /// ECs0909 /// gsiB /// Z1054	putative binding protein yliB precursor /// putative transport protein /// predicted peptide transporter subunit: periplasmic-binding component of ABC superfamily /// putative transport protein	putative transport protein	b0830	gsiB	0	0	0	0	0	0	0	0	0	0	0	0	0	0	0	0	0	0	0	0	0	0	0	0	0	0	0	0	0	0	0	-0.300269	0	0.406573	0	0	-0.263663	0	0	0
[truncated: 2,680 more rows]
[truncated: 45 more columns]

## Sheet:  Tab 3 - Fig 3 data
Average linkage (average distance, UPGMA) clustering based on Correlation measure based distance (uncentered)										1	2	3
[truncated: 1,118 more rows]
[truncated: 46 more columns]

## Sheet:  Tab 4 - ribosomal cluster
125 ribosomal, ATP synthetase and tRNA genes, associated with the ribosome cluster
[truncated: 128 more rows]
[truncated: 45 more columns]

## Sheet:  Tab 5 - flagellar cluster
50 flagellar and chemotaxis genes										flagellar									ribosomal																ribosomal														crl cluster
[truncated: 53 more rows]
[truncated: 45 more columns]
