# Supplementary material for: The propagation of perturbations in rewired bacterial gene networks
Source: Nat Commun. 2015 Dec 16;6:10105. doi: 10.1038/ncomms10105 (PMC4703840; doi:10.1038/ncomms10105)
Supplement: Supplementary Data 3 — Edges forming a qp-graph 30% precision network. 639 interactions are analysed. [file ncomms10105-s4.xlsx]

## Sheet: Sheet1
Supplementary Data 3. Edges forming a qp-graph 30% precision network (639 interactions).
	iEntrezID	jEntrezID	iSymbol	jSymbol	RegDB	DREAM	NRR
1	947391	949119	csgB	csgD	present	absent	0.003
2	949055	949119	csgA	csgD	present	absent	0.006
3	945279	947004	iscR	iscS	present	present	0.015
4	945279	947002	iscR	iscU	present	present	0.025
5	947549	948308	relE	relB	present	present	0.03
6	945825	947613	marR	marA	present	present	0.031
7	945814	947500	mqsA	mqsR	present	absent	0.048
8	946057	948023	gadC	gadE	present	present	0.052
9	947245	947252	mazE	mazF	present	absent	0.054
10	944981	947376	betI	betB	present	present	0.055
11	948023	948027	gadE	gadA	absent	present	0.056
12	945279	946999	iscR	iscA	present	present	0.058
13	948023	948026	gadE	hdeB	present	present	0.061
14	946069	946070	lsrK	lsrR	present	present	0.061
15	946058	948023	gadB	gadE	present	present	0.063
16	946187	948028	ybaS	gadX	present	absent	0.064
17	944780	946409	araC	araF	present	present	0.067
18	948023	948024	gadE	hdeD	present	present	0.071
19	946070	946071	lsrR	lsrF	present	present	0.072
20	945680	946070	lsrA	lsrR	present	present	0.078
21	948371	949051	yihP	lrp	absent	absent	0.078
22	947043	947176	bolA	csrA	absent	present	0.078
23	948022	948028	slp	gadX	present	present	0.079
24	946164	946166	nemA	nemR	present	present	0.079
25	945418	946070	lsrB	lsrR	present	present	0.08
26	946102	947210	ydfD	rpoS	absent	absent	0.082
27	945326	948874	ybgE	arcA	absent	absent	0.082
28	945711	949119	csgE	csgD	present	present	0.084
29	946485	947697	hiuH	fis	absent	absent	0.085
30	946070	946073	lsrR	lsrG	present	present	0.085
31	944757	944758	nhaR	nhaA	present	present	0.086
32	948376	949051	yihQ	lrp	absent	absent	0.087
33	945446	945683	puuE	pspF	absent	absent	0.091
34	948114	948122	lldP	lldR	present	present	0.093
35	945676	945908	ycfP	fnr	absent	absent	0.094
36	946981	947050	yfgM	rpoE	absent	absent	0.095
37	948023	948025	gadE	hdeA	present	present	0.097
38	945683	948602	pspF	rpiB	absent	absent	0.097
39	947758	947761	accB	accC	present	absent	0.099
40	944780	946408	araC	araG	present	absent	0.102
41	948692	948693	rnr	nsrR	absent	absent	0.107
42	947050	947453	rpoE	yggN	present	absent	0.108
43	945363	948028	ybaT	gadX	present	absent	0.108
44	946469	947043	yodD	bolA	absent	absent	0.109
45	945347	948874	cydB	arcA	present	absent	0.11
46	947785	947786	yhdN	zntR	absent	present	0.111
47	946399	948824	tar	fliA	present	absent	0.112
48	947097	947970	grpE	rpoH	present	absent	0.114
49	946919	947050	yfeY	rpoE	present	absent	0.115
50	946199	948870	rstA	rstB	absent	present	0.117
51	946174	947043	ynhG	bolA	absent	absent	0.117
52	947181	948584	fhlA	fdhF	present	absent	0.119
53	945341	948874	cydA	arcA	present	absent	0.119
54	948217	948249	dnaA	mioC	absent	absent	0.121
55	2847729	948023	gadY	gadE	absent	absent	0.121
56	946336	949119	adrB	csgD	absent	absent	0.122
57	944871	947050	rseP	rpoE	present	absent	0.123
58	948023	948710	gadE	aidB	absent	present	0.125
59	946297	947043	yeaG	bolA	absent	absent	0.126
60	946286	947970	yafD	rpoH	present	absent	0.128
61	945233	947008	dpiB	dpiA	present	absent	0.129
62	947245	947970	mazE	rpoH	absent	absent	0.129
63	945305	947043	osmE	bolA	absent	absent	0.129
64	947050	947053	rpoE	rseA	present	present	0.131
65	945683	948608	pspF	phnN	absent	absent	0.133
66	945082	947970	clpP	rpoH	present	absent	0.134
67	945513	948874	focA	arcA	present	absent	0.134
68	946070	946105	lsrR	lsrC	present	present	0.134
69	945591	948070	cspG	cspA	absent	present	0.136
70	945922	947328	ydeO	yqeJ	absent	absent	0.137
71	945620	947437	ribD	nrdR	absent	present	0.138
72	948049	948055	gabP	csiR	present	present	0.14
73	945683	948613	pspF	phnM	absent	absent	0.141
74	944757	948925	nhaR	yjjY	absent	absent	0.142
75	947119	947970	ybbN	rpoH	present	absent	0.143
76	947181	947190	fhlA	hydN	present	absent	0.145
77	946312	947050	yeaY	rpoE	present	absent	0.145
78	945282	947166	mprA	emrA	present	present	0.146
79	947208	947210	ygbN	rpoS	absent	absent	0.146
80	945922	947338	ydeO	pbl	absent	absent	0.15
81	946397	948824	tap	fliA	present	absent	0.151
82	947043	947780	bolA	def	absent	absent	0.151
83	948011	948013	arsB	arsR	present	absent	0.153
84	947602	948610	exuR	trmJ	absent	absent	0.153
85	945683	948612	pspF	phnL	absent	absent	0.154
86	947584	947670	yqjI	yhbS	absent	absent	0.154
87	948209	948217	recF	dnaA	present	present	0.155
88	947997	948023	yhiM	gadE	absent	present	0.155
89	948469	948470	birA	murB	absent	present	0.155
90	946799	948874	fabB	arcA	absent	absent	0.156
91	946841	946844	evgA	evgS	present	absent	0.156
92	947697	948626	fis	proP	present	absent	0.158
93	946982	947050	bamB	rpoE	present	absent	0.158
94	947043	948895	bolA	osmY	absent	absent	0.159
95	947970	948200	rpoH	ibpA	present	absent	0.159
96	947043	947138	bolA	yqaE	absent	present	0.159
97	946542	948308	yefM	relB	absent	present	0.16
98	945072	945683	puuB	pspF	absent	absent	0.16
99	945082	948308	clpP	relB	absent	absent	0.161
100	945908	947066	fnr	yfiF	absent	absent	0.161
101	948116	948117	mtlR	mtlD	present	present	0.161
102	948023	948030	gadE	mdtF	present	present	0.162
103	947043	947839	bolA	bfr	absent	absent	0.162
104	945764	945908	clpA	fnr	absent	absent	0.164
105	945908	947189	fnr	hypD	present	absent	0.164
106	948787	948791	holC	pepA	absent	present	0.164
107	945279	945396	iscR	moaB	absent	absent	0.166
108	947987	947995	nikE	nikR	present	present	0.166
109	948028	948029	gadX	gadW	present	present	0.166
110	947564	948824	motA	fliA	present	absent	0.167
111	948211	948217	gyrB	dnaA	absent	absent	0.167
112	948023	948031	gadE	mdtE	present	present	0.167
113	947995	948190	nikR	yidH	absent	absent	0.168
114	945814	946453	mqsA	ribE	absent	absent	0.168
115	945226	946146	purR	rsxB	absent	absent	0.168
116	945279	946995	iscR	hscB	absent	present	0.169
117	947995	948099	nikR	yiaS	absent	absent	0.169
118	945646	948824	flgL	fliA	present	present	0.17
119	948217	948218	dnaA	dnaN	present	present	0.17
120	949036	949043	mglA	galS	present	absent	0.171
121	945363	948023	ybaT	gadE	absent	present	0.171
122	947245	947254	mazE	mazG	present	absent	0.171
123	947252	947970	mazF	rpoH	absent	absent	0.173
124	945825	946184	marR	marB	present	present	0.173
125	948027	948028	gadA	gadX	present	absent	0.173
126	947989	947995	nikD	nikR	present	absent	0.173
127	945600	945602	putA	putP	present	present	0.174
128	944920	945814	yafN	mqsA	absent	absent	0.175
129	945683	948611	pspF	phnK	absent	absent	0.176
130	947048	947181	hycF	fhlA	present	absent	0.176
131	945489	947043	artP	bolA	absent	absent	0.176
132	945585	948797	appC	appY	present	absent	0.177
133	945908	946527	fnr	pykA	absent	absent	0.178
134	947567	948422	rpoD	glpF	present	absent	0.178
135	948308	948616	relB	hokD	present	absent	0.179
136	947572	948023	cbpA	gadE	absent	present	0.179
137	945776	948460	yqaB	fabR	absent	absent	0.179
138	945082	945814	clpP	mqsA	absent	absent	0.18
139	945612	947043	msyB	bolA	absent	absent	0.181
140	948163	948217	gmk	dnaA	absent	present	0.181
141	946184	947613	marB	marA	present	present	0.181
142	948026	948028	hdeB	gadX	present	absent	0.181
143	947043	947495	bolA	dkgA	absent	absent	0.181
144	945908	948409	fnr	tpiA	absent	absent	0.182
145	947444	949011	atoC	atoS	absent	absent	0.182
146	948260	948266	rbsK	rbsR	present	present	0.182
147	947392	948824	flxA	fliA	present	absent	0.182
148	944967	947043	ompX	bolA	absent	absent	0.183
149	945046	946984	phoB	yfgJ	absent	absent	0.183
150	947547	948023	appB	gadE	absent	absent	0.183
151	945585	948023	appC	gadE	absent	absent	0.183
152	945965	945966	paaY	paaX	absent	present	0.184
153	947970	948192	rpoH	ibpB	present	absent	0.184
154	946145	948023	yceI	gadE	absent	absent	0.184
155	945086	948544	ygiB	lexA	absent	absent	0.184
156	945507	945908	dmsB	fnr	present	absent	0.186
157	945268	945908	ynfF	fnr	present	absent	0.186
158	947995	948100	nikR	yiaR	absent	absent	0.187
159	946311	947043	yeaQ	bolA	absent	absent	0.187
160	946493	946841	yeeN	evgA	absent	absent	0.187
161	946841	949098	evgA	gtrB	absent	absent	0.188
162	946096	948460	prc	fabR	absent	absent	0.189
163	945621	949043	glnP	galS	absent	absent	0.19
164	945282	948211	mprA	gyrB	absent	absent	0.193
165	945667	947913	pck	ompR	absent	absent	0.193
166	946402	948824	motB	fliA	present	absent	0.193
167	945332	945363	cueR	ybaT	absent	present	0.194
168	948916	948930	rob	yccJ	absent	absent	0.194
169	945282	947978	mprA	ftsY	absent	absent	0.194
170	945416	947311	yfdM	lysR	absent	absent	0.194
171	946164	947613	nemA	marA	absent	absent	0.194
172	945075	945938	rutR	mhpR	absent	absent	0.196
173	945214	947995	fepD	nikR	absent	absent	0.196
174	945922	946986	ydeO	ygeG	absent	absent	0.196
175	946684	948824	flgM	fliA	present	present	0.196
176	945683	948605	pspF	phnI	absent	absent	0.196
177	946076	948308	htpX	relB	absent	absent	0.196
178	946453	947970	ribE	rpoH	present	absent	0.197
179	945037	949119	adrA	csgD	present	absent	0.198
180	947245	948308	mazE	relB	absent	absent	0.199
181	946973	947305	purN	ascG	absent	absent	0.199
182	946058	948028	gadB	gadX	present	absent	0.2
183	947263	948916	wrbA	rob	absent	absent	0.2
184	945922	946110	ydeO	dicB	absent	absent	0.2
185	945046	946919	phoB	yfeY	absent	absent	0.2
186	945229	948916	uspG	rob	absent	absent	0.201
187	947775	947786	yrdA	zntR	absent	absent	0.201
188	946751	947043	elaB	bolA	absent	absent	0.201
189	945941	946820	feaR	fadL	absent	absent	0.201
190	2847698	947754	hdfR	cyaY	absent	absent	0.202
191	947785	947970	yhdN	rpoH	present	absent	0.203
192	948217	948925	dnaA	yjjY	absent	absent	0.203
193	948022	948023	slp	gadE	absent	present	0.203
194	945683	949125	pspF	yohK	absent	absent	0.203
195	945226	946276	purR	pncA	absent	absent	0.204
196	948025	948028	hdeA	gadX	present	absent	0.204
197	949037	949043	preA	galS	absent	absent	0.204
198	947860	947867	yhfA	crp	present	present	0.204
199	946947	949043	maeB	galS	absent	absent	0.205
200	945306	947995	rhsC	nikR	absent	absent	0.205
201	945279	947160	iscR	fdx	absent	absent	0.205
202	945683	946803	pspF	ylbG	absent	absent	0.205
203	946070	946264	lsrR	lsrD	present	present	0.205
204	947995	948197	nikR	cbrA	absent	absent	0.205
205	947050	947850	rpoE	fkpA	present	absent	0.205
206	947602	947983	exuR	dcrB	absent	absent	0.206
207	945118	945683	ybbP	pspF	absent	absent	0.207
208	945754	947000	dadX	hcaR	absent	present	0.207
209	946453	947245	ribE	mazE	absent	absent	0.208
210	945882	948308	puuD	relB	absent	absent	0.208
211	945683	947003	pspF	puuC	absent	absent	0.209
212	947799	948567	secY	soxS	absent	absent	0.209
213	948070	948315	cspA	yobA	absent	absent	0.209
214	944855	947043	sfsA	bolA	absent	present	0.209
215	945605	949051	aroG	lrp	absent	present	0.21
216	948147	948653	waaU	cadC	absent	absent	0.21
217	947300	947602	rppH	exuR	absent	absent	0.21
218	945252	947043	ybeL	bolA	absent	present	0.21
219	947043	947157	bolA	ygaM	absent	absent	0.211
220	945922	946823	ydeO	ygeF	absent	absent	0.211
221	948824	949101	fliA	fliC	present	absent	0.211
222	945492	947970	bhsA	rpoH	absent	absent	0.211
223	947995	948191	nikR	yidG	absent	absent	0.211
224	945908	947194	fnr	hypB	present	absent	0.211
225	2847703	945922	ycgH	ydeO	absent	absent	0.212
226	944981	945506	betI	serS	absent	absent	0.212
227	946398	948023	pgl	gadE	absent	absent	0.213
228	945683	948606	pspF	phnJ	absent	absent	0.213
229	945683	947892	pspF	yhfU	absent	absent	0.213
230	945908	947679	fnr	gapA	absent	absent	0.213
231	948231	948266	cbrB	rbsR	absent	absent	0.213
232	945510	947077	dgsA	clpB	absent	absent	0.214
233	945453	946146	deoR	rsxB	absent	absent	0.214
234	948178	948191	uhpA	yidG	absent	absent	0.215
235	945634	948824	flgN	fliA	present	present	0.215
236	945938	948324	mhpR	fadA	absent	absent	0.215
237	944903	948922	yafS	creB	absent	absent	0.216
238	945648	948824	flgK	fliA	present	present	0.216
239	946104	948874	bssS	arcA	absent	absent	0.216
240	947547	948797	appB	appY	present	absent	0.217
241	945683	947142	pspF	ybjE	absent	absent	0.218
242	946801	947043	slyB	bolA	absent	absent	0.218
243	945579	948797	hyaA	appY	present	absent	0.218
244	946286	948308	yafD	relB	absent	absent	0.218
245	2847737	947043	ecnB	bolA	absent	absent	0.219
246	947056	949043	yfiQ	galS	absent	absent	0.219
247	945404	946769	ogrK	lrhA	absent	absent	0.219
248	945139	946803	allS	ylbG	absent	absent	0.219
249	947506	948460	ygiN	fabR	absent	absent	0.22
250	948868	948874	creD	arcA	absent	absent	0.22
251	944780	948923	araC	araH	present	absent	0.22
252	946792	947437	ndh	nrdR	absent	absent	0.22
253	947706	948760	acrE	treR	absent	absent	0.22
254	946666	947697	yohC	fis	absent	absent	0.221
255	947043	948403	bolA	sodA	absent	absent	0.222
256	945825	946164	marR	nemA	absent	absent	0.222
257	945908	948412	fnr	pfkA	absent	absent	0.222
258	945044	945046	phoR	phoB	present	present	0.222
259	946187	948023	ybaS	gadE	absent	absent	0.222
260	945922	947327	ydeO	yqeI	absent	absent	0.223
261	945295	946767	fur	yfbU	absent	absent	0.223
262	947245	947549	mazE	relE	absent	absent	0.224
263	946983	947050	der	rpoE	present	absent	0.224
264	946491	948653	yodB	cadC	absent	absent	0.225
265	948459	948460	yijD	fabR	absent	present	0.225
266	948217	948284	dnaA	ilvY	absent	absent	0.225
267	948886	949032	hyfR	focB	present	absent	0.225
268	945593	946769	ycdT	lrhA	absent	absent	0.225
269	946206	948023	appA	gadE	absent	present	0.226
270	945003	945849	cusR	nfrB	absent	absent	0.226
271	945328	947050	tolR	rpoE	absent	absent	0.226
272	948710	948911	aidB	nadR	absent	absent	0.226
273	946820	948122	fadL	lldR	absent	absent	0.227
274	945683	948619	pspF	phnH	absent	absent	0.227
275	947995	948179	nikR	yidF	absent	absent	0.228
276	945908	948666	fnr	frdB	present	absent	0.228
277	946182	946435	torR	yedK	absent	absent	0.228
278	947494	947633	tdcA	tdcB	present	present	0.228
279	944741	945003	nfrA	cusR	absent	absent	0.228
280	948566	948827	soxR	yjhU	absent	absent	0.229
281	948178	948184	uhpA	uhpC	absent	absent	0.229
282	945825	946166	marR	nemR	absent	absent	0.229
283	948505	948508	zraR	yjaH	absent	absent	0.229
284	947928	948195	rtcR	uhpB	absent	absent	0.229
285	947500	948308	mqsR	relB	absent	present	0.23
286	2847698	948296	hdfR	rffA	absent	absent	0.23
287	947043	948553	bolA	yjbJ	absent	absent	0.23
288	947538	947995	fepB	nikR	absent	absent	0.23
289	945128	945600	ompW	putA	absent	absent	0.23
290	946677	947921	fruB	malT	absent	absent	0.23
291	947123	947311	yfjZ	lysR	absent	absent	0.231
292	945510	948200	dgsA	ibpA	absent	absent	0.231
293	945683	947885	pspF	frlR	absent	absent	0.231
294	945922	946123	ydeO	yfjH	absent	absent	0.231
295	948937	948938	srlD	gutM	present	absent	0.231
296	948030	948460	mdtF	fabR	absent	absent	0.231
297	947805	948567	rpmJ	soxS	absent	absent	0.231
298	946348	948760	rsmF	treR	absent	absent	0.231
299	944981	945716	betI	betA	present	present	0.231
300	945922	947336	ydeO	ygeI	absent	absent	0.232
301	945908	947188	fnr	msrB	absent	absent	0.232
302	945814	947639	mqsA	prlF	absent	absent	0.233
303	946568	946853	murR	ypdF	absent	absent	0.233
304	948023	948028	gadE	gadX	present	present	0.233
305	947063	948566	selU	soxR	absent	absent	0.233
306	946056	948460	ppiD	fabR	absent	absent	0.234
307	945196	945279	iscX	iscR	absent	absent	0.234
308	946804	947995	yfcL	nikR	absent	absent	0.234
309	947602	948211	exuR	gyrB	absent	absent	0.234
310	945333	945517	allR	pflA	absent	absent	0.234
311	946710	947830	ada	yhcO	absent	absent	0.234
312	947305	947421	ascG	yggT	absent	absent	0.234
313	947050	948459	rpoE	yijD	absent	absent	0.235
314	946096	948023	prc	gadE	absent	absent	0.235
315	948019	948653	yhiD	cadC	absent	absent	0.235
316	947602	947643	exuR	yqjA	absent	absent	0.235
317	948121	948122	lldD	lldR	present	present	0.236
318	944757	946792	nhaR	ndh	absent	absent	0.236
319	947995	948624	nikR	phnD	absent	absent	0.236
320	944999	945046	pqiA	phoB	absent	absent	0.236
321	945622	949119	csgF	csgD	present	present	0.236
322	945788	945795	narX	narL	absent	absent	0.236
323	944987	944994	prpR	codB	absent	absent	0.237
324	947602	947673	exuR	nlpI	absent	absent	0.237
325	944988	947584	frmA	yqjI	absent	absent	0.238
326	945046	948459	phoB	yijD	absent	absent	0.238
327	945839	947444	btuR	atoC	absent	absent	0.238
328	948042	948824	yhjH	fliA	present	absent	0.238
329	945098	945814	hha	mqsA	absent	absent	0.238
330	947584	947669	yqjI	yhbT	absent	absent	0.238
331	947928	947995	rtcR	nikR	absent	absent	0.239
332	948138	948217	kbl	dnaA	absent	absent	0.239
333	946401	948824	cheA	fliA	present	absent	0.239
334	948718	948922	ytfA	creB	absent	absent	0.24
335	2847776	945279	csrC	iscR	absent	absent	0.24
336	945880	948874	tpx	arcA	present	absent	0.24
337	948163	948435	gmk	metJ	absent	absent	0.24
338	945922	946140	ydeO	dicF	absent	absent	0.241
339	945922	946127	ydeO	rspB	absent	absent	0.241
340	947043	947781	bolA	smg	absent	absent	0.241
341	945904	948916	uspE	rob	absent	absent	0.241
342	947970	948308	rpoH	relB	absent	absent	0.241
343	947644	947704	kbaY	envR	absent	absent	0.241
344	945279	945293	iscR	fldA	absent	absent	0.241
345	945450	945453	ybjG	deoR	absent	present	0.242
346	948198	948460	yidR	fabR	absent	absent	0.242
347	945279	946560	iscR	galF	absent	absent	0.242
348	945922	946493	ydeO	yeeN	absent	absent	0.242
349	945728	948874	ymgG	arcA	absent	absent	0.242
350	947113	947786	rnlB	zntR	absent	absent	0.243
351	945825	946154	marR	ydgK	absent	absent	0.243
352	945106	945814	tomB	mqsA	absent	absent	0.243
353	946959	948886	hyfA	hyfR	present	absent	0.243
354	948255	948266	kup	rbsR	absent	absent	0.243
355	947990	947995	nikC	nikR	present	absent	0.244
356	945814	946542	mqsA	yefM	absent	absent	0.244
357	944981	945545	betI	ycbJ	absent	absent	0.244
358	947295	948013	ygdQ	arsR	absent	absent	0.244
359	945401	946710	ybhL	ada	absent	absent	0.245
360	947928	947967	rtcR	livG	absent	absent	0.245
361	945083	945333	clpX	allR	absent	absent	0.245
362	947602	948876	exuR	ylaC	absent	absent	0.245
363	945938	948823	mhpR	fadI	absent	absent	0.246
364	947011	947714	nlpD	rpoN	absent	absent	0.246
365	947439	947921	yqgF	malT	absent	absent	0.246
366	945966	948685	paaX	yjeF	absent	absent	0.246
367	947043	947956	bolA	yhhA	absent	absent	0.246
368	945185	949051	ompT	lrp	absent	present	0.246
369	946152	947130	cnu	stpA	absent	absent	0.246
370	946179	948874	pykF	arcA	absent	absent	0.247
371	945908	947192	fnr	hypC	present	absent	0.247
372	945908	946135	fnr	ynfE	present	absent	0.247
373	946002	948760	ddpD	treR	absent	absent	0.247
374	947050	948900	rpoE	tolQ	absent	absent	0.247
375	945898	946841	ynaI	evgA	absent	absent	0.248
376	945014	948760	yaiO	treR	absent	absent	0.248
377	945542	947104	uxaB	malI	absent	absent	0.248
378	947758	948538	accB	malE	absent	absent	0.248
379	946057	948028	gadC	gadX	present	absent	0.248
380	945672	947000	aldA	hcaR	absent	present	0.248
381	945938	949097	mhpR	fadJ	absent	absent	0.248
382	944981	948667	betI	frdA	absent	absent	0.249
383	947680	948217	rimP	dnaA	absent	absent	0.249
384	945482	945908	ybjN	fnr	absent	absent	0.249
385	945225	948023	ahpC	gadE	absent	absent	0.25
386	948396	948742	rhaR	ytfN	absent	absent	0.25
387	946154	947613	ydgK	marA	absent	absent	0.25
388	947069	948874	kgtP	arcA	absent	absent	0.25
389	947697	948622	fis	yjdN	absent	absent	0.25
390	947682	948217	nusA	dnaA	absent	absent	0.25
391	945279	945392	iscR	moaA	absent	absent	0.251
392	2847672	946022	gatR	fucK	absent	absent	0.251
393	947609	948824	ycgR	fliA	present	absent	0.251
394	945824	947000	ybgI	hcaR	absent	absent	0.251
395	947129	947714	raiA	rpoN	absent	absent	0.252
396	947995	948619	nikR	phnH	absent	absent	0.252
397	947575	948938	srlA	gutM	present	absent	0.252
398	948217	948351	dnaA	corA	absent	absent	0.253
399	944757	948137	nhaR	yibB	absent	absent	0.253
400	945333	948773	allR	rraB	absent	absent	0.253
401	945003	945230	cusR	citF	absent	absent	0.253
402	945901	948874	ynaJ	arcA	absent	absent	0.253
403	946731	947613	inaA	marA	present	absent	0.253
404	945279	946946	iscR	nadE	absent	absent	0.253
405	2847698	949015	hdfR	aslA	absent	absent	0.254
406	944981	948440	betI	gldA	absent	absent	0.254
407	946998	948652	hcaE	fadR	absent	absent	0.254
408	947697	948499	fis	hupA	present	absent	0.254
409	945383	947913	ybhB	ompR	absent	absent	0.254
410	2847729	948028	gadY	gadX	absent	absent	0.254
411	948021	948653	dctR	cadC	absent	absent	0.255
412	944981	946688	betI	yeiQ	absent	absent	0.255
413	945510	947097	dgsA	grpE	absent	absent	0.255
414	948172	948266	xanP	rbsR	absent	absent	0.255
415	947594	948122	fadH	lldR	absent	absent	0.255
416	948544	948737	lexA	ytfJ	absent	absent	0.255
417	945226	945770	purR	ychM	absent	absent	0.255
418	945716	947567	betA	rpoD	present	absent	0.255
419	944981	947669	betI	yhbT	absent	absent	0.255
420	946881	948460	pdxK	fabR	absent	absent	0.256
421	948404	948405	cpxR	cpxA	present	absent	0.256
422	946196	946247	ydiM	chbR	absent	absent	0.256
423	947995	948180	nikR	emrD	absent	absent	0.256
424	945916	948308	ydcY	relB	absent	absent	0.256
425	945282	948435	mprA	metJ	absent	absent	0.256
426	948173	948178	yicN	uhpA	absent	absent	0.256
427	948308	948739	relB	chpS	absent	absent	0.257
428	944845	948505	hrpB	zraR	absent	absent	0.257
429	946247	949085	chbR	yciI	absent	absent	0.257
430	946891	948849	prpE	uxuR	absent	absent	0.257
431	946819	946841	yfdF	evgA	absent	absent	0.258
432	945405	945938	ybhQ	mhpR	absent	absent	0.258
433	948217	948926	dnaA	ubiE	absent	absent	0.258
434	947503	948023	pgaD	gadE	absent	absent	0.258
435	2847758	945683	frlC	pspF	absent	absent	0.259
436	948024	948028	hdeD	gadX	present	absent	0.259
437	944744	947602	sspA	exuR	absent	absent	0.259
438	946096	946841	prc	evgA	absent	absent	0.259
439	947602	948163	exuR	gmk	absent	absent	0.259
440	945054	947970	nusB	rpoH	present	absent	0.259
441	945879	946735	tyrR	glpC	absent	absent	0.26
442	945908	948668	fnr	frdD	present	absent	0.26
443	944927	944981	ynfK	betI	absent	absent	0.26
444	945369	948005	qseB	yhiQ	absent	absent	0.261
445	947584	948440	yqjI	gldA	absent	absent	0.261
446	947166	947186	emrA	norR	absent	absent	0.261
447	946605	946667	baeR	lysP	absent	absent	0.261
448	947928	948190	rtcR	yidH	absent	absent	0.261
449	945046	948900	phoB	tolQ	absent	absent	0.261
450	945908	948658	fnr	aspA	present	absent	0.261
451	946841	947503	evgA	pgaD	absent	absent	0.262
452	946857	947444	yfeC	atoC	absent	absent	0.262
453	945908	947074	fnr	yeaC	absent	absent	0.262
454	946393	948824	cheY	fliA	present	absent	0.262
455	946360	947008	pagP	dpiA	absent	absent	0.262
456	946568	949073	murR	ccmG	absent	absent	0.263
457	2847698	948293	hdfR	wzyE	absent	absent	0.263
458	945876	946070	prr	lsrR	absent	absent	0.263
459	944757	948217	nhaR	dnaA	absent	absent	0.263
460	944796	945332	rihC	cueR	absent	absent	0.263
461	947480	949043	gpr	galS	absent	absent	0.264
462	945078	948435	ratB	metJ	absent	absent	0.264
463	946854	948760	yfeO	treR	absent	absent	0.264
464	946803	948055	ylbG	csiR	absent	absent	0.265
465	947995	948091	nikR	yiaO	absent	absent	0.265
466	944981	945079	betI	betT	present	present	0.265
467	946244	946247	chbA	chbR	present	present	0.265
468	946768	947697	selD	fis	absent	absent	0.265
469	944936	947970	yciS	rpoH	present	absent	0.265
470	948435	948610	metJ	trmJ	absent	absent	0.265
471	946954	947050	bamC	rpoE	present	absent	0.265
472	945938	947466	mhpR	glcC	absent	present	0.265
473	947255	947311	barA	lysR	absent	absent	0.265
474	944872	949043	glnH	galS	absent	absent	0.266
475	946247	947417	chbR	ynaK	absent	absent	0.266
476	947053	948308	rseA	relB	absent	absent	0.266
477	947584	948007	yqjI	uspA	absent	absent	0.266
478	945369	947630	qseB	garL	absent	absent	0.266
479	945455	947000	dacC	hcaR	absent	absent	0.266
480	945922	945928	ydeO	rzpR	absent	absent	0.266
481	946913	947050	yfeX	rpoE	present	absent	0.267
482	945553	946769	aspC	lrhA	absent	absent	0.267
483	2847774	947050	rybB	rpoE	absent	absent	0.267
484	945922	946265	ydeO	ygeH	absent	absent	0.267
485	946910	948916	rimJ	rob	absent	absent	0.267
486	2847698	948343	hdfR	mobB	absent	absent	0.267
487	945683	947884	pspF	yhfS	absent	absent	0.267
488	944757	947687	nhaR	truB	absent	absent	0.268
489	947034	948013	queC	arsR	absent	absent	0.268
490	945683	948603	pspF	rpiR	absent	absent	0.268
491	945279	947068	iscR	yfiD	absent	absent	0.268
492	948347	948505	uvrD	zraR	absent	absent	0.268
493	945057	948627	ispF	adiY	absent	absent	0.268
494	944758	948217	nhaA	dnaA	absent	absent	0.268
495	946167	946560	slyA	galF	absent	absent	0.268
496	944981	947194	betI	hypB	absent	absent	0.268
497	946210	946247	aroD	chbR	absent	absent	0.269
498	945738	948653	ycgG	cadC	absent	absent	0.269
499	947704	948234	envR	bglB	absent	absent	0.269
500	945922	947332	ydeO	ygeK	absent	present	0.269
501	947928	948207	rtcR	dgoK	absent	present	0.269
502	944757	948778	nhaR	mgtA	absent	absent	0.27
503	946150	948626	uidR	proP	absent	absent	0.27
504	946396	948824	cheR	fliA	present	absent	0.27
505	948284	948470	ilvY	murB	absent	absent	0.27
506	948028	948416	gadX	yiiS	absent	absent	0.27
507	945502	945908	dmsC	fnr	present	absent	0.27
508	945580	948797	hyaB	appY	present	absent	0.27
509	948084	948358	yiaJ	yihA	absent	absent	0.271
510	944795	948416	caiF	yiiS	absent	absent	0.271
511	945814	947245	mqsA	mazE	absent	absent	0.271
512	945339	946247	chbB	chbR	present	absent	0.271
513	945621	947000	glnP	hcaR	absent	absent	0.271
514	946129	946910	kdgR	rimJ	absent	absent	0.271
515	948284	948285	ilvY	ppiC	absent	absent	0.271
516	947613	948616	marA	hokD	absent	absent	0.271
517	947043	947144	bolA	ygaU	absent	absent	0.271
518	948760	948761	treR	treB	present	absent	0.272
519	948122	949030	lldR	argT	absent	absent	0.272
520	946400	948824	cheW	fliA	present	absent	0.272
521	945916	947613	ydcY	marA	absent	absent	0.272
522	945054	947245	nusB	mazE	absent	absent	0.272
523	948160	948217	rpoZ	dnaA	absent	absent	0.272
524	944750	945510	dnaK	dgsA	absent	absent	0.272
525	946301	947758	mipA	accB	absent	absent	0.272
526	947114	947899	rcnR	hofO	absent	absent	0.272
527	944757	948460	nhaR	fabR	absent	absent	0.273
528	945879	946470	tyrR	dsrA	absent	absent	0.273
529	945898	948023	ynaI	gadE	absent	absent	0.273
530	945295	948689	fur	hfq	absent	absent	0.273
531	947311	948408	lysR	yiiQ	absent	absent	0.273
532	945814	947119	mqsA	ybbN	absent	absent	0.273
533	948013	949039	arsR	mglC	absent	absent	0.274
534	947000	947466	hcaR	glcC	absent	present	0.274
535	946018	948760	aroP	treR	absent	absent	0.274
536	945316	948874	sdhC	arcA	present	absent	0.274
537	1450233	946166	yaeP	nemR	absent	absent	0.274
538	948357	948505	yigB	zraR	absent	absent	0.274
539	945046	945328	phoB	tolR	absent	absent	0.274
540	945510	947119	dgsA	ybbN	absent	absent	0.274
541	945434	946710	ybiI	ada	absent	absent	0.274
542	946741	948824	menE	fliA	absent	absent	0.274
543	945033	948460	yaiI	fabR	absent	absent	0.275
544	948531	948566	lysC	soxR	absent	absent	0.275
545	945405	949043	ybhQ	galS	absent	absent	0.275
546	948178	948202	uhpA	yidX	absent	absent	0.275
547	945886	948308	puuR	relB	absent	absent	0.275
548	947584	947983	yqjI	dcrB	absent	absent	0.275
549	947797	948567	rpmD	soxS	absent	absent	0.275
550	945941	946052	feaR	ddpA	absent	absent	0.275
551	947466	949043	glcC	galS	absent	absent	0.275
552	945309	947000	hisJ	hcaR	absent	absent	0.275
553	944753	947970	dnaJ	rpoH	present	absent	0.276
554	947995	948189	nikR	yidI	absent	absent	0.276
555	945295	946122	fur	frr	absent	present	0.276
556	945510	948655	dgsA	groS	absent	absent	0.276
557	945279	945868	iscR	gmr	absent	absent	0.276
558	944899	945369	yafL	qseB	absent	absent	0.276
559	2847678	948567	glmZ	soxS	absent	absent	0.276
560	945814	948308	mqsA	relB	absent	absent	0.276
561	945282	947685	mprA	rbfA	absent	absent	0.276
562	944805	945279	acpP	iscR	absent	absent	0.277
563	945908	948796	fnr	ydfZ	absent	absent	0.277
564	945313	947921	ddlA	malT	absent	absent	0.277
565	945760	947043	ymgE	bolA	absent	present	0.277
566	944757	947748	nhaR	aaeA	absent	absent	0.277
567	946419	946862	yfdN	xapR	absent	absent	0.277
568	947021	947186	yphG	norR	absent	absent	0.277
569	945908	948667	fnr	frdA	present	absent	0.277
570	945046	947542	phoB	pgpA	absent	absent	0.277
571	945282	947968	mprA	ftsE	absent	absent	0.277
572	2847672	945123	gatR	queD	absent	absent	0.277
573	945419	948460	yqaA	fabR	absent	absent	0.278
574	944981	948443	betI	clpS	absent	absent	0.278
575	945879	946107	tyrR	ydfC	absent	absent	0.278
576	2847719	945814	csrB	mqsA	absent	absent	0.278
577	947194	947584	hypB	yqjI	absent	absent	0.278
578	945295	947781	fur	smg	absent	absent	0.279
579	945545	948916	ycbJ	rob	absent	absent	0.279
580	945581	948797	hyaC	appY	present	absent	0.279
581	946161	946166	gloA	nemR	absent	absent	0.279
582	948369	948435	typA	metJ	absent	absent	0.279
583	945683	947889	pspF	yhfX	absent	absent	0.279
584	947109	948653	idnO	cadC	absent	absent	0.28
585	945600	945680	putA	lsrA	absent	absent	0.28
586	945532	945941	ddpX	feaR	absent	absent	0.28
587	2847708	945295	smf	fur	absent	absent	0.28
588	947245	948200	mazE	ibpA	absent	absent	0.28
589	946916	947602	amiA	exuR	absent	absent	0.28
590	947995	948605	nikR	phnI	absent	absent	0.281
591	944871	945046	rseP	phoB	absent	absent	0.281
592	947995	948113	nikR	yibF	absent	absent	0.281
593	945499	948122	pspC	lldR	absent	absent	0.281
594	945941	946511	feaR	yecT	absent	absent	0.281
595	945295	946820	fur	fadL	absent	absent	0.281
596	4056033	944757	yjgX	nhaR	absent	absent	0.281
597	944981	945904	betI	uspE	absent	absent	0.281
598	946776	947995	flk	nikR	absent	absent	0.281
599	944757	945419	nhaR	yqaA	absent	absent	0.281
600	947861	948760	argR	treR	absent	absent	0.281
601	944774	947602	sspB	exuR	absent	absent	0.282
602	948085	948760	ysaA	treR	absent	absent	0.282
603	945922	946101	ydeO	rzpQ	absent	absent	0.282
604	945369	946251	qseB	ygjH	absent	absent	0.282
605	945579	948023	hyaA	gadE	absent	present	0.282
606	944761	947437	ileS	nrdR	absent	absent	0.282
607	944857	947245	erpA	mazE	absent	absent	0.282
608	945908	947490	fnr	yghB	absent	absent	0.283
609	945683	946702	pspF	mqo	absent	absent	0.283
610	945282	947720	mprA	secG	absent	absent	0.283
611	948505	948986	zraR	guaC	absent	absent	0.283
612	946623	949081	ccmH	narP	present	absent	0.283
613	947084	947704	aroF	envR	absent	absent	0.283
614	945369	947174	qseB	qseC	present	absent	0.283
615	945226	945772	purR	prs	present	absent	0.283
616	944850	945295	dksA	fur	absent	absent	0.284
617	946199	947333	rstA	mdtI	absent	absent	0.284
618	944981	945322	betI	sdhD	absent	absent	0.284
619	949039	949043	mglC	galS	present	absent	0.284
620	946841	948028	evgA	gadX	absent	absent	0.284
621	945908	948130	fnr	gpmM	absent	absent	0.284
622	946841	948023	evgA	gadE	present	absent	0.284
623	946605	946609	baeR	yegQ	absent	absent	0.284
624	946109	947114	rem	rcnR	absent	absent	0.284
625	944981	948007	betI	uspA	absent	absent	0.285
626	947069	948070	kgtP	cspA	absent	absent	0.285
627	945825	945916	marR	ydcY	absent	absent	0.285
628	945468	945542	nanR	uxaB	absent	absent	0.285
629	945600	945716	putA	betA	absent	absent	0.285
630	947311	947863	lysR	yheU	absent	absent	0.285
631	945453	945661	deoR	holB	absent	absent	0.286
632	948142	948653	rfaJ	cadC	absent	absent	0.286
633	948284	948357	ilvY	yigB	absent	absent	0.286
634	946308	947043	yoaC	bolA	absent	present	0.286
635	945941	949030	feaR	argT	absent	absent	0.286
636	947931	948911	glgP	nadR	absent	absent	0.286
637	948066	948566	yhjX	soxR	absent	absent	0.286
638	945825	947696	marR	greA	absent	absent	0.286
639	944981	948666	betI	frdB	absent	absent	0.286
