# Supplementary material for: The propagation of perturbations in rewired bacterial gene networks
Source: Nat Commun. 2015 Dec 16;6:10105. doi: 10.1038/ncomms10105 (PMC4703840; doi:10.1038/ncomms10105)
Supplement: Supplementary Data 4 — Edges forming a qp-graph 50% precision network. 224 interactions are analysed. [file ncomms10105-s5.xlsx]

## Sheet: Sheet1
Supplementary Data 4. Edges forming a qp-graph 50% precision network (224 interactions).
	iEntrezID	jEntrezID	iSymbol	jSymbol	RegDB	DREAM	NRR
1	947391	949119	csgB	csgD	present	absent	0.003
2	949055	949119	csgA	csgD	present	absent	0.006
3	945279	947004	iscR	iscS	present	present	0.015
4	945279	947002	iscR	iscU	present	present	0.025
5	947549	948308	relE	relB	present	present	0.03
6	945825	947613	marR	marA	present	present	0.031
7	945814	947500	mqsA	mqsR	present	absent	0.048
8	946057	948023	gadC	gadE	present	present	0.052
9	947245	947252	mazE	mazF	present	absent	0.054
10	944981	947376	betI	betB	present	present	0.055
11	948023	948027	gadE	gadA	absent	present	0.056
12	945279	946999	iscR	iscA	present	present	0.058
13	948023	948026	gadE	hdeB	present	present	0.061
14	946069	946070	lsrK	lsrR	present	present	0.061
15	946058	948023	gadB	gadE	present	present	0.063
16	946187	948028	ybaS	gadX	present	absent	0.064
17	944780	946409	araC	araF	present	present	0.067
18	948023	948024	gadE	hdeD	present	present	0.071
19	946070	946071	lsrR	lsrF	present	present	0.072
20	945680	946070	lsrA	lsrR	present	present	0.078
21	948371	949051	yihP	lrp	absent	absent	0.078
22	947043	947176	bolA	csrA	absent	present	0.078
23	948022	948028	slp	gadX	present	present	0.079
24	946164	946166	nemA	nemR	present	present	0.079
25	945418	946070	lsrB	lsrR	present	present	0.08
26	946102	947210	ydfD	rpoS	absent	absent	0.082
27	945326	948874	ybgE	arcA	absent	absent	0.082
28	945711	949119	csgE	csgD	present	present	0.084
29	946485	947697	hiuH	fis	absent	absent	0.085
30	946070	946073	lsrR	lsrG	present	present	0.085
31	944757	944758	nhaR	nhaA	present	present	0.086
32	948376	949051	yihQ	lrp	absent	absent	0.087
33	945446	945683	puuE	pspF	absent	absent	0.091
34	948114	948122	lldP	lldR	present	present	0.093
35	945676	945908	ycfP	fnr	absent	absent	0.094
36	946981	947050	yfgM	rpoE	absent	absent	0.095
37	948023	948025	gadE	hdeA	present	present	0.097
38	945683	948602	pspF	rpiB	absent	absent	0.097
39	947758	947761	accB	accC	present	absent	0.099
40	944780	946408	araC	araG	present	absent	0.102
41	948692	948693	rnr	nsrR	absent	absent	0.107
42	947050	947453	rpoE	yggN	present	absent	0.108
43	945363	948028	ybaT	gadX	present	absent	0.108
44	946469	947043	yodD	bolA	absent	absent	0.109
45	945347	948874	cydB	arcA	present	absent	0.11
46	947785	947786	yhdN	zntR	absent	present	0.111
47	946399	948824	tar	fliA	present	absent	0.112
48	947097	947970	grpE	rpoH	present	absent	0.114
49	946919	947050	yfeY	rpoE	present	absent	0.115
50	946199	948870	rstA	rstB	absent	present	0.117
51	946174	947043	ynhG	bolA	absent	absent	0.117
52	947181	948584	fhlA	fdhF	present	absent	0.119
53	945341	948874	cydA	arcA	present	absent	0.119
54	948217	948249	dnaA	mioC	absent	absent	0.121
55	2847729	948023	gadY	gadE	absent	absent	0.121
56	946336	949119	adrB	csgD	absent	absent	0.122
57	944871	947050	rseP	rpoE	present	absent	0.123
58	948023	948710	gadE	aidB	absent	present	0.125
59	946297	947043	yeaG	bolA	absent	absent	0.126
60	946286	947970	yafD	rpoH	present	absent	0.128
61	945233	947008	dpiB	dpiA	present	absent	0.129
62	947245	947970	mazE	rpoH	absent	absent	0.129
63	945305	947043	osmE	bolA	absent	absent	0.129
64	947050	947053	rpoE	rseA	present	present	0.131
65	945683	948608	pspF	phnN	absent	absent	0.133
66	945082	947970	clpP	rpoH	present	absent	0.134
67	945513	948874	focA	arcA	present	absent	0.134
68	946070	946105	lsrR	lsrC	present	present	0.134
69	945591	948070	cspG	cspA	absent	present	0.136
70	945922	947328	ydeO	yqeJ	absent	absent	0.137
71	945620	947437	ribD	nrdR	absent	present	0.138
72	948049	948055	gabP	csiR	present	present	0.14
73	945683	948613	pspF	phnM	absent	absent	0.141
74	944757	948925	nhaR	yjjY	absent	absent	0.142
75	947119	947970	ybbN	rpoH	present	absent	0.143
76	947181	947190	fhlA	hydN	present	absent	0.145
77	946312	947050	yeaY	rpoE	present	absent	0.145
78	945282	947166	mprA	emrA	present	present	0.146
79	947208	947210	ygbN	rpoS	absent	absent	0.146
80	945922	947338	ydeO	pbl	absent	absent	0.15
81	946397	948824	tap	fliA	present	absent	0.151
82	947043	947780	bolA	def	absent	absent	0.151
83	948011	948013	arsB	arsR	present	absent	0.153
84	947602	948610	exuR	trmJ	absent	absent	0.153
85	945683	948612	pspF	phnL	absent	absent	0.154
86	947584	947670	yqjI	yhbS	absent	absent	0.154
87	948209	948217	recF	dnaA	present	present	0.155
88	947997	948023	yhiM	gadE	absent	present	0.155
89	948469	948470	birA	murB	absent	present	0.155
90	946799	948874	fabB	arcA	absent	absent	0.156
91	946841	946844	evgA	evgS	present	absent	0.156
92	947697	948626	fis	proP	present	absent	0.158
93	946982	947050	bamB	rpoE	present	absent	0.158
94	947043	948895	bolA	osmY	absent	absent	0.159
95	947970	948200	rpoH	ibpA	present	absent	0.159
96	947043	947138	bolA	yqaE	absent	present	0.159
97	946542	948308	yefM	relB	absent	present	0.16
98	945072	945683	puuB	pspF	absent	absent	0.16
99	945082	948308	clpP	relB	absent	absent	0.161
100	945908	947066	fnr	yfiF	absent	absent	0.161
101	948116	948117	mtlR	mtlD	present	present	0.161
102	948023	948030	gadE	mdtF	present	present	0.162
103	947043	947839	bolA	bfr	absent	absent	0.162
104	945764	945908	clpA	fnr	absent	absent	0.164
105	945908	947189	fnr	hypD	present	absent	0.164
106	948787	948791	holC	pepA	absent	present	0.164
107	945279	945396	iscR	moaB	absent	absent	0.166
108	947987	947995	nikE	nikR	present	present	0.166
109	948028	948029	gadX	gadW	present	present	0.166
110	947564	948824	motA	fliA	present	absent	0.167
111	948211	948217	gyrB	dnaA	absent	absent	0.167
112	948023	948031	gadE	mdtE	present	present	0.167
113	947995	948190	nikR	yidH	absent	absent	0.168
114	945814	946453	mqsA	ribE	absent	absent	0.168
115	945226	946146	purR	rsxB	absent	absent	0.168
116	945279	946995	iscR	hscB	absent	present	0.169
117	947995	948099	nikR	yiaS	absent	absent	0.169
118	945646	948824	flgL	fliA	present	present	0.17
119	948217	948218	dnaA	dnaN	present	present	0.17
120	949036	949043	mglA	galS	present	absent	0.171
121	945363	948023	ybaT	gadE	absent	present	0.171
122	947245	947254	mazE	mazG	present	absent	0.171
123	947252	947970	mazF	rpoH	absent	absent	0.173
124	945825	946184	marR	marB	present	present	0.173
125	948027	948028	gadA	gadX	present	absent	0.173
126	947989	947995	nikD	nikR	present	absent	0.173
127	945600	945602	putA	putP	present	present	0.174
128	944920	945814	yafN	mqsA	absent	absent	0.175
129	945683	948611	pspF	phnK	absent	absent	0.176
130	947048	947181	hycF	fhlA	present	absent	0.176
131	945489	947043	artP	bolA	absent	absent	0.176
132	945585	948797	appC	appY	present	absent	0.177
133	945908	946527	fnr	pykA	absent	absent	0.178
134	947567	948422	rpoD	glpF	present	absent	0.178
135	948308	948616	relB	hokD	present	absent	0.179
136	947572	948023	cbpA	gadE	absent	present	0.179
137	945776	948460	yqaB	fabR	absent	absent	0.179
138	945082	945814	clpP	mqsA	absent	absent	0.18
139	945612	947043	msyB	bolA	absent	absent	0.181
140	948163	948217	gmk	dnaA	absent	present	0.181
141	946184	947613	marB	marA	present	present	0.181
142	948026	948028	hdeB	gadX	present	absent	0.181
143	947043	947495	bolA	dkgA	absent	absent	0.181
144	945908	948409	fnr	tpiA	absent	absent	0.182
145	947444	949011	atoC	atoS	absent	absent	0.182
146	948260	948266	rbsK	rbsR	present	present	0.182
147	947392	948824	flxA	fliA	present	absent	0.182
148	944967	947043	ompX	bolA	absent	absent	0.183
149	945046	946984	phoB	yfgJ	absent	absent	0.183
150	947547	948023	appB	gadE	absent	absent	0.183
151	945585	948023	appC	gadE	absent	absent	0.183
152	945965	945966	paaY	paaX	absent	present	0.184
153	947970	948192	rpoH	ibpB	present	absent	0.184
154	946145	948023	yceI	gadE	absent	absent	0.184
155	945086	948544	ygiB	lexA	absent	absent	0.184
156	945507	945908	dmsB	fnr	present	absent	0.186
157	945268	945908	ynfF	fnr	present	absent	0.186
158	947995	948100	nikR	yiaR	absent	absent	0.187
159	946311	947043	yeaQ	bolA	absent	absent	0.187
160	946493	946841	yeeN	evgA	absent	absent	0.187
161	946841	949098	evgA	gtrB	absent	absent	0.188
162	946096	948460	prc	fabR	absent	absent	0.189
163	945621	949043	glnP	galS	absent	absent	0.19
164	945282	948211	mprA	gyrB	absent	absent	0.193
165	945667	947913	pck	ompR	absent	absent	0.193
166	946402	948824	motB	fliA	present	absent	0.193
167	945332	945363	cueR	ybaT	absent	present	0.194
168	948916	948930	rob	yccJ	absent	absent	0.194
169	945282	947978	mprA	ftsY	absent	absent	0.194
170	945416	947311	yfdM	lysR	absent	absent	0.194
171	946164	947613	nemA	marA	absent	absent	0.194
172	945075	945938	rutR	mhpR	absent	absent	0.196
173	945214	947995	fepD	nikR	absent	absent	0.196
174	945922	946986	ydeO	ygeG	absent	absent	0.196
175	946684	948824	flgM	fliA	present	present	0.196
176	945683	948605	pspF	phnI	absent	absent	0.196
177	946076	948308	htpX	relB	absent	absent	0.196
178	946453	947970	ribE	rpoH	present	absent	0.197
179	945037	949119	adrA	csgD	present	absent	0.198
180	947245	948308	mazE	relB	absent	absent	0.199
181	946973	947305	purN	ascG	absent	absent	0.199
182	946058	948028	gadB	gadX	present	absent	0.2
183	947263	948916	wrbA	rob	absent	absent	0.2
184	945922	946110	ydeO	dicB	absent	absent	0.2
185	945046	946919	phoB	yfeY	absent	absent	0.2
186	945229	948916	uspG	rob	absent	absent	0.201
187	947775	947786	yrdA	zntR	absent	absent	0.201
188	946751	947043	elaB	bolA	absent	absent	0.201
189	945941	946820	feaR	fadL	absent	absent	0.201
190	2847698	947754	hdfR	cyaY	absent	absent	0.202
191	947785	947970	yhdN	rpoH	present	absent	0.203
192	948217	948925	dnaA	yjjY	absent	absent	0.203
193	948022	948023	slp	gadE	absent	present	0.203
194	945683	949125	pspF	yohK	absent	absent	0.203
195	945226	946276	purR	pncA	absent	absent	0.204
196	948025	948028	hdeA	gadX	present	absent	0.204
197	949037	949043	preA	galS	absent	absent	0.204
198	947860	947867	yhfA	crp	present	present	0.204
199	946947	949043	maeB	galS	absent	absent	0.205
200	945306	947995	rhsC	nikR	absent	absent	0.205
201	945279	947160	iscR	fdx	absent	absent	0.205
202	945683	946803	pspF	ylbG	absent	absent	0.205
203	946070	946264	lsrR	lsrD	present	present	0.205
204	947995	948197	nikR	cbrA	absent	absent	0.205
205	947050	947850	rpoE	fkpA	present	absent	0.205
206	947602	947983	exuR	dcrB	absent	absent	0.206
207	945118	945683	ybbP	pspF	absent	absent	0.207
208	945754	947000	dadX	hcaR	absent	present	0.207
209	946453	947245	ribE	mazE	absent	absent	0.208
210	945882	948308	puuD	relB	absent	absent	0.208
211	945683	947003	pspF	puuC	absent	absent	0.209
212	947799	948567	secY	soxS	absent	absent	0.209
213	948070	948315	cspA	yobA	absent	absent	0.209
214	944855	947043	sfsA	bolA	absent	present	0.209
215	945605	949051	aroG	lrp	absent	present	0.21
216	948147	948653	waaU	cadC	absent	absent	0.21
217	947300	947602	rppH	exuR	absent	absent	0.21
218	945252	947043	ybeL	bolA	absent	present	0.21
219	947043	947157	bolA	ygaM	absent	absent	0.211
220	945922	946823	ydeO	ygeF	absent	absent	0.211
221	948824	949101	fliA	fliC	present	absent	0.211
222	945492	947970	bhsA	rpoH	absent	absent	0.211
223	947995	948191	nikR	yidG	absent	absent	0.211
224	945908	947194	fnr	hypB	present	absent	0.211
