# Supplementary material for: The propagation of perturbations in rewired bacterial gene networks
Source: Nat Commun. 2015 Dec 16;6:10105. doi: 10.1038/ncomms10105 (PMC4703840; doi:10.1038/ncomms10105)
Supplement: Supplementary Data 5 — Analysis comparing qpgraph predictions with experimental binding data analysis. ChIP-seq or ChIP-chip data are analysed for GlnG, Fnr, ArgR, Lrp, TrpR, Fur, ArcA, RpoD and RpoS datasets. [file ncomms10105-s6.xlsx]

## Sheet: Sheet1
Supplementary Data 5. Analysis comparing qpgraph predictions with experimental binding data analysis. ChIP-seq or ChIP-chip data are analysed for GlnG, Fnr, ArgR, Lrp, TrpR, Fur, ArcA, RpoD and RpoS datasets.
KEY:
TF: Transcription factor gene (standard name)	Transcription factor gene (standard name)
EgID_TF: Transcription factor gene (Entrez identifier)
Pub: Citation to the publication where the binding data comes from
PMID: PubMed ID ofr the publication where the binding data comes from
NchIPTG: number of targets reported for this TF
EnrichNoPred: Number of qpgraph predictions that do not form part of the TF targets reported in the publication
EnrichPred: Number of qpgraph predictions that do form part (enrich) the TF targets reported in the publication
OR: Odds-ratio of enrichment of targets among the qpgraph predictions
Pvalue: one-tailed Fisher's exact test for the null hypothesis that OR=1
EnrichNoPredNoRDB: Number of qpgraph predictions that do not overlap RegulonDB and do not form part of the TF targets reported in the publication
EnrichPredNoRDB: Number of qpgraph predictions that do not overlap RegulonDB but form part (enrich) the TF targets reported in the publication
ORnoRDB: Odds-ratio of enrichment of targets among the qpgraph predictions that do not overlap RegulonDB
PvalueNoRDB: one-tailed Fisher's exact test for the null hypothesis that ORnoRDB=1
TG: target gene predicted by qpgraph (standard name)
EgID_TG: target gene predicted by qpgraph (Entrez identifier)
Precision: minimum precision of the qpgraph-derived network at which the target in TG was predicted
Present: Flag (yes/no) whether the qpgraph predicted target is among the TF targets reported in the publication
RegulonDB8: Flag (present/absent) whether the qpgraph predicted target is present or absent from RegulonDB version 8
TF	EgID_TF	Pub	PMID	NchIPTG	EnrichNoPred	EnrichPred	OR	Pvalue	EnrichNoPredNoRDB	EnrichPredNoRDB	ORnoRDB	PvalueNoRDB	TG	EgID_TG	Precision	Present	RegulonDB8
glnG	948361	Brown et al. (2014)	24947454	53	NA	NA	NA	NA	NA	NA	NA	NA	NA	NA	NA	NA	NA
fnr	945908	Myers et al. (2013)	23818864	97	85 (2.2%)	12 (41.4%)	31.2	1.06e-12	50 (2.6%)	3 (18.8%)	8.5	0.00878	ycfP	945676	> 50%	no	absent
fnr	945908	Myers et al. (2013)	23818864	97	85 (2.2%)	12 (41.4%)	31.2	1.06e-12	50 (2.6%)	3 (18.8%)	8.5	0.00878	hypD	947189	> 50%	no	present
fnr	945908	Myers et al. (2013)	23818864	97	85 (2.2%)	12 (41.4%)	31.2	1.06e-12	50 (2.6%)	3 (18.8%)	8.5	0.00878	clpA	945764	> 50%	no	absent
fnr	945908	Myers et al. (2013)	23818864	97	85 (2.2%)	12 (41.4%)	31.2	1.06e-12	50 (2.6%)	3 (18.8%)	8.5	0.00878	yfiF	947066	> 50%	no	absent
fnr	945908	Myers et al. (2013)	23818864	97	85 (2.2%)	12 (41.4%)	31.2	1.06e-12	50 (2.6%)	3 (18.8%)	8.5	0.00878	tpiA	948409	> 50%	no	absent
fnr	945908	Myers et al. (2013)	23818864	97	85 (2.2%)	12 (41.4%)	31.2	1.06e-12	50 (2.6%)	3 (18.8%)	8.5	0.00878	pykA	946527	> 50%	yes	absent
fnr	945908	Myers et al. (2013)	23818864	97	85 (2.2%)	12 (41.4%)	31.2	1.06e-12	50 (2.6%)	3 (18.8%)	8.5	0.00878	ynfF	945268	> 50%	yes	present
fnr	945908	Myers et al. (2013)	23818864	97	85 (2.2%)	12 (41.4%)	31.2	1.06e-12	50 (2.6%)	3 (18.8%)	8.5	0.00878	dmsB	945507	> 50%	yes	present
fnr	945908	Myers et al. (2013)	23818864	97	85 (2.2%)	12 (41.4%)	31.2	1.06e-12	50 (2.6%)	3 (18.8%)	8.5	0.00878	gapA	947679	> 50%	no	absent
fnr	945908	Myers et al. (2013)	23818864	97	85 (2.2%)	12 (41.4%)	31.2	1.06e-12	50 (2.6%)	3 (18.8%)	8.5	0.00878	hypB	947194	> 50%	no	present
fnr	945908	Myers et al. (2013)	23818864	97	85 (2.2%)	12 (41.4%)	31.2	1.06e-12	50 (2.6%)	3 (18.8%)	8.5	0.00878	pfkA	948412	> 50%	no	absent
fnr	945908	Myers et al. (2013)	23818864	97	85 (2.2%)	12 (41.4%)	31.2	1.06e-12	50 (2.6%)	3 (18.8%)	8.5	0.00878	msrB	947188	> 30%	yes	absent
fnr	945908	Myers et al. (2013)	23818864	97	85 (2.2%)	12 (41.4%)	31.2	1.06e-12	50 (2.6%)	3 (18.8%)	8.5	0.00878	frdB	948666	> 30%	yes	present
fnr	945908	Myers et al. (2013)	23818864	97	85 (2.2%)	12 (41.4%)	31.2	1.06e-12	50 (2.6%)	3 (18.8%)	8.5	0.00878	ybjN	945482	> 30%	no	absent
fnr	945908	Myers et al. (2013)	23818864	97	85 (2.2%)	12 (41.4%)	31.2	1.06e-12	50 (2.6%)	3 (18.8%)	8.5	0.00878	hypC	947192	> 30%	no	present
fnr	945908	Myers et al. (2013)	23818864	97	85 (2.2%)	12 (41.4%)	31.2	1.06e-12	50 (2.6%)	3 (18.8%)	8.5	0.00878	ynfE	946135	> 30%	yes	present
fnr	945908	Myers et al. (2013)	23818864	97	85 (2.2%)	12 (41.4%)	31.2	1.06e-12	50 (2.6%)	3 (18.8%)	8.5	0.00878	frdD	948668	> 30%	yes	present
fnr	945908	Myers et al. (2013)	23818864	97	85 (2.2%)	12 (41.4%)	31.2	1.06e-12	50 (2.6%)	3 (18.8%)	8.5	0.00878	yeaC	947074	> 30%	no	absent
fnr	945908	Myers et al. (2013)	23818864	97	85 (2.2%)	12 (41.4%)	31.2	1.06e-12	50 (2.6%)	3 (18.8%)	8.5	0.00878	aspA	948658	> 30%	no	present
fnr	945908	Myers et al. (2013)	23818864	97	85 (2.2%)	12 (41.4%)	31.2	1.06e-12	50 (2.6%)	3 (18.8%)	8.5	0.00878	dmsC	945502	> 30%	yes	present
fnr	945908	Myers et al. (2013)	23818864	97	85 (2.2%)	12 (41.4%)	31.2	1.06e-12	50 (2.6%)	3 (18.8%)	8.5	0.00878	ydfZ	948796	> 30%	yes	absent
fnr	945908	Myers et al. (2013)	23818864	97	85 (2.2%)	12 (41.4%)	31.2	1.06e-12	50 (2.6%)	3 (18.8%)	8.5	0.00878	frdA	948667	> 30%	yes	present
fnr	945908	Myers et al. (2013)	23818864	97	85 (2.2%)	12 (41.4%)	31.2	1.06e-12	50 (2.6%)	3 (18.8%)	8.5	0.00878	yghB	947490	> 30%	no	absent
fnr	945908	Myers et al. (2013)	23818864	97	85 (2.2%)	12 (41.4%)	31.2	1.06e-12	50 (2.6%)	3 (18.8%)	8.5	0.00878	frdC	948680	> 30%	yes	present
fnr	945908	Myers et al. (2013)	23818864	97	85 (2.2%)	12 (41.4%)	31.2	1.06e-12	50 (2.6%)	3 (18.8%)	8.5	0.00878	gpmM	948130	> 30%	no	absent
fnr	945908	Myers et al. (2013)	23818864	97	85 (2.2%)	12 (41.4%)	31.2	1.06e-12	50 (2.6%)	3 (18.8%)	8.5	0.00878	yhbT	947669	> 30%	no	absent
fnr	945908	Myers et al. (2013)	23818864	97	85 (2.2%)	12 (41.4%)	31.2	1.06e-12	50 (2.6%)	3 (18.8%)	8.5	0.00878	ycbJ	945545	> 30%	no	absent
fnr	945908	Myers et al. (2013)	23818864	97	85 (2.2%)	12 (41.4%)	31.2	1.06e-12	50 (2.6%)	3 (18.8%)	8.5	0.00878	ynfG	945638	> 30%	yes	present
fnr	945908	Myers et al. (2013)	23818864	97	85 (2.2%)	12 (41.4%)	31.2	1.06e-12	50 (2.6%)	3 (18.8%)	8.5	0.00878	hypA	947195	> 30%	no	absent
argR	947861	Cho et al. (2012)	22082910	140	140 (0.0%)	0 (0.0%)	0	1	NA	NA	NA	NA	treR	948760	> 30%	no	absent
lrp	949051	Cho et al. (2012)	22082910	283	283 (0.1%)	0 (0.0%)	0	1	NA	NA	NA	NA	yihP	948371	> 50%	no	absent
lrp	949051	Cho et al. (2012)	22082910	283	283 (0.1%)	0 (0.0%)	0	1	NA	NA	NA	NA	yihQ	948376	> 50%	no	absent
lrp	949051	Cho et al. (2012)	22082910	283	283 (0.1%)	0 (0.0%)	0	1	NA	NA	NA	NA	aroG	945605	> 50%	no	absent
lrp	949051	Cho et al. (2012)	22082910	283	283 (0.1%)	0 (0.0%)	0	1	NA	NA	NA	NA	ompT	945185	> 30%	no	absent
trpR	948361	Cho et al. (2012)	22082910	15	NA	NA	NA	NA	NA	NA	NA	NA	NA	NA	NA	NA	NA
fur	945295	Seo et al. (2014)	25222563	208	208 (5.4%)	0 (0.0%)	0	1	161 (8.5%)	0 (0.0%)	0	1	yfbU	946767	> 50%	no	absent
fur	945295	Seo et al. (2014)	25222563	208	208 (5.4%)	0 (0.0%)	0	1	161 (8.5%)	0 (0.0%)	0	1	dksA	944850	> 30%	no	absent
fur	945295	Seo et al. (2014)	25222563	208	208 (5.4%)	0 (0.0%)	0	1	161 (8.5%)	0 (0.0%)	0	1	hfq	948689	> 30%	no	absent
fur	945295	Seo et al. (2014)	25222563	208	208 (5.4%)	0 (0.0%)	0	1	161 (8.5%)	0 (0.0%)	0	1	fadL	946820	> 30%	no	absent
fur	945295	Seo et al. (2014)	25222563	208	208 (5.4%)	0 (0.0%)	0	1	161 (8.5%)	0 (0.0%)	0	1	smf	2847708	> 30%	no	absent
fur	945295	Seo et al. (2014)	25222563	208	208 (5.4%)	0 (0.0%)	0	1	161 (8.5%)	0 (0.0%)	0	1	frr	946122	> 30%	no	absent
fur	945295	Seo et al. (2014)	25222563	208	208 (5.4%)	0 (0.0%)	0	1	161 (8.5%)	0 (0.0%)	0	1	smg	947781	> 30%	no	absent
fur	945295	Seo et al. (2014)	25222563	208	208 (5.4%)	0 (0.0%)	0	1	161 (8.5%)	0 (0.0%)	0	1	yqaE	947138	> 30%	no	absent
fur	945295	Seo et al. (2014)	25222563	208	208 (5.4%)	0 (0.0%)	0	1	161 (8.5%)	0 (0.0%)	0	1	rnc	947033	> 30%	no	absent
fur	945295	Seo et al. (2014)	25222563	208	208 (5.4%)	0 (0.0%)	0	1	161 (8.5%)	0 (0.0%)	0	1	sdaA	946331	> 30%	no	absent
arcA	948874	Park et al. (2013)	24146625	146	139 (3.6%)	7 (38.9%)	17.1	2.04e-06	124 (6.5%)	2 (20.0%)	3.6	0.138	ybgE	945326	> 50%	no	absent
arcA	948874	Park et al. (2013)	24146625	146	139 (3.6%)	7 (38.9%)	17.1	2.04e-06	124 (6.5%)	2 (20.0%)	3.6	0.138	cydB	945347	> 50%	no	present
arcA	948874	Park et al. (2013)	24146625	146	139 (3.6%)	7 (38.9%)	17.1	2.04e-06	124 (6.5%)	2 (20.0%)	3.6	0.138	cydA	945341	> 50%	yes	present
arcA	948874	Park et al. (2013)	24146625	146	139 (3.6%)	7 (38.9%)	17.1	2.04e-06	124 (6.5%)	2 (20.0%)	3.6	0.138	focA	945513	> 50%	yes	present
arcA	948874	Park et al. (2013)	24146625	146	139 (3.6%)	7 (38.9%)	17.1	2.04e-06	124 (6.5%)	2 (20.0%)	3.6	0.138	fabB	946799	> 50%	no	absent
arcA	948874	Park et al. (2013)	24146625	146	139 (3.6%)	7 (38.9%)	17.1	2.04e-06	124 (6.5%)	2 (20.0%)	3.6	0.138	bssS	946104	> 50%	no	absent
arcA	948874	Park et al. (2013)	24146625	146	139 (3.6%)	7 (38.9%)	17.1	2.04e-06	124 (6.5%)	2 (20.0%)	3.6	0.138	creD	948868	> 50%	no	absent
arcA	948874	Park et al. (2013)	24146625	146	139 (3.6%)	7 (38.9%)	17.1	2.04e-06	124 (6.5%)	2 (20.0%)	3.6	0.138	tpx	945880	> 50%	yes	present
arcA	948874	Park et al. (2013)	24146625	146	139 (3.6%)	7 (38.9%)	17.1	2.04e-06	124 (6.5%)	2 (20.0%)	3.6	0.138	ymgG	945728	> 30%	no	absent
arcA	948874	Park et al. (2013)	24146625	146	139 (3.6%)	7 (38.9%)	17.1	2.04e-06	124 (6.5%)	2 (20.0%)	3.6	0.138	pykF	946179	> 30%	no	absent
arcA	948874	Park et al. (2013)	24146625	146	139 (3.6%)	7 (38.9%)	17.1	2.04e-06	124 (6.5%)	2 (20.0%)	3.6	0.138	kgtP	947069	> 30%	yes	absent
arcA	948874	Park et al. (2013)	24146625	146	139 (3.6%)	7 (38.9%)	17.1	2.04e-06	124 (6.5%)	2 (20.0%)	3.6	0.138	ynaJ	945901	> 30%	yes	absent
arcA	948874	Park et al. (2013)	24146625	146	139 (3.6%)	7 (38.9%)	17.1	2.04e-06	124 (6.5%)	2 (20.0%)	3.6	0.138	sdhC	945316	> 30%	yes	present
arcA	948874	Park et al. (2013)	24146625	146	139 (3.6%)	7 (38.9%)	17.1	2.04e-06	124 (6.5%)	2 (20.0%)	3.6	0.138	sdhB	945300	> 30%	no	present
arcA	948874	Park et al. (2013)	24146625	146	139 (3.6%)	7 (38.9%)	17.1	2.04e-06	124 (6.5%)	2 (20.0%)	3.6	0.138	aceB	948512	> 30%	no	present
arcA	948874	Park et al. (2013)	24146625	146	139 (3.6%)	7 (38.9%)	17.1	2.04e-06	124 (6.5%)	2 (20.0%)	3.6	0.138	panD	945686	> 30%	no	absent
arcA	948874	Park et al. (2013)	24146625	146	139 (3.6%)	7 (38.9%)	17.1	2.04e-06	124 (6.5%)	2 (20.0%)	3.6	0.138	dadX	945754	> 30%	no	absent
arcA	948874	Park et al. (2013)	24146625	146	139 (3.6%)	7 (38.9%)	17.1	2.04e-06	124 (6.5%)	2 (20.0%)	3.6	0.138	icd	945702	> 30%	yes	present
rpoD	947567	Cho et al. (2014)	24461193	1643	1643 (42.2%)	0 (0.0%)	0	1	NA	NA	NA	NA	glpF	948422	> 50%	no	absent
rpoD	947567	Cho et al. (2014)	24461193	1643	1643 (42.2%)	0 (0.0%)	0	1	NA	NA	NA	NA	betA	945716	> 30%	no	absent
rpoS	947210	Cho et al. (2014)	24461193	903	903 (23.2%)	0 (0.0%)	0	1	NA	NA	NA	NA	ydfD	946102	> 50%	no	absent
rpoS	947210	Cho et al. (2014)	24461193	903	903 (23.2%)	0 (0.0%)	0	1	NA	NA	NA	NA	ygbN	947208	> 50%	no	absent
rpoS	947210	Cho et al. (2014)	24461193	903	903 (23.2%)	0 (0.0%)	0	1	NA	NA	NA	NA	yaaX	944747	> 30%	no	absent
